# Supplementary material for: Genomics data analysis via spectral shape and topology
Source: PLoS One. 2023 Apr 26;18(4):e0284820. doi: 10.1371/journal.pone.0284820 (PMC10132553; doi:10.1371/journal.pone.0284820)
Supplement: S2 File — The .xlsx file includes an archive of total six .xlsx files. The first three present GO term analysis results with unique genes in PI = +1, shared genes in PI = +1 and PI = -1, and unique genes in PI = -1, respectively. The next three consist of KEGG pathway analysis results with unique genes in PI = +1, shared genes in PI = +1 and PI = -1, and unique genes in PI = -1, respectively. (XLSX) [file pone.0284820.s002.xlsx]

## Sheet: Readme
Sheet names	comments
healthy_vs_minus healthy_vs_plu	DESeq2 results for healthy subject vs. PI=-1 (Column J to Q), and healthy subject vs. PI=+1 (A to H)
Extract_plusOnly_minusOnly	Subcategolized list of genes for PI=-1 only (column G), PI=+1 only (column E), and shared (column I)

## Sheet: healthy_vs_minus healthy_vs_plu
healthy vs plus	baseMean	log2FoldChange	abs_log2fold	lfcSE	stat	pvalue	padj		healthy vs minus	baseMean	log2FoldChange	abs_log2fold	lfcSE	stat	pvalue	padj
MAGEA9B	9.32151	8.40729	8.40729	1.41928	5.92364	3.14893e-09	1.08119e-08		HIST1H1A	9.53662	-7.96686	7.96686	0.788062	-10.1094	5.01696e-24	9.68225e-22
MAGEA6	158.804	6.78734	6.78734	0.513259	13.224	6.37734e-40	4.08904e-38		DEFA1B	233.561	7.28831	7.28831	0.788097	9.24798	2.29e-20	2.01e-18
PNLIP	38.5922	6.68344	6.68344	0.422427	15.8216	2.2097e-56	1.08162e-53		HIST1H4F	9.89773	-7.23848	7.23848	0.962614	-7.51961	5.49397e-14	1.04422e-12
CELA3A	25.3529	6.55533	6.55533	0.390824	16.7731	3.83913e-63	5.5034e-60		HIST1H4L	11.0214	-7.20802	7.20802	0.988568	-7.29137	3.06808e-13	4.89503e-12
MAGEA2	59.2374	6.2356	6.2356	0.526222	11.8497	2.15856e-32	5.74538e-31		HIST1H2BB	17.0771	-6.70099	6.70099	0.724945	-9.24344	2.38702e-20	2.08304e-18
CLPS	17.2203	6.17772	6.17772	0.369049	16.7396	6.74568e-63	8.46119e-60		HIST1H3F	21.7262	-6.31931	6.31931	0.627401	-10.0722	7.33e-24	1.35e-21
MAGEA3	206.712	5.75786	5.75786	0.466966	12.3304	6.21687e-35	2.09691e-33		HIST1H3F	21.7262	-6.31931	6.31931	0.627401	-10.0722	7.33209e-24	1.35011e-21
MAGEA2B	36.5764	5.75732	5.75732	0.678248	8.48852	2.09291e-17	1.48262e-16		HIST1H3F	21.7262	-6.31931	6.31931	0.627401	-10.0722	7.33209e-24	1.35011e-21
CELA2A	11.072	5.73659	5.73659	0.322772	17.7729	1.14627e-70	4.60089e-67		PNLIP	43.5788	6.31097	6.31097	0.747274	8.44533	3.03e-17	1.24e-15
CTRB1	20.6791	5.57463	5.57463	0.327249	17.0348	4.53009e-65	9.09144e-62		MYL1	14.5104	6.19616	6.19616	0.587091	10.554	4.87e-26	1.3e-23
CELA3B	10.1653	5.55349	5.55349	0.342568	16.2114	4.19238e-59	3.11618e-56		HIST1H3C	25.5612	-6.0357	6.0357	0.511734	-11.7946	4.1617e-32	3.21267e-29
REG1B	10.4291	5.45665	5.45665	0.380634	14.3357	1.30973e-46	1.81276e-44		HIST1H2AH	26.6554	-5.69258	5.69258	0.445886	-12.7669	2.50951e-37	5.5965e-34
DEFA1B	188.671	5.25613	5.25613	0.442801	11.8702	1.69083e-32	4.54261e-31		HIST1H2AH	26.6554	-5.69258	5.69258	0.445886	-12.7669	2.50951e-37	5.5965e-34
CPA1	48.5032	5.2508	5.2508	0.244251	21.4975	1.64233e-102	3.296e-98		HIST1H2AH	26.6554	-5.69258	5.69258	0.445886	-12.7669	2.51e-37	5.6e-34
CRNN	9.93301	5.2157	5.2157	0.322365	16.1795	7.03914e-59	4.87133e-56		HIST1H4K	11.0221	-5.6781	5.6781	0.485766	-11.689	1.45137e-31	1.04038e-28
CTAG1B	4.93961	5.17421	5.17421	0.58941	8.77864	1.65469e-18	1.28813e-17		HIST1H2AJ	23.5956	-5.67022	5.67022	0.460526	-12.3125	7.75978e-35	8.65259e-32
MAGEA12	55.7108	5.02205	5.02205	0.458601	10.9508	6.58576e-28	1.1503e-26		HIST1H2BA	1.33436	-5.6023	5.6023	0.964476	-5.80865	6.29776e-09	3.79815e-08
LIPF	19.2029	4.9674	4.9674	0.353943	14.0345	9.59122e-45	1.08749e-42		HIST1H4D	40.8758	-5.48184	5.48184	0.492289	-11.1354	8.43476e-29	3.45498e-26
PRM2	4.90296	4.90483	4.90483	0.394943	12.4191	2.0586e-35	7.39072e-34		HIST1H4D	40.8758	-5.48184	5.48184	0.492289	-11.1354	8.43476e-29	3.45498e-26
MAGEA4	27.5585	4.85686	4.85686	0.587496	8.26706	1.37306e-16	9.08804e-16		HIST1H4D	40.8758	-5.48184	5.48184	0.492289	-11.1354	8.43e-29	3.45e-26
CYP11B1	9.21941	4.80716	4.80716	0.356359	13.4897	1.79952e-41	1.39438e-39		HIST1H2BI	25.0303	-5.43286	5.43286	0.516451	-10.5196	7.01753e-26	1.8292e-23
DEFA1	1861.54	4.75918	4.75918	0.298531	15.942	3.23744e-57	1.85635e-54		HIST1H2BI	25.0303	-5.43286	5.43286	0.516451	-10.5196	7.02e-26	1.83e-23
MAGEA9	11.2719	4.74593	4.74593	0.396575	11.9673	5.27105e-33	1.47332e-31		PAGE5	23.5936	-5.43271	5.43271	0.649743	-8.36133	6.2e-17	2.36e-15
CTAG1A	9.3348	4.67527	4.67527	0.407081	11.4849	1.57151e-30	3.49653e-29		PAGE5	23.5936	-5.43271	5.43271	0.649743	-8.36133	6.20168e-17	2.35746e-15
APOC3	5.77273	4.67003	4.67003	0.318813	14.6482	1.38392e-48	2.20428e-46		HIST1H4C	46.7183	-5.42499	5.42499	0.50229	-10.8005	3.42341e-27	9.8159e-25
DEFA3	571.549	4.6184	4.6184	0.339502	13.6034	3.82005e-42	3.2485e-40		HIST1H4B	23.0103	-5.21606	5.21606	0.543054	-9.60504	7.61e-22	9.49e-20
PAGE2	10.9976	4.61265	4.61265	0.478567	9.63845	5.50105e-22	5.70546e-21		HIST1H4B	23.0103	-5.21606	5.21606	0.543054	-9.60504	7.61256e-22	9.49016e-20
CSAG1	27.8159	4.52185	4.52185	0.410401	11.0181	3.12472e-28	5.61917e-27		HIST1H4B	23.0103	-5.21606	5.21606	0.543054	-9.60504	7.61256e-22	9.49016e-20
CTRB2	28.5625	4.45101	4.45101	0.224723	19.8066	2.61026e-87	2.61927e-83		HIST1H1B	126.563	-5.21519	5.21519	0.535162	-9.74507	1.93637e-22	2.79603e-20
TPTE	4.37882	4.32164	4.32164	0.544544	7.93626	2.08362e-15	1.24231e-14		DCAF4L2	21.4238	-5.21122	5.21122	1.01929	-5.1126	3.18e-07	1.34e-06
LIN28B	6.76685	4.31544	4.31544	0.493628	8.74228	2.28448e-18	1.75794e-17		DCAF4L2	21.4238	-5.21122	5.21122	1.01929	-5.1126	3.17748e-07	1.34292e-06
HBM	11.2478	4.22499	4.22499	0.300747	14.0483	7.88929e-45	9.09943e-43		DCAF4L2	21.4238	-5.21122	5.21122	1.01929	-5.1126	3.17748e-07	1.34292e-06
PRL	30.7451	4.22265	4.22265	0.2672	15.8034	2.94946e-56	1.37657e-53		CT45A6	16.7819	-5.18453	5.18453	1.3879	-3.73553	0.000187317	0.000464611
LIN28A	4.06466	4.18209	4.18209	0.441472	9.47307	2.71743e-21	2.65512e-20		CT45A6	16.7819	-5.18453	5.18453	1.3879	-3.73553	0.000187317	0.000464611
SST	35.9714	4.14888	4.14888	0.354407	11.7065	1.18012e-31	2.9348e-30		ITLN1	461.571	5.13471	5.13471	0.432232	11.8795	1.51e-32	1.38e-29
CPA2	11.5544	4.14699	4.14699	0.234	17.7221	2.82916e-70	9.46307e-67		HIST1H3B	44.3768	-5.11946	5.11946	0.58996	-8.67764	4.04e-18	1.93e-16
MAGEA1	16.2338	4.14268	4.14268	0.525228	7.8874	3.08535e-15	1.80947e-14		HIST1H3B	44.3768	-5.11946	5.11946	0.58996	-8.67764	4.04054e-18	1.9309e-16
DEFA4	69.6373	4.13597	4.13597	0.298839	13.8401	1.45912e-43	1.4772e-41		HIST1H3B	44.3768	-5.11946	5.11946	0.58996	-8.67764	4.04054e-18	1.9309e-16
MAGEA10	11.3264	4.13408	4.13408	0.498451	8.29386	1.0963e-16	7.33429e-16		HIST1H4A	10.7799	-5.10722	5.10722	0.600535	-8.50445	1.82459e-17	7.77522e-16
TUBA3C	2.83306	4.12879	4.12879	0.422842	9.76437	1.60107e-22	1.73312e-21		SSX2	4.82427	-5.07691	5.07691	0.732737	-6.9287	4.24737e-12	5.11392e-11
AC005358.1	3.81393	4.06071	4.06071	0.602752	6.73695	1.61743e-11	6.82799e-11		SSX2	4.82427	-5.07691	5.07691	0.732737	-6.9287	4.25e-12	5.11e-11
PRM1	3.28668	4.0496	4.0496	0.413375	9.79642	1.16644e-22	1.2778e-21		HIST1H3G	21.5442	-5.05653	5.05653	0.463162	-10.9174	9.51579e-28	2.89381e-25
PNLIPRP1	5.28212	3.99841	3.99841	0.358641	11.1488	7.25927e-29	1.3744e-27		HIST2H2AB	22.9726	-5.04655	5.04655	0.482142	-10.4669	1.23e-25	3e-23
GH1	17.5782	3.99565	3.99565	0.258295	15.4693	5.58731e-54	1.96722e-51		MYL2	58.6494	4.98456	4.98456	0.453826	10.9834	4.59e-28	1.49e-25
DCD	3.51566	3.98689	3.98689	0.332123	12.0042	3.37529e-33	9.63566e-32		AC069547.2	2.11771	-4.94988	4.94988	0.524914	-9.42989	4.10524e-21	4.35959e-19
COX7B2	5.69738	3.96121	3.96121	0.710835	5.57262	2.50941e-08	7.92843e-08		AC069547.2	2.11771	-4.94988	4.94988	0.524914	-9.42989	4.11e-21	4.36e-19
MUC7	11.462	3.92445	3.92445	0.523441	7.49741	6.50908e-14	3.40007e-13		SLC30A10	12.6009	-4.94972	4.94972	0.566347	-8.73973	2.33663e-18	1.19335e-16
SYCN	2.74493	3.84733	3.84733	0.346659	11.0983	1.27857e-28	2.37149e-27		SLC30A10	12.6009	-4.94972	4.94972	0.566347	-8.73973	2.34e-18	1.19e-16
MYOC	190.854	3.8231	3.8231	0.220761	17.3179	3.44955e-67	8.65362e-64		OTX2	10.6442	-4.94216	4.94216	0.847899	-5.82871	5.59e-09	3.41e-08
PRG3	2.98949	3.81166	3.81166	0.425515	8.95774	3.31395e-19	2.74033e-18		OTX2	10.6442	-4.94216	4.94216	0.847899	-5.82871	5.58581e-09	3.40976e-08
INS	1.72207	3.80403	3.80403	0.418473	9.09027	9.87967e-20	8.5353e-19		HIST1H3J	14.2872	-4.91092	4.91092	0.421285	-11.657	2.11384e-31	1.36861e-28
MAGEC2	20.8046	3.74041	3.74041	0.46438	8.05463	7.9718e-16	4.90755e-15		MUC7	13.9962	4.89863	4.89863	0.914917	5.35418	8.59e-08	4.11e-07
SMYD1	3.57643	3.71565	3.71565	0.268791	13.8236	1.83747e-43	1.8438e-41		HIST1H2AB	14.8164	-4.8935	4.8935	0.618629	-7.91022	2.56928e-15	6.57756e-14
SLC4A1	57.4514	3.7087	3.7087	0.238426	15.5549	1.47314e-54	5.91291e-52		DEFA4	85.3926	4.88257	4.88257	0.539537	9.04956	1.44e-19	9.82e-18
PRTN3	131.641	3.69485	3.69485	0.236042	15.6533	3.15268e-55	1.34619e-52		CELA3A	31.6469	4.83195	4.83195	0.668666	7.22626	4.96e-13	7.5e-12
MAGEC1	12.4085	3.65696	3.65696	0.347007	10.5386	5.73595e-26	8.32355e-25		XKR7	19.0769	-4.82925	4.82925	0.365508	-13.2124	7.43847e-40	3.73244e-36
RHAG	6.04448	3.65457	3.65457	0.300372	12.1668	4.66861e-34	1.45488e-32		XKR7	19.0769	-4.82925	4.82925	0.365508	-13.2124	7.44e-40	3.73e-36
PGA3	74.1801	3.65437	3.65437	0.260754	14.0146	1.26825e-44	1.42992e-42		MYH7	168.564	4.82096	4.82096	0.442812	10.8872	1.33e-27	3.92e-25
MAGEA11	3.52945	3.6522	3.6522	0.475766	7.67646	1.63542e-14	9.01434e-14		HIST1H1D	107.649	-4.81853	4.81853	0.37871	-12.7235	4.37622e-37	8.78351e-34
SPANXB2	1.82211	3.62883	3.62883	0.813254	4.46212	8.11542e-06	1.96986e-05		HIST1H1D	107.649	-4.81853	4.81853	0.37871	-12.7235	4.38e-37	8.78e-34
SPANXB1	1.82211	3.62883	3.62883	0.813254	4.46212	8.11542e-06	1.96986e-05		MYOC	206.51	4.77814	4.77814	0.424565	11.2542	2.21e-29	1.03e-26
HBA1	7985.9	3.62706	3.62706	0.195699	18.5339	1.10077e-76	7.36375e-73		PNMA5	84.2536	-4.76863	4.76863	0.383966	-12.4194	2.05e-35	2.42e-32
CRP	15.845	3.58178	3.58178	0.224278	15.9703	2.05839e-57	1.25182e-54		HIST1H3A	11.1221	-4.73475	4.73475	0.423476	-11.1807	5.07e-29	2.21e-26
MYL1	11.9994	3.53707	3.53707	0.323688	10.9274	8.52462e-28	1.47356e-26		HIST1H3A	11.1221	-4.73475	4.73475	0.423476	-11.1807	5.07065e-29	2.21246e-26
KRT77	2.29427	3.53322	3.53322	0.270408	13.0662	5.13563e-39	2.9033e-37		HIST1H3A	11.1221	-4.73475	4.73475	0.423476	-11.1807	5.07065e-29	2.21246e-26
HOXD13	4.19995	3.52616	3.52616	0.465364	7.5772	3.5308e-14	1.88106e-13		ELANE	186.289	4.71418	4.71418	0.404165	11.664	1.95e-31	1.3e-28
MYL7	9.61977	3.52205	3.52205	0.280448	12.5586	3.56446e-36	1.41654e-34		HBM	13.7973	4.67651	4.67651	0.553297	8.45208	2.86e-17	1.17e-15
ALAS2	103.511	3.50483	3.50483	0.227989	15.3728	2.49292e-53	7.58035e-51		PNLIPRP1	5.69103	4.66452	4.66452	0.646846	7.21117	5.55e-13	8.28e-12
HTR2C	8.21831	3.4983	3.4983	0.35027	9.98743	1.73004e-23	2.04357e-22		AC005358.1	4.65932	4.61318	4.61318	1.1273	4.09224	4.27e-05	0.00011921
S100A12	625.818	3.4903	3.4903	0.204439	17.0726	2.37289e-65	5.29127e-62		DEFA3	644.609	4.57493	4.57493	0.591796	7.73058	1.07e-14	2.4e-13
NPPB	3.79568	3.4853	3.4853	0.276413	12.6091	1.88231e-36	7.78887e-35		HIST1H1E	161.893	-4.53349	4.53349	0.35876	-12.6365	1.32768e-36	1.90341e-33
MAGEB2	5.50525	3.48055	3.48055	0.415395	8.37888	5.34315e-17	3.67862e-16		HIST1H1E	161.893	-4.53349	4.53349	0.35876	-12.6365	1.33e-36	1.9e-33
CSNK1A1L	2.74685	3.47969	3.47969	0.250301	13.902	6.15587e-44	6.53662e-42		PAGE1	16.4684	-4.52604	4.52604	0.882215	-5.13032	2.89256e-07	1.23446e-06
GPR112	14.9292	3.45934	3.45934	0.255746	13.5264	1.09178e-41	8.76438e-40		PAGE1	16.4684	-4.52604	4.52604	0.882215	-5.13032	2.89e-07	1.23e-06
LMOD2	5.29788	3.45342	3.45342	0.227392	15.1871	4.30751e-52	1.1083e-49		SSX2B	6.87177	-4.52284	4.52284	2.12585	-2.12754	0.033375	0.0530926
ARG1	130.452	3.4456	3.4456	0.228274	15.0941	1.76961e-51	3.99036e-49		HIST1H3I	12.5283	-4.51027	4.51027	0.620483	-7.26897	3.62252e-13	5.67584e-12
GAGE12I	1.66667	3.43202	3.43202	0.822532	4.17251	3.01264e-05	6.85728e-05		HIST1H3I	12.5283	-4.51027	4.51027	0.620483	-7.26897	3.62252e-13	5.67584e-12
TNP1	1.49017	3.42426	3.42426	0.398682	8.58895	8.77677e-18	6.44733e-17		HIST1H3I	12.5283	-4.51027	4.51027	0.620483	-7.26897	3.62e-13	5.68e-12
AHSP	15.0384	3.41178	3.41178	0.249583	13.6699	1.53628e-42	1.37641e-40		PGA3	90.2709	4.48735	4.48735	0.498237	9.00647	2.13e-19	1.4e-17
MYH7	139.426	3.39515	3.39515	0.248296	13.6738	1.45575e-42	1.31601e-40		MYH1	51.1511	4.46594	4.46594	0.408773	10.9252	8.73e-28	2.7e-25
GYPA	4.73701	3.39054	3.39054	0.328863	10.3099	6.35822e-25	8.38391e-24		CTRB2	35.2177	4.45065	4.45065	0.42462	10.4815	1.05e-25	2.64e-23
GIF	1.6385	3.37713	3.37713	0.373525	9.04123	1.54921e-19	1.31555e-18		BTNL3	29.5113	4.44568	4.44568	0.4858	9.15127	5.63e-20	4.41e-18
CLEC4M	102.994	3.37216	3.37216	0.228717	14.7438	3.37029e-49	5.63653e-47		GAGE12I	42.2115	-4.42077	4.42077	1.37426	-3.21684	0.00129609	0.0027432
HBA2	16627.5	3.36983	3.36983	0.192402	17.5145	1.11065e-68	3.18422e-65		GAGE12I	42.2115	-4.42077	4.42077	1.37426	-3.21684	0.00129609	0.0027432
PTX3	2039.82	3.36513	3.36513	0.199139	16.8984	4.61991e-64	8.42881e-61		PDCL2	3.81851	-4.395	4.395	0.728828	-6.03023	1.6373e-09	1.12735e-08
CASP14	15.0795	3.341	3.341	0.277724	12.0299	2.47409e-33	7.15453e-32		PDCL2	3.81851	-4.395	4.395	0.728828	-6.03023	1.6373e-09	1.12735e-08
CA1	63.2141	3.33777	3.33777	0.222633	14.9922	8.25163e-51	1.67275e-48		CSF3	988.072	4.3932	4.3932	0.389129	11.2899	1.47e-29	7.39e-27
MYL2	48.6209	3.32575	3.32575	0.246521	13.4907	1.77307e-41	1.37921e-39		NTS	1640.86	-4.39109	4.39109	0.523929	-8.38108	5.24e-17	2.02e-15
MPO	341.166	3.32287	3.32287	0.185378	17.9249	7.53944e-72	3.78272e-68		KRT72	17.3678	4.37132	4.37132	0.462279	9.45602	3.2e-21	3.49e-19
HBZ	3.84573	3.31906	3.31906	0.260334	12.7493	3.14716e-37	1.44202e-35		SLC6A4	2669.79	4.34857	4.34857	0.40861	10.6424	1.89e-26	5.2e-24
AMY2A	20.856	3.30913	3.30913	0.265736	12.4527	1.35187e-35	4.97811e-34		CELA3B	12.663	4.34517	4.34517	0.60502	7.18186	6.88e-13	1e-11
CHRNA9	47.607	3.28446	3.28446	0.274732	11.9551	6.10475e-33	1.6969e-31		HTR3C	59.9805	4.32417	4.32417	0.44369	9.74593	1.92e-22	2.79e-20
44266	2.0888	3.28344	3.28344	0.515655	6.36751	1.92121e-10	7.37786e-10		CXorf48	6.8107	-4.31986	4.31986	0.386201	-11.1855	4.80086e-29	2.14129e-26
ACTA1	151.467	3.27584	3.27584	0.202995	16.1376	1.38879e-58	9.29053e-56		CXorf48	6.8107	-4.31986	4.31986	0.386201	-11.1855	4.8e-29	2.14e-26
REG3A	3.6574	3.27447	3.27447	0.369469	8.86263	7.81499e-19	6.29117e-18		HIST1H2AI	57.7915	-4.27521	4.27521	0.386312	-11.0667	1.81927e-28	6.63903e-26
MEGT1	2.14312	3.26398	3.26398	0.333436	9.78891	1.25642e-22	1.37113e-21		DPRX	2.93414	4.26943	4.26943	0.541022	7.89142	2.99e-15	7.51e-14
PROK2	203.627	3.25712	3.25712	0.200262	16.2643	1.76952e-59	1.36654e-56		PRG3	3.66955	4.25902	4.25902	0.759246	5.60954	2.03e-08	1.1e-07
TAC1	9.81181	3.24894	3.24894	0.268746	12.0893	1.20326e-33	3.58814e-32		TP53TG3B	1.84886	-4.24837	4.24837	0.772761	-5.49765	3.84876e-08	1.96561e-07
GNAT1	2.36981	3.2387	3.2387	0.27632	11.7209	9.96615e-32	2.4939e-30		HIST1H2BL	19.1559	-4.24696	4.24696	0.406283	-10.4532	1.41663e-25	3.38491e-23
PADI4	219.546	3.23781	3.23781	0.193505	16.7324	7.60927e-63	8.98297e-60		DPYSL5	26.8251	-4.24558	4.24558	0.559637	-7.58632	3.29e-14	6.63e-13
HBG1	13.0232	3.23766	3.23766	0.283243	11.4307	2.93799e-30	6.30615e-29		SYT4	110.388	-4.21691	4.21691	0.503032	-8.38298	5.16e-17	2e-15
KPRP	2.127	3.23609	3.23609	0.278466	11.6211	3.21883e-31	7.68119e-30		HBA1	8991.22	4.21444	4.21444	0.370387	11.3785	5.35e-30	2.9e-27
TECRL	2.07296	3.23406	3.23406	0.310488	10.4161	2.09464e-25	2.89314e-24		PLA2G2A	1088.61	4.1942	4.1942	0.349045	12.0162	2.92e-33	2.93e-30
CSF3	951.32	3.23124	3.23124	0.213223	15.1543	7.1002e-52	1.78117e-49		HIST1H2BM	10.6404	-4.18145	4.18145	0.508139	-8.22895	1.89e-16	6.5e-15
ELAVL3	8.55915	3.21048	3.21048	0.202974	15.8172	2.36782e-56	1.13142e-53		HIST1H2BM	10.6404	-4.18145	4.18145	0.508139	-8.22895	1.88855e-16	6.50174e-15
NTS	150.689	3.19551	3.19551	0.227077	14.0723	5.61787e-45	6.59328e-43		CTRB1	25.7656	4.17027	4.17027	0.579914	7.19118	6.42e-13	9.46e-12
AC003102.1	9.52958	3.19277	3.19277	0.294769	10.8314	2.44309e-27	4.02879e-26		HBA2	20133.5	4.15703	4.15703	0.368823	11.271	1.82e-29	8.72e-27
MAGEB1	1.67519	3.18724	3.18724	0.649008	4.91094	9.06411e-07	2.4355e-06		HIST1H2AL	22.0421	-4.15524	4.15524	0.418784	-9.92217	3.33432e-23	5.57694e-21
HOXD11	4.33815	3.18708	3.18708	0.4519	7.05261	1.75595e-12	8.09932e-12		HIST1H2AL	22.0421	-4.15524	4.15524	0.418784	-9.92217	3.33e-23	5.58e-21
GCG	2.23401	3.18467	3.18467	0.399409	7.97346	1.54292e-15	9.29879e-15		SYCN	3.37463	4.14424	4.14424	0.63749	6.50086	7.99e-11	7.24e-10
PGLYRP1	50.2314	3.17764	3.17764	0.237537	13.3774	8.1925e-41	5.87198e-39		HMX2	4.08517	-4.13589	4.13589	0.7396	-5.59207	2.24384e-08	1.20611e-07
SPAG11B	1.19554	3.16992	3.16992	1.03854	3.05228	0.00227111	0.00408962		HMX2	4.08517	-4.13589	4.13589	0.7396	-5.59207	2.24e-08	1.21e-07
MS4A3	27.1108	3.1647	3.1647	0.23689	13.3593	1.04501e-40	7.28203e-39		ACTA1	182.952	4.13509	4.13509	0.372628	11.0971	1.3e-28	5.1e-26
TSPY6P	1.16669	3.14203	3.14203	1.58796	1.97866	0.0478546	0.0696948		REG1B	12.9702	4.132	4.132	0.670147	6.16582	7.01e-10	5.22e-09
PSG4	3.69703	3.13939	3.13939	0.413882	7.58524	3.31879e-14	1.77518e-13		CTD-2144E22.5	1.30208	-4.13105	4.13105	1.27365	-3.24347	0.00118083	0.00252213
SULT2A1	1.51943	3.12836	3.12836	0.331437	9.43878	3.7716e-21	3.62684e-20		PTX3	2472.11	4.0953	4.0953	0.373276	10.9712	5.25e-28	1.67e-25
CSRP3	5.99931	3.1132	3.1132	0.25207	12.3506	4.83779e-35	1.6568e-33		TUBA3C	30.8444	-4.06088	4.06088	0.818917	-4.95884	7.09165e-07	2.79256e-06
HBD	34.9646	3.09766	3.09766	0.212615	14.5693	4.40238e-48	6.84894e-46		TUBA3C	30.8444	-4.06088	4.06088	0.818917	-4.95884	7.09e-07	2.79e-06
DCAF4L2	1.17233	3.09091	3.09091	0.5864	5.271	1.35683e-07	3.98745e-07		IL1RL1	8629.27	4.04885	4.04885	0.389669	10.3905	2.74e-25	5.85e-23
ITLN1	385.575	3.06858	3.06858	0.225127	13.6304	2.64044e-42	2.26457e-40		MUC5AC	1447.52	4.02298	4.02298	0.496827	8.09734	5.62e-16	1.77e-14
RIPPLY2	1.90098	3.06715	3.06715	0.281531	10.8945	1.22414e-27	2.07845e-26		MAGEA4	486.142	-4.01732	4.01732	1.14266	-3.51576	0.00043849	0.00101581
PADI3	24.6448	3.06268	3.06268	0.326973	9.36679	7.47747e-21	7.02553e-20		MAGEA4	486.142	-4.01732	4.01732	1.14266	-3.51576	0.00043849	0.0010158
SERPINA12	1.45792	3.05045	3.05045	0.279038	10.932	8.10057e-28	1.40268e-26		PRTN3	131.511	3.99671	3.99671	0.430396	9.28611	1.6e-20	1.47e-18
ATP4A	2.46954	3.04426	3.04426	0.275481	11.0507	2.17472e-28	3.94973e-27		MAGEB2	59.6656	-3.99593	3.99593	0.824229	-4.84808	1.24659e-06	4.6767e-06
NAA11	1.84323	3.03761	3.03761	0.343053	8.85463	8.39615e-19	6.7374e-18		MAGEB2	59.6656	-3.99593	3.99593	0.824229	-4.84808	1.25e-06	4.68e-06
CTAG2	15.2607	3.03502	3.03502	0.551588	5.50233	3.74805e-08	1.16313e-07		CLEC4M	124.828	3.98278	3.98278	0.427624	9.31373	1.23e-20	1.18e-18
TMPRSS11B	1.22814	3.03145	3.03145	0.312134	9.71201	2.67994e-22	2.85174e-21		MPO	376.192	3.97614	3.97614	0.342153	11.6209	3.23e-31	2.02e-28
GP9	32.6086	3.02934	3.02934	0.216625	13.9842	1.94524e-44	2.12168e-42		AZU1	211.664	3.9543	3.9543	0.359747	10.9919	4.18e-28	1.38e-25
CYP4F31P	1.40794	3.0247	3.0247	0.486771	6.2138	5.17187e-10	1.91009e-09		CHRNB2	37.987	-3.92891	3.92891	0.301629	-13.0256	8.75e-39	2.93e-35
ASCL1	232.526	3.02084	3.02084	0.285596	10.5773	3.79617e-26	5.61011e-25		TMEM100	4365.94	3.92324	3.92324	0.335875	11.6807	1.6e-31	1.11e-28
LY6G6F	11.1534	3.01796	3.01796	0.278486	10.837	2.2978e-27	3.79543e-26		CELA2A	13.8384	3.92107	3.92107	0.566297	6.92406	4.39e-12	5.26e-11
TRDN	11.8376	3.00568	3.00568	0.230924	13.0159	9.93629e-39	5.46333e-37		NDST4	4.24685	-3.89754	3.89754	0.725316	-5.37357	7.72e-08	3.72e-07
KLHL40	2.83214	3.00409	3.00409	0.262534	11.4427	2.55881e-30	5.54566e-29		NDST4	4.24685	-3.89754	3.89754	0.725316	-5.37357	7.71925e-08	3.72435e-07
GYPB	2.08453	2.98541	2.98541	0.354216	8.42822	3.50975e-17	2.44999e-16		VIPR1	7544.02	3.88993	3.88993	0.306812	12.6785	7.78e-37	1.2e-33
RP11-180C1.1	1.05825	2.98071	2.98071	0.728496	4.09159	4.28431e-05	9.58975e-05		PASD1	8.18925	-3.86374	3.86374	0.905196	-4.2684	1.97e-05	5.85e-05
COL2A1	61.1589	2.97282	2.97282	0.253086	11.7463	7.37821e-32	1.8649e-30		PAGE2	74.2889	-3.85563	3.85563	0.925479	-4.16609	3.1e-05	8.88e-05
KRT72	14.5414	2.96931	2.96931	0.237977	12.4773	9.92762e-36	3.71712e-34		HIST1H4E	95.924	-3.84547	3.84547	0.306295	-12.5548	3.74e-36	5.01e-33
KRT73	8.08889	2.94755	2.94755	0.24627	11.9688	5.17921e-33	1.44967e-31		HIST1H4E	95.924	-3.84547	3.84547	0.306295	-12.5548	3.74092e-36	5.0056e-33
FLG2	12.7675	2.94176	2.94176	0.219965	13.3737	8.61162e-41	6.15041e-39		INS	2.15624	3.84393	3.84393	0.721928	5.32453	1.01e-07	4.77e-07
NPPA	43.311	2.93348	2.93348	0.189241	15.5013	3.39964e-54	1.26347e-51		RAX	6.44698	-3.8196	3.8196	0.683162	-5.59107	2.25679e-08	1.21274e-07
HBB	18790.2	2.93074	2.93074	0.19054	15.3812	2.18732e-53	6.75344e-51		RAX	6.44698	-3.8196	3.8196	0.683162	-5.59107	2.26e-08	1.21e-07
LCN15	6.2112	2.92837	2.92837	0.298907	9.79694	1.16052e-22	1.272e-21		DEFA1	2118.96	3.81446	3.81446	0.537399	7.098	1.27e-12	1.72e-11
GABRA1	1.47757	2.92718	2.92718	0.286471	10.2181	1.6459e-24	2.1147e-23		TECRL	2.48278	3.79149	3.79149	0.552294	6.86499	6.65e-12	7.68e-11
C8orf22	1.58465	2.92085	2.92085	0.285958	10.2143	1.71183e-24	2.19659e-23		TECRL	2.48278	3.79149	3.79149	0.552294	6.86499	6.64942e-12	7.68339e-11
MMP8	172.239	2.91896	2.91896	0.198951	14.6717	9.7843e-49	1.58356e-46		TECRL	2.48278	3.79149	3.79149	0.552294	6.86499	6.64942e-12	7.68339e-11
PRDM9	1.23776	2.91366	2.91366	0.537642	5.41933	5.98237e-08	1.82296e-07		RPL10L	0.95794	-3.77424	3.77424	0.950122	-3.97238	7.11579e-05	0.00018972
DDX53	1.4013	2.89204	2.89204	0.49327	5.86301	4.54563e-09	1.53813e-08		CGA	57.9818	-3.76519	3.76519	0.531028	-7.09038	1.33742e-12	1.80521e-11
CPN1	2.27222	2.88862	2.88862	0.606406	4.76351	1.90254e-06	4.92226e-06		CGA	57.9818	-3.76519	3.76519	0.531028	-7.09038	1.34e-12	1.81e-11
PGA4	70.7841	2.87924	2.87924	0.24426	11.7876	4.52057e-32	1.16014e-30		EIF4E1B	4.50471	3.74273	3.74273	0.983486	3.80557	0.000141478	0.000357587
HRH3	1.30585	2.87464	2.87464	0.273897	10.4953	9.07646e-26	1.29556e-24		C1QTNF8	2.87278	3.73422	3.73422	0.659831	5.65936	1.52e-08	8.48e-08
IZUMO1	69.6198	2.87278	2.87278	0.188949	15.204	3.32529e-52	8.78097e-50		C1QTNF8	2.87278	3.73422	3.73422	0.659831	5.65936	1.5194e-08	8.47816e-08
XXbac-BPG32J3.20	1.71268	2.86911	2.86911	0.57014	5.03228	4.84671e-07	1.34108e-06		HBG1	14.4084	3.7255	3.7255	0.509191	7.31651	2.55e-13	4.16e-12
SSX1	3.02284	2.86856	2.86856	0.510143	5.62304	1.87622e-08	6.00731e-08		HOXD13	27.3758	-3.70846	3.70846	0.843663	-4.39567	1.1e-05	3.44e-05
PASD1	1.5795	2.86612	2.86612	0.469191	6.10864	1.00483e-09	3.61851e-09		HIST1H2AM	43.6387	-3.70619	3.70619	0.328805	-11.2717	1.81029e-29	8.71609e-27
MYH6	37.0043	2.86208	2.86208	0.216097	13.2444	4.8617e-40	3.1474e-38		HIST1H2AD	21.0264	-3.70486	3.70486	0.425356	-8.71001	3.03836e-18	1.50204e-16
DSCR8	2.22312	2.85741	2.85741	0.548832	5.20634	1.92602e-07	5.55683e-07		HIST1H2AD	21.0264	-3.70486	3.70486	0.425356	-8.71001	3.04e-18	1.5e-16
HOXC12	6.9588	2.84863	2.84863	0.666703	4.27271	1.93108e-05	4.50061e-05		CLPS	19.2481	3.67048	3.67048	0.624453	5.8779	4.15e-09	2.62e-08
CTRC	13.7567	2.84047	2.84047	0.171696	16.5436	1.78167e-61	1.88191e-58		TDRD12	42.8022	-3.65409	3.65409	0.302902	-12.0636	1.64e-33	1.74e-30
GABRG2	6.32983	2.8404	2.8404	0.359024	7.91145	2.54408e-15	1.50389e-14		AC003102.1	11.4931	3.62884	3.62884	0.547899	6.62319	3.52e-11	3.43e-10
MT1A	340.241	2.83603	2.83603	0.186147	15.2355	2.05688e-52	5.65472e-50		GPR22	4.2962	-3.62214	3.62214	0.278479	-13.0069	1.12e-38	3.21e-35
REG3G	1.01981	2.82247	2.82247	0.371174	7.60418	2.86708e-14	1.54261e-13		GPR22	4.2962	-3.62214	3.62214	0.278479	-13.0069	1.11846e-38	3.20693e-35
SCGB2A2	1.28331	2.81959	2.81959	0.306471	9.20018	3.57364e-20	3.19178e-19		HIST1H2BE	28.421	-3.6103	3.6103	0.368109	-9.8077	1.04321e-22	1.58624e-20
GAGE12E	0.957587	2.81148	2.81148	1.41241	1.99056	0.0465292	0.0679123		HIST1H2BE	28.421	-3.6103	3.6103	0.368109	-9.8077	1.04e-22	1.59e-20
KRT2	25.6745	2.79949	2.79949	0.234493	11.9385	7.45933e-33	2.05352e-31		MT1M	1057.18	3.6061	3.6061	0.305491	11.8043	3.71e-32	3.1e-29
CT45A6	2.40512	2.79848	2.79848	0.751706	3.72284	0.000196991	0.000407275		HIST1H2BH	38.5862	-3.59763	3.59763	0.324787	-11.0769	1.62394e-28	6.14983e-26
XIRP2	22.5399	2.79611	2.79611	0.220532	12.6789	7.73872e-37	3.38313e-35		HIST1H2BH	38.5862	-3.59763	3.59763	0.324787	-11.0769	1.62e-28	6.15e-26
IL1RL1	7253.38	2.78466	2.78466	0.213371	13.0508	6.28764e-39	3.53464e-37		SLC6A15	52.959	-3.59023	3.59023	0.395539	-9.07682	1.12e-19	7.96e-18
PAGE4	1.29092	2.7739	2.7739	0.392289	7.07106	1.53753e-12	7.11967e-12		CHRM1	80.1008	3.58291	3.58291	0.385909	9.28433	1.63e-20	1.49e-18
DPPA2	0.92011	2.76894	2.76894	0.900609	3.07452	0.00210844	0.00381485		ALAS2	116.878	3.57638	3.57638	0.415956	8.598	8.11e-18	3.68e-16
KLK3	4.22778	2.75272	2.75272	0.310857	8.85526	8.34862e-19	6.70462e-18		AC002472.13	148.256	3.56564	3.56564	0.454881	7.83863	4.55e-15	1.11e-13
BEX1	54.2377	2.7503	2.7503	0.173179	15.8813	8.54341e-57	4.63399e-54		PROK2	246.558	3.55634	3.55634	0.36671	9.69798	3.08e-22	4.14e-20
PCSK1	199.103	2.74056	2.74056	0.198787	13.7864	3.0782e-43	2.98437e-41		DSCR8	18.614	-3.55616	3.55616	0.98774	-3.6003	0.000317849	0.000754797
ANKRD62	4.08407	2.74045	2.74045	0.214108	12.7994	1.65297e-37	7.80552e-36		DSCR8	18.614	-3.55616	3.55616	0.98774	-3.6003	0.000317849	0.000754797
SPANXD	0.957861	2.73882	2.73882	0.61531	4.45113	8.54214e-06	2.06719e-05		HIST2H2AC	74.3169	-3.55537	3.55537	0.27985	-12.7046	5.58e-37	1.02e-33
CABP5	1.81626	2.73013	2.73013	0.314387	8.68396	3.82238e-18	2.89477e-17		HIST1H2BO	26.7067	-3.5486	3.5486	0.355712	-9.97604	1.94e-23	3.33e-21
TMEM257	2.43965	2.72364	2.72364	0.254383	10.7069	9.45129e-27	1.47609e-25		HIST1H2BO	26.7067	-3.5486	3.5486	0.355712	-9.97604	1.94055e-23	3.32895e-21
UNC5D	14.5348	2.71885	2.71885	0.220892	12.3085	8.14823e-35	2.71639e-33		HIST1H4J	141.056	-3.53665	3.53665	0.26965	-13.1157	2.67779e-39	1.07492e-35
ABCC8	417.467	2.71612	2.71612	0.216275	12.5587	3.56252e-36	1.41654e-34		PI16	317.248	3.52894	3.52894	0.358639	9.83982	7.58e-23	1.17e-20
VIT	43.3406	2.71492	2.71492	0.191107	14.2063	8.37311e-46	1.05686e-43		SLC4A1	70.2945	3.52038	3.52038	0.444593	7.91821	2.41e-15	6.21e-14
HTR3C	50.6146	2.71432	2.71432	0.239048	11.3547	7.02721e-30	1.46296e-28		LIPF	23.9021	3.51988	3.51988	0.632538	5.5647	2.63e-08	1.39e-07
GPR97	672.904	2.71335	2.71335	0.161054	16.8475	1.09458e-63	1.83059e-60		HEPACAM2	135.227	-3.49308	3.49308	0.477829	-7.31031	2.66531e-13	4.33512e-12
HBG2	47.8315	2.7089	2.7089	0.206275	13.1325	2.14522e-39	1.28484e-37		HEPACAM2	135.227	-3.49308	3.49308	0.477829	-7.31031	2.67e-13	4.34e-12
VCX3A	4.06922	2.7079	2.7079	0.31268	8.6603	4.70532e-18	3.53542e-17		PRM1	3.57266	3.48411	3.48411	0.699378	4.98172	6.3e-07	2.51e-06
POTEF	3.42214	2.70051	2.70051	0.412435	6.54771	5.84262e-11	2.35264e-10		HDC	620.105	3.48022	3.48022	0.294934	11.8	3.9e-32	3.13e-29
ZIC4	4.22341	2.69905	2.69905	0.298004	9.05709	1.33975e-19	1.14269e-18		DARC	2836.56	3.47401	3.47401	0.3044	11.4127	3.62e-30	2.07e-27
C1QTNF8	2.43337	2.69386	2.69386	0.356249	7.56174	3.97727e-14	2.11219e-13		FCN3	9974.28	3.45325	3.45325	0.355184	9.72242	2.42e-22	3.42e-20
GAGE1	0.83157	2.68813	2.68813	0.851	3.15879	0.00158428	0.00290896		TSPAN19	142.678	3.4492	3.4492	0.420784	8.19708	2.46293e-16	8.22521e-15
SLC12A1	5.94611	2.68397	2.68397	0.203448	13.1924	9.70769e-40	6.08824e-38		PAGE2B	45.6126	-3.43598	3.43598	0.581203	-5.91185	3.38e-09	2.18e-08
APOA2	7.63855	2.68251	2.68251	0.226116	11.8634	1.83273e-32	4.91069e-31		CAV3	18.2765	3.42294	3.42294	0.392213	8.72725	2.61e-18	1.32e-16
DEFA5	0.858687	2.68078	2.68078	0.431944	6.20631	5.42434e-10	2.00149e-09		KRT2	30.654	3.40787	3.40787	0.416918	8.17396	2.98e-16	9.77e-15
BPI	81.3468	2.67958	2.67958	0.173456	15.4481	7.76574e-54	2.59751e-51		NBPF4	8.88661	-3.4078	3.4078	0.684339	-4.9797	6.37e-07	2.53e-06
BOD1L2	0.903507	2.67817	2.67817	0.36504	7.33664	2.19015e-13	1.09502e-12		NBPF4	8.88661	-3.4078	3.4078	0.684339	-4.9797	6.3683e-07	2.53205e-06
APCS	1.32518	2.67463	2.67463	0.356152	7.50979	5.92243e-14	3.10657e-13		MAGEA10	136.929	-3.40165	3.40165	1.0034	-3.39011	0.000698658	0.00155653
BTNL9	5014.76	2.6743	2.6743	0.19049	14.0391	8.99025e-45	1.02514e-42		MAGEA10	136.929	-3.40165	3.40165	1.0034	-3.39011	0.000698658	0.00155653
OPALIN	1.16795	2.67305	2.67305	0.323574	8.26102	1.44431e-16	9.53799e-16		ARC	368.944	3.39295	3.39295	0.324832	10.4453	1.54e-25	3.61e-23
NLRP5	1.82628	2.67214	2.67214	0.628362	4.25255	2.11348e-05	4.90351e-05		SAGE1	13.1951	-3.39167	3.39167	0.657664	-5.15715	2.50736e-07	1.08506e-06
NXF2B	17.9204	2.66387	2.66387	0.310095	8.59049	8.65977e-18	6.36604e-17		PAH	144.234	-3.39026	3.39026	0.478633	-7.08322	1.40845e-12	1.88461e-11
PKHD1L1	595.788	2.66121	2.66121	0.180581	14.7369	3.7346e-49	6.19419e-47		PAH	144.234	-3.39026	3.39026	0.478633	-7.08322	1.41e-12	1.88e-11
LY6G6E	5.65891	2.65838	2.65838	0.336093	7.90967	2.58072e-15	1.52465e-14		HBD	42.1734	3.37837	3.37837	0.396165	8.52767	1.49e-17	6.49e-16
ISX	5.53784	2.65556	2.65556	0.422372	6.28726	3.23123e-10	1.21392e-09		CA4	1157.73	3.37601	3.37601	0.361089	9.34952	8.8e-21	8.66e-19
RGR	10.6233	2.64711	2.64711	0.294833	8.97832	2.74931e-19	2.28567e-18		REG1A	44.2737	3.3642	3.3642	0.508303	6.61849	3.62884e-11	3.52027e-10
C1orf68	0.935495	2.62161	2.62161	0.308008	8.51152	1.71675e-17	1.22436e-16		REG1A	44.2737	3.3642	3.3642	0.508303	6.61849	3.63e-11	3.52e-10
DSCR4	0.757063	2.61399	2.61399	0.985496	2.65246	0.00799069	0.0132369		ALX1	11.1936	-3.3596	3.3596	0.486436	-6.90656	4.97e-12	5.9e-11
CORO6	699.931	2.6102	2.6102	0.167082	15.6223	5.13099e-55	2.14529e-52		ALX1	11.1936	-3.3596	3.3596	0.486436	-6.90656	4.96541e-12	5.89709e-11
ZDHHC19	42.9592	2.60748	2.60748	0.181189	14.391	5.89697e-47	8.39336e-45		MS4A3	32.7545	3.35356	3.35356	0.445779	7.52293	5.36e-14	1.02e-12
ADAM2	1.77997	2.60483	2.60483	0.430215	6.05472	1.40662e-09	4.99635e-09		SST	129.519	-3.34647	3.34647	0.701147	-4.77285	1.82e-06	6.6e-06
OR56A3	0.809871	2.60469	2.60469	0.760639	3.42434	0.00061629	0.00119411		AHSP	18.2856	3.33938	3.33938	0.459035	7.27479	3.47e-13	5.46e-12
MOG	2.06148	2.60185	2.60185	0.241766	10.7619	5.2098e-27	8.32448e-26		DPCR1	526.006	3.335	3.335	0.312737	10.6639	1.50138e-26	4.18531e-24
S100A8	6219.19	2.59767	2.59767	0.164759	15.7665	5.28725e-56	2.41159e-53		DPCR1	526.006	3.335	3.335	0.312737	10.6639	1.50138e-26	4.18531e-24
GRIN2B	7.57516	2.59237	2.59237	0.184592	14.0438	8.40915e-45	9.64361e-43		DPCR1	526.006	3.335	3.335	0.312737	10.6639	1.5e-26	4.19e-24
SPANXA2	0.948303	2.59235	2.59235	0.957509	2.70739	0.00678147	0.0113699		SCG3	136.403	-3.33125	3.33125	0.373894	-8.9096	5.12e-19	3.09e-17
FCAR	172.659	2.58856	2.58856	0.172251	15.0278	4.82571e-51	1.03029e-48		VIT	51.5884	3.32845	3.32845	0.366564	9.08013	1.08e-19	7.75e-18
SPDYC	4.43246	2.58652	2.58652	0.268487	9.6337	5.76154e-22	5.96946e-21		AMY2A	25.3137	3.32574	3.32574	0.497721	6.68193	2.36e-11	2.4e-10
TGIF2LX	0.864057	2.57784	2.57784	0.834706	3.08832	0.00201291	0.00365353		LCN6	66.8176	3.32048	3.32048	0.380222	8.73299	2.48e-18	1.26e-16
ADRA1A	121.518	2.5752	2.5752	0.207882	12.3878	3.04343e-35	1.07344e-33		TAS2R30	2.43878	-3.31747	3.31747	0.355806	-9.32382	1.12223e-20	1.07772e-18
GAGE2D	0.796413	2.56637	2.56637	1.18842	2.15948	0.0308129	0.0464776		TAS2R30	2.43878	-3.31747	3.31747	0.355806	-9.32382	1.12e-20	1.08e-18
ACTN2	248.034	2.56509	2.56509	0.167862	15.2809	1.02468e-52	2.89639e-50		RP11-399J13.3	3.99823	3.30724	3.30724	0.993384	3.32926	0.000870767	0.00190591
UGT3A1	8.31734	2.56445	2.56445	0.411158	6.23714	4.45652e-10	1.65534e-09		RP11-399J13.3	3.99823	3.30724	3.30724	0.993384	3.32926	0.000870767	0.00190591
GPR17	239.57	2.55592	2.55592	0.181379	14.0916	4.27646e-45	5.04849e-43		NXF3	311.506	3.30136	3.30136	0.326153	10.1221	4.41e-24	8.59e-22
CPB1	39.8174	2.55499	2.55499	0.193323	13.2162	7.07556e-40	4.52227e-38		CCDC37	205.621	3.29296	3.29296	0.401818	8.19516	2.5e-16	8.33e-15
CALML5	28.6719	2.55416	2.55416	0.245861	10.3886	2.79304e-25	3.80493e-24		CPN1	5.15674	-3.28996	3.28996	0.976122	-3.37043	0.000750497	0.00166077
GPR50	1.44706	2.55084	2.55084	0.416064	6.13088	8.73967e-10	3.16201e-09		CPN1	5.15674	-3.28996	3.28996	0.976122	-3.37043	0.000750497	0.00166078
HAPLN2	15.5947	2.54414	2.54414	0.176879	14.3835	6.57138e-47	9.2874e-45		UGT3A1	76.0391	-3.28462	3.28462	0.836783	-3.9253	8.66e-05	0.000227029
CXCR1	314.074	2.54054	2.54054	0.16797	15.125	1.10795e-51	2.61593e-49		HBB	20654.7	3.27876	3.27876	0.355837	9.21422	3.14e-20	2.63e-18
GCOM1	243.119	2.54047	2.54047	0.155997	16.2854	1.25353e-59	1.1435e-56		TM4SF20	7.16171	-3.27691	3.27691	0.479874	-6.82867	8.57e-12	9.66e-11
FABP1	4.13061	2.53999	2.53999	0.254037	9.9985	1.54722e-23	1.83518e-22		C7orf76	1.5167	-3.26561	3.26561	0.631939	-5.16759	2.37e-07	1.03e-06
CTAGE15	2.46482	2.53817	2.53817	0.78756	3.22282	0.00126933	0.00236026		C7orf76	1.5167	-3.26561	3.26561	0.631939	-5.16759	2.37128e-07	1.03174e-06
SPANXA1	0.920765	2.53391	2.53391	0.998987	2.53648	0.0111973	0.0181783		KRT73	9.70474	3.26428	3.26428	0.459451	7.10475	1.21e-12	1.65e-11
ACTL8	6.74063	2.52836	2.52836	0.392985	6.43374	1.24502e-10	4.87633e-10		PGC	17126.4	3.26004	3.26004	0.40986	7.95404	1.80531e-15	4.8377e-14
FCN3	8448.76	2.52799	2.52799	0.191398	13.208	7.88666e-40	4.99297e-38		PGC	17126.4	3.26004	3.26004	0.40986	7.95404	1.81e-15	4.84e-14
NPAP1	4.83893	2.52764	2.52764	0.229645	11.0067	3.54634e-28	6.32074e-27		OLFM3	3.1922	-3.25028	3.25028	0.569762	-5.70463	1.16598e-08	6.64461e-08
AKAP4	0.920755	2.52356	2.52356	0.279129	9.04083	1.55484e-19	1.31942e-18		OLFM3	3.1922	-3.25028	3.25028	0.569762	-5.70463	1.17e-08	6.64e-08
CLVS2	1.61421	2.5207	2.5207	0.271145	9.2965	1.45142e-20	1.33862e-19		CDH18	27.7148	-3.24358	3.24358	0.64097	-5.06043	4.18e-07	1.72e-06
PTPN5	50.6696	2.51939	2.51939	0.178343	14.1266	2.60326e-45	3.14728e-43		VAX1	4.92621	-3.24226	3.24226	0.866198	-3.74309	0.00018177	0.000451858
LCE2B	0.851212	2.51555	2.51555	0.342463	7.34546	2.05051e-13	1.02828e-12		VAX1	4.92621	-3.24226	3.24226	0.866198	-3.74309	0.00018177	0.000451858
HEMGN	27.1911	2.50674	2.50674	0.205847	12.1777	4.08621e-34	1.27537e-32		GPIHBP1	919.906	3.24215	3.24215	0.30577	10.6032	2.88e-26	7.81e-24
CARTPT	1.45617	2.50628	2.50628	0.366325	6.84167	7.82763e-12	3.41283e-11		CYP1A2	10.3981	3.24112	3.24112	0.474699	6.82773	8.63e-12	9.71e-11
SLC6A15	15.3639	2.50286	2.50286	0.202897	12.3356	5.82536e-35	1.97816e-33		PTGIR	1542.14	3.23803	3.23803	0.272078	11.9011	1.17e-32	1.12e-29
SLURP1	2.05077	2.5015	2.5015	0.234048	10.688	1.1587e-26	1.79014e-25		DNAAF1	838.253	3.2309	3.2309	0.338979	9.53125	1.55e-21	1.81e-19
ADIPOQ	7.12174	2.49927	2.49927	0.291167	8.58363	9.19245e-18	6.73542e-17		NKX2-5	4.69505	-3.23047	3.23047	0.488143	-6.61787	3.64e-11	3.53e-10
C19orf69	12.2259	2.49808	2.49808	0.176152	14.1814	1.1946e-45	1.47082e-43		C9orf117	840.977	3.2276	3.2276	0.329263	9.8025	1.1e-22	1.66e-20
LYPD4	0.99571	2.49771	2.49771	0.303392	8.23263	1.83145e-16	1.1953e-15		CT45A5	20.9558	-3.22328	3.22328	0.940911	-3.4257	0.000613208	0.00138258
HES7	14.8663	2.49754	2.49754	0.157767	15.8306	1.91409e-56	9.74579e-54		CT45A5	20.9558	-3.22328	3.22328	0.940911	-3.4257	0.000613208	0.00138258
ADAMTS20	4.63105	2.48684	2.48684	0.321991	7.72331	1.13344e-14	6.30461e-14		HIST1H2AG	91.5273	-3.2227	3.2227	0.250788	-12.8503	8.56858e-38	2.14975e-34
RP11-408E5.4	0.718671	2.48506	2.48506	1.09029	2.27926	0.0226515	0.0349552		HIST1H2AG	91.5273	-3.2227	3.2227	0.250788	-12.8503	8.56858e-38	2.14975e-34
C1QTNF1-AS1	2.957	2.47917	2.47917	0.209827	11.8153	3.25468e-32	8.49391e-31		HIST1H2AG	91.5273	-3.2227	3.2227	0.250788	-12.8503	8.57e-38	2.15e-34
IFIT1B	3.68227	2.47627	2.47627	0.238934	10.3638	3.62188e-25	4.87836e-24		CD300LG	350.265	3.21751	3.21751	0.411617	7.81674	5.42e-15	1.29e-13
MYH1	43.6026	2.47408	2.47408	0.207189	11.9412	7.21615e-33	1.9893e-31		CHRM2	84.5975	3.20096	3.20096	0.420338	7.61521	2.63e-14	5.42e-13
KIR2DL1	10.8637	2.46586	2.46586	0.234505	10.5152	7.35239e-26	1.06002e-24		TCHHL1	0.820091	-3.19289	3.19289	0.79884	-3.99691	6.4174e-05	0.000172752
DES	4700.05	2.45722	2.45722	0.171774	14.305	2.03633e-46	2.76129e-44		MT1A	407.4	3.18844	3.18844	0.34528	9.23439	2.6e-20	2.25e-18
MGAM	382.785	2.45604	2.45604	0.16405	14.9713	1.13144e-50	2.22616e-48		HTR2C	21.2721	-3.18612	3.18612	0.616199	-5.1706	2.33e-07	1.02e-06
ADAM33	937.186	2.44575	2.44575	0.164005	14.9127	2.72456e-50	5.15841e-48		SSX1	18.1212	-3.18456	3.18456	0.92293	-3.45049	0.000559575	0.00127136
ACR	43.8387	2.44568	2.44568	0.145868	16.7663	4.30165e-63	5.75532e-60		SSX1	18.1212	-3.18456	3.18456	0.92293	-3.45049	0.000559575	0.00127136
VSTM2A	1.30623	2.44451	2.44451	0.305584	7.99949	1.24935e-15	7.57271e-15		TP53TG3	3.78321	-3.17653	3.17653	0.550689	-5.76829	8.00806e-09	4.7357e-08
SLC6A4	2279.01	2.43892	2.43892	0.225407	10.82	2.76647e-27	4.53227e-26		TP53TG3	3.78321	-3.17653	3.17653	0.550689	-5.76829	8.01e-09	4.74e-08
CALCA	722.973	2.43514	2.43514	0.287074	8.4826	2.20208e-17	1.55502e-16		PRG4	1957.69	3.1734	3.1734	0.330953	9.58867	8.92e-22	1.08e-19
ACTC1	68.931	2.43349	2.43349	0.185887	13.0913	3.69383e-39	2.12411e-37		RGR	12.6192	3.1715	3.1715	0.503605	6.2976	3.02e-10	2.44e-09
FDCSP	109.467	-2.42867	2.42867	0.226272	-10.7334	7.09121e-27	1.12058e-25		PSG9	1.68062	-3.171	3.171	0.764219	-4.14934	3.33433e-05	9.49805e-05
PABPN1L	2.61632	2.42475	2.42475	0.212235	11.4248	3.14315e-30	6.71061e-29		PSG9	1.68062	-3.171	3.171	0.764219	-4.14934	3.33e-05	9.5e-05
SYNPO2L	67.4097	2.41823	2.41823	0.158063	15.2992	7.7426e-53	2.2198e-50		ANKRD1	1475.42	3.15773	3.15773	0.370857	8.5147	1.67e-17	7.16e-16
MYO18B	21.1605	2.41446	2.41446	0.176686	13.6652	1.63766e-42	1.44785e-40		PTH2R	26.3391	-3.15282	3.15282	0.313557	-10.055	8.73e-24	1.58e-21
CMTM5	36.4603	2.41303	2.41303	0.188901	12.774	2.28944e-37	1.07102e-35		PTH2R	26.3391	-3.15282	3.15282	0.313557	-10.055	8.73225e-24	1.57896e-21
MAGEB16	0.717227	2.41141	2.41141	0.851595	2.83164	0.00463104	0.00796268		INSM1	164.862	-3.14785	3.14785	0.57678	-5.45763	4.83e-08	2.42e-07
DPRX	2.53703	2.40938	2.40938	0.294737	8.17466	2.96694e-16	1.90906e-15		INSM1	164.862	-3.14785	3.14785	0.57678	-5.45763	4.82543e-08	2.4237e-07
GABRA3	45.0455	2.39913	2.39913	0.332983	7.20496	5.80614e-13	2.80037e-12		AKR1C4	41.7539	-3.14068	3.14068	0.518022	-6.06283	1.33751e-09	9.37985e-09
RP11-211G3.3	5.19893	2.3972	2.3972	0.191496	12.5183	5.92755e-36	2.27893e-34		AKR1C4	41.7539	-3.14068	3.14068	0.518022	-6.06283	1.34e-09	9.38e-09
POTEE	1.55081	2.39675	2.39675	0.460843	5.20079	1.98446e-07	5.71968e-07		MFAP4	16889.3	3.13772	3.13772	0.266328	11.7814	4.87e-32	3.62e-29
ADAMTS8	2238.72	2.39526	2.39526	0.175231	13.6692	1.55138e-42	1.38376e-40		TPH2	2.11881	-3.12612	3.12612	0.426976	-7.32153	2.45e-13	4.02e-12
PMP2	6.80279	2.39203	2.39203	0.225929	10.5875	3.40587e-26	5.0669e-25		FMR1NB	1.32596	-3.11987	3.11987	0.443782	-7.03019	2.0625e-12	2.67247e-11
PAQR9	1.28181	2.38439	2.38439	0.326239	7.30873	2.69687e-13	1.33837e-12		FMR1NB	1.32596	-3.11987	3.11987	0.443782	-7.03019	2.06e-12	2.67e-11
CHRM2	72.0139	2.3789	2.3789	0.224121	10.6143	2.55622e-26	3.84852e-25		MAGEB16	1.60747	-3.11913	3.11913	1.2328	-2.53012	0.0114024	0.020026
C6orf25	119.528	2.37664	2.37664	0.16	14.854	6.54916e-50	1.19486e-47		MAGEB16	1.60747	-3.11913	3.11913	1.2328	-2.53012	0.0114024	0.020026
LOR	4.6995	2.37623	2.37623	0.211974	11.21	3.64168e-29	7.13022e-28		TCP11X1	4.43536	3.11607	3.11607	0.766634	4.06461	4.81131e-05	0.000132757
GP2	60.7234	2.37596	2.37596	0.300458	7.90778	2.62014e-15	1.54669e-14		TCP11X1	4.43536	3.11607	3.11607	0.766634	4.06461	4.81131e-05	0.000132757
IL18RAP	497.44	2.36272	2.36272	0.15275	15.4679	5.71174e-54	1.97636e-51		TCP11X1	4.43536	3.11607	3.11607	0.766634	4.06461	4.81e-05	0.000132757
AMER2	16.085	2.36267	2.36267	0.232571	10.1589	3.02453e-24	3.79607e-23		CXorf67	7.72117	-3.10558	3.10558	0.331471	-9.3691	7.32e-21	7.34e-19
GAB4	0.772846	2.36207	2.36207	0.492529	4.7958	1.6203e-06	4.22967e-06		DES	5544.89	3.10047	3.10047	0.330482	9.38167	6.49e-21	6.65e-19
TRIML2	1.82026	2.36031	2.36031	0.268024	8.80633	1.29304e-18	1.01817e-17		GPR112	18.2066	3.08395	3.08395	0.467031	6.60331	4.02e-11	3.85e-10
RBPJL	0.851745	2.35907	2.35907	0.300979	7.83799	4.57823e-15	2.64025e-14		VCX3B	8.42088	-3.08005	3.08005	0.384449	-8.01161	1.13e-15	3.24e-14
MAGEA8	5.807	2.35382	2.35382	0.225446	10.4407	1.61546e-25	2.25144e-24		GPER1	503.219	3.07923	3.07923	0.277319	11.1036	1.21e-28	4.84e-26
PPP1R3A	1.02475	2.35326	2.35326	0.290768	8.09325	5.80912e-16	3.62623e-15		LOR	5.53591	3.0778	3.0778	0.416123	7.39636	1.4e-13	2.45e-12
AL445665.1	4.05721	2.35116	2.35116	0.271263	8.66744	4.41946e-18	3.32936e-17		DLEC1	691.099	3.07687	3.07687	0.295626	10.408	2.28e-25	5.08e-23
GRIA1	669.916	2.3503	2.3503	0.189582	12.3973	2.70375e-35	9.6038e-34		DEFB124	4.3269	3.07584	3.07584	0.422304	7.28346	3.25e-13	5.15e-12
TEX101	1.13053	2.34766	2.34766	0.345341	6.79808	1.06019e-11	4.56587e-11		GLP2R	77.3634	3.07213	3.07213	0.349212	8.79734	1.4e-18	7.62e-17
FAM83C	1.6676	2.34641	2.34641	0.255078	9.19881	3.61919e-20	3.22816e-19		LIN28B	29.889	-3.0692	3.0692	0.844089	-3.63611	0.000276784	0.000665309
IGF2BP1	79.5732	2.34538	2.34538	0.243317	9.63922	5.46034e-22	5.66909e-21		GPR17	283.913	3.05446	3.05446	0.335715	9.09837	9.17e-20	6.67e-18
LY6G6D	1.10615	2.34363	2.34363	0.247282	9.47758	2.60256e-21	2.54909e-20		C10orf32-ASMT	3.25785	3.05121	3.05121	1.46097	2.08848	0.0367545	0.0578906
C3orf27	1.58314	2.33995	2.33995	0.221765	10.5515	5.00004e-26	7.30851e-25		BTNL9	5972.95	3.04777	3.04777	0.358507	8.50128	1.88e-17	7.97e-16
FAM133A	56.2984	2.33864	2.33864	0.252911	9.2469	2.31109e-20	2.09775e-19		PADI4	266.569	3.04325	3.04325	0.360049	8.45233	2.86e-17	1.17e-15
ZIC1	15.0492	2.334	2.334	0.259167	9.00576	2.14169e-19	1.79689e-18		CPA1	60.6848	3.03163	3.03163	0.453253	6.68862	2.25e-11	2.31e-10
KCNH5	2.52	2.33345	2.33345	0.327713	7.12041	1.07609e-12	5.07306e-12		VIP	72.5145	3.02757	3.02757	0.3228	9.37909	6.65e-21	6.78e-19
RP11-399J13.3	3.40953	2.33286	2.33286	0.57794	4.03651	5.42517e-05	0.000120095		G6PC2	4.75589	3.02299	3.02299	0.478627	6.31595	2.69e-10	2.19e-09
ELANE	175.892	2.32707	2.32707	0.21517	10.815	2.92191e-27	4.77134e-26		G6PC2	4.75589	3.02299	3.02299	0.478627	6.31595	2.68501e-10	2.19069e-09
CALB1	29.4471	2.32441	2.32441	0.164718	14.1115	3.22624e-45	3.8312e-43		CMTM5	42.9619	2.99598	2.99598	0.357282	8.3855	5.05e-17	1.97e-15
VIP	61.8413	2.32109	2.32109	0.173991	13.3403	1.34938e-40	9.27422e-39		ADAM33	1105.8	2.99476	2.99476	0.30578	9.79386	1.2e-22	1.78e-20
LCN6	57.1087	2.32049	2.32049	0.197428	11.7536	6.76963e-32	1.71324e-30		MMP26	0.247659	-2.99077	2.99077	1.46116	-2.04684	0.0406735	0.0635447
PLP1	46.9726	2.32039	2.32039	0.198149	11.7103	1.12874e-31	2.814e-30		CCL16	12.5535	2.98079	2.98079	0.374875	7.95142	1.84e-15	4.92e-14
GAGE12H	0.595644	2.31824	2.31824	1.62159	1.4296	0.15283	0.201588		TMEM14E	9.36257	-2.97709	2.97709	0.336643	-8.84347	9.28e-19	5.26e-17
AADACL2	3.3287	2.31505	2.31505	0.296523	7.80733	5.84133e-15	3.33228e-14		MAGEC1	90.3865	-2.96748	2.96748	0.733702	-4.04453	5.24e-05	0.000143678
MRAP	10.2901	2.30815	2.30815	0.239973	9.61835	6.68971e-22	6.90261e-21		MAGEC1	90.3865	-2.96748	2.96748	0.733702	-4.04453	5.24289e-05	0.000143678
C10orf62	1.21396	2.30238	2.30238	0.221806	10.3801	3.05323e-25	4.13742e-24		PGLYRP1	60.9295	2.95933	2.95933	0.423458	6.98847	2.78e-12	3.49e-11
POTEM	1.09346	2.30086	2.30086	0.4649	4.94916	7.45342e-07	2.02029e-06		CTD-3214H19.16	22.7813	2.95872	2.95872	0.472199	6.26584	3.71e-10	2.93e-09
OLAH	51.1737	2.29992	2.29992	0.201414	11.4188	3.36736e-30	7.17406e-29		ADAMTS8	2636.83	2.95528	2.95528	0.345754	8.54736	1.26e-17	5.57e-16
P2RX2	95.9333	2.29389	2.29389	0.186924	12.2717	1.28476e-34	4.17889e-33		POU5F2	8.40931	-2.94745	2.94745	0.267044	-11.0373	2.52e-28	8.89e-26
CTD-3088G3.8	268.573	2.28976	2.28976	0.136207	16.8109	2.03074e-63	3.13499e-60		GPR50	2.94943	-2.94686	2.94686	0.735754	-4.00523	6.2e-05	0.000167122
AGXT	4.29185	2.28486	2.28486	0.244355	9.35058	8.71674e-21	8.15173e-20		ATP1A2	533.331	2.94681	2.94681	0.300727	9.79896	1.14e-22	1.7e-20
HIST1H2AD	7.07309	2.28268	2.28268	0.224347	10.1747	2.57069e-24	3.24473e-23		HIST1H2AK	16.0778	-2.94619	2.94619	0.234815	-12.5468	4.14e-36	5.19e-33
CERS3	5.25283	2.27751	2.27751	0.181274	12.5639	3.33288e-36	1.33572e-34		HIST1H2AK	16.0778	-2.94619	2.94619	0.234815	-12.5468	4.13672e-36	5.18926e-33
SLITRK2	82.2824	2.27411	2.27411	0.171853	13.2329	5.66955e-40	3.65859e-38		POU3F3	3.99611	-2.94559	2.94559	0.416658	-7.06956	1.55e-12	2.06e-11
CPLX2	93.7547	2.27355	2.27355	0.235682	9.64667	5.07803e-22	5.29408e-21		HOXD11	15.0644	-2.9401	2.9401	0.792975	-3.70767	0.000209171	0.000514116
RFX6	4.82635	2.27288	2.27288	0.246781	9.21013	3.25729e-20	2.91833e-19		PSG4	7.55178	-2.9348	2.9348	0.720758	-4.07182	4.66e-05	0.000129066
ARC	316.157	2.27089	2.27089	0.168447	13.4813	2.01402e-41	1.54864e-39		NMRK2	8.70935	2.93325	2.93325	0.380202	7.71498	1.21e-14	2.69e-13
NMRK2	7.44744	2.26912	2.26912	0.20004	11.3433	8.00345e-30	1.66275e-28		MAGEA2	180.414	-2.93102	2.93102	0.90588	-3.23555	0.00121407	0.00258569
DSG1	7.6609	2.26833	2.26833	0.201656	11.2485	2.35592e-29	4.70457e-28		MAGEA2	180.414	-2.93102	2.93102	0.90588	-3.23555	0.00121407	0.00258569
KRT1	88.7515	2.26576	2.26576	0.184471	12.2825	1.12531e-34	3.70835e-33		ADH1B	16310.4	2.92085	2.92085	0.341598	8.55054	1.23e-17	5.43e-16
LCE1C	0.80443	2.26388	2.26388	0.306824	7.37842	1.60182e-13	8.09949e-13		RHAG	7.38282	2.92012	2.92012	0.503908	5.79495	6.83e-09	4.1e-08
TCP11X1	3.79742	2.26136	2.26136	0.424102	5.3321	9.70817e-08	2.89887e-07		GYPB	2.51542	2.91482	2.91482	0.655875	4.44417	8.82e-06	2.8e-05
NRSN1	1.54312	2.2611	2.2611	0.268963	8.40673	4.21614e-17	2.9268e-16		BPI	97.0655	2.90886	2.90886	0.336051	8.65601	4.89e-18	2.29e-16
RHCG	38.2914	2.26089	2.26089	0.181467	12.459	1.24913e-35	4.63378e-34		CABP5	2.16667	2.89807	2.89807	0.553303	5.23776	1.63e-07	7.34e-07
SPINK13	25.6266	-2.26003	2.26003	0.232564	-9.71792	2.52897e-22	2.69394e-21		PANX3	0.933915	-2.89783	2.89783	0.518512	-5.58875	2.28714e-08	1.22774e-07
DPYSL5	3.99278	2.25812	2.25812	0.277044	8.15075	3.61675e-16	2.30354e-15		PANX3	0.933915	-2.89783	2.89783	0.518512	-5.58875	2.29e-08	1.23e-07
PTTG2	2.16548	2.25439	2.25439	0.281655	8.00407	1.20376e-15	7.30521e-15		CLDN5	7729.99	2.89525	2.89525	0.274733	10.5384	5.74e-26	1.52e-23
LSMEM2	7.66995	2.25342	2.25342	0.155725	14.4705	1.8598e-47	2.74443e-45		ACTC1	81.4101	2.89159	2.89159	0.346288	8.35025	6.81e-17	2.57e-15
CCK	33.7695	2.25296	2.25296	0.210496	10.7031	9.84224e-27	1.53596e-25		KRT1	103.949	2.88867	2.88867	0.350808	8.23433	1.81e-16	6.24e-15
VAX1	1.43082	2.24928	2.24928	0.491331	4.57793	4.69602e-06	1.1687e-05		RP11-986E7.7	68.1851	2.88655	2.88655	0.346127	8.33958	7.46e-17	2.77e-15
POTEI	5.21497	2.24631	2.24631	0.277043	8.10819	5.13804e-16	3.22034e-15		VWA3A	476.908	2.88194	2.88194	0.361752	7.96662	1.63e-15	4.44e-14
CRYAB	2136.97	2.24532	2.24532	0.134534	16.6896	1.55888e-62	1.73807e-59		PRDM9	2.54589	-2.88015	2.88015	0.831996	-3.46174	0.000536696	0.0012234
TMEM235	1.12419	2.24452	2.24452	0.267591	8.38786	4.95082e-17	3.4226e-16		PRDM9	2.54589	-2.88015	2.88015	0.831996	-3.46174	0.000536696	0.0012234
RNASE13	4.75979	2.24391	2.24391	0.213555	10.5074	7.98568e-26	1.14638e-24		CDH7	9.82594	-2.87937	2.87937	0.573421	-5.02138	5.13019e-07	2.07681e-06
AC061992.1	4.60251	2.24236	2.24236	0.18446	12.1564	5.30594e-34	1.64735e-32		CDH7	9.82594	-2.87937	2.87937	0.573421	-5.02138	5.13e-07	2.08e-06
CA4	993.702	2.24208	2.24208	0.192388	11.654	2.19008e-31	5.28914e-30		LYG2	2.97037	-2.87244	2.87244	0.342173	-8.39471	4.67e-17	1.83e-15
MEFV	292.127	2.23922	2.23922	0.140843	15.8987	6.47396e-57	3.60905e-54		SLC25A21	75.0843	-2.87151	2.87151	0.249045	-11.5301	9.30487e-31	5.49289e-28
CLDN5	6613.11	2.238	2.238	0.143783	15.5651	1.25686e-54	5.14774e-52		SLC25A21	75.0843	-2.87151	2.87151	0.249045	-11.5301	9.30487e-31	5.49289e-28
G6PC	0.967328	2.23533	2.23533	0.346523	6.45073	1.1131e-10	4.37757e-10		RNASE13	5.55309	2.87021	2.87021	0.41128	6.97872	2.98e-12	3.71e-11
G6PC2	4.07008	2.23464	2.23464	0.255285	8.7535	2.06829e-18	1.59648e-17		GATA1	44.7398	2.86779	2.86779	0.300235	9.55182	1.27e-21	1.5e-19
CD300LD	1.35813	2.23415	2.23415	0.266422	8.38575	5.04013e-17	3.48194e-16		RFX6	21.4449	-2.86039	2.86039	0.509606	-5.61294	1.99e-08	1.09e-07
PI16	272.74	2.22916	2.22916	0.186616	11.9452	6.88145e-33	1.90226e-31		CXXC11	24.4344	2.85777	2.85777	0.31604	9.04244	1.53e-19	1.04e-17
SSX2	0.983559	2.22721	2.22721	0.410955	5.41959	5.97356e-08	1.82055e-07		MYH2	42.9892	2.85742	2.85742	0.371433	7.69295	1.44e-14	3.16e-13
RP11-861L17.3	1.50988	2.22581	2.22581	0.248506	8.95674	3.34426e-19	2.76311e-18		PKHD1L1	710.193	2.85615	2.85615	0.340619	8.38517	5.0651e-17	1.97019e-15
C20orf166	1.08201	2.2219	2.2219	0.282602	7.86229	3.7717e-15	2.19277e-14		PKHD1L1	710.193	2.85615	2.85615	0.340619	8.38517	5.07e-17	1.97e-15
CNTFR	93.7198	2.22096	2.22096	0.171265	12.968	1.85904e-38	9.89632e-37		SIM1	10.1443	-2.85188	2.85188	0.582608	-4.89502	9.83e-07	3.77e-06
PTGIR	1323.99	2.22027	2.22027	0.143097	15.5159	2.70896e-54	1.02577e-51		SIM1	10.1443	-2.85188	2.85188	0.582608	-4.89502	9.82953e-07	3.77369e-06
KRTDAP	6.54863	2.21956	2.21956	0.171429	12.9474	2.43026e-38	1.27013e-36		C9orf38	2.24238	-2.85027	2.85027	0.305173	-9.33984	9.65e-21	9.45e-19
FAM150B	354.115	2.21908	2.21908	0.179942	12.3322	6.07567e-35	2.05658e-33		C9orf38	2.24238	-2.85027	2.85027	0.305173	-9.33984	9.64802e-21	9.44611e-19
MYBPC3	62.2999	2.21907	2.21907	0.154907	14.3252	1.52348e-46	2.07991e-44		CLEC1A	711.546	2.85001	2.85001	0.257439	11.0706	1.74e-28	6.48e-26
PHOX2A	1.17551	2.20958	2.20958	0.38786	5.69685	1.22044e-08	3.97355e-08		LMOD2	6.4526	2.84306	2.84306	0.390526	7.28007	3.34e-13	5.26e-12
SLC10A2	5.22782	-2.20816	2.20816	0.317655	-6.95142	3.61623e-12	1.62504e-11		PADI3	80.0776	-2.83699	2.83699	0.682484	-4.15686	3.23e-05	9.21e-05
ABCA10	281.575	2.20563	2.20563	0.148643	14.8384	8.27167e-50	1.45618e-47		RP11-114H20.1	1.35935	2.83003	2.83003	1.15082	2.45914	0.0139272	0.0240189
GAD2	1.05578	2.20203	2.20203	0.298182	7.38485	1.52629e-13	7.73124e-13		RP11-114H20.1	1.35935	2.83003	2.83003	1.15082	2.45914	0.0139272	0.0240189
TRPC4	148.616	2.19975	2.19975	0.14219	15.4705	5.49169e-54	1.96722e-51		CCDC17	707.044	2.82542	2.82542	0.306624	9.21461	3.12e-20	2.63e-18
PRLHR	0.849381	2.19906	2.19906	0.495509	4.43798	9.0808e-06	2.19121e-05		MAGEA12	169.805	-2.82483	2.82483	0.836762	-3.3759	0.000735744	0.00163186
HBE1	5.03295	2.19512	2.19512	0.182146	12.0514	1.90635e-33	5.57705e-32		MAGEA12	169.805	-2.82483	2.82483	0.836762	-3.3759	0.000735744	0.00163186
ANKRD1	1266.97	2.19449	2.19449	0.203621	10.7773	4.40618e-27	7.07987e-26		MUSTN1	243.243	2.82271	2.82271	0.320635	8.8035	1.33e-18	7.23e-17
DCAF8L2	0.676559	2.19296	2.19296	1.08253	2.02577	0.0427887	0.0628919		ZIC4	12.334	-2.81311	2.81311	0.519824	-5.41166	6.24e-08	3.06e-07
ABCA9	760.543	2.19107	2.19107	0.143091	15.3124	6.31898e-53	1.86494e-50		GYPA	5.75205	2.81266	2.81266	0.595642	4.72206	2.33e-06	8.3e-06
ANO2	177.801	2.19103	2.19103	0.147412	14.8634	5.69898e-50	1.05901e-47		C11orf96	6290.32	2.81109	2.81109	0.269854	10.4171	2.07e-25	4.67e-23
SVOP	2.3154	2.19083	2.19083	0.24462	8.95606	3.3649e-19	2.77787e-18		OPALIN	1.40405	2.8082	2.8082	0.576629	4.87003	1.12e-06	4.24e-06
ADM	3076.24	2.19028	2.19028	0.134668	16.2642	1.77039e-59	1.36654e-56		CTAG1A	62.5761	-2.80766	2.80766	0.757587	-3.70606	0.000210505	0.000517141
SP9	3.18957	2.18966	2.18966	0.477947	4.58138	4.61911e-06	1.15099e-05		NAA11	12.5317	-2.79729	2.79729	0.699524	-3.99885	6.36e-05	0.000171409
CTCFL	2.487	2.18765	2.18765	0.260971	8.38273	5.17144e-17	3.56652e-16		ADAM2	3.4574	-2.78421	2.78421	0.654134	-4.25633	2.08e-05	6.15e-05
VIPR1	6511.02	2.18745	2.18745	0.163315	13.394	6.55489e-41	4.7491e-39		LY6G6E	6.74776	2.77914	2.77914	0.582577	4.77042	1.84e-06	6.67e-06
CTD-2545G14.7	4.11546	2.18737	2.18737	1.14523	1.90999	0.0561348	0.0807056		PTF1A	1.0557	-2.76952	2.76952	0.603257	-4.59094	4.41e-06	1.49e-05
CARD18	0.627571	2.1869	2.1869	0.562378	3.88867	0.000100796	0.000216303		PTF1A	1.0557	-2.76952	2.76952	0.603257	-4.59094	4.41253e-06	1.49047e-05
CMTM2	50.903	2.18551	2.18551	0.133278	16.3981	1.9726e-60	1.9794e-57		CTAG1B	43.5303	-2.76257	2.76257	1.0635	-2.59761	0.00938747	0.016766
UCN3	38.8265	-2.18468	2.18468	0.226642	-9.63931	5.45548e-22	5.66698e-21		C8orf22	1.92602	2.76186	2.76186	0.524395	5.26676	1.39e-07	6.37e-07
ANKRD20A2	32.6567	2.18	2.18	0.205055	10.6313	2.13219e-26	3.22706e-25		AC104534.3	20.2605	-2.75659	2.75659	0.498103	-5.53419	3.12677e-08	1.63006e-07
TUBB1	129.896	2.17879	2.17879	0.165911	13.1323	2.15112e-39	1.28484e-37		AC104534.3	20.2605	-2.75659	2.75659	0.498103	-5.53419	3.13e-08	1.63e-07
RHOXF2	1.53125	2.1768	2.1768	0.310732	7.00539	2.46304e-12	1.12317e-11		TMEM190	139.572	2.75308	2.75308	0.39301	7.00512	2.4677e-12	3.13675e-11
TMC2	26.1317	2.17569	2.17569	0.161449	13.476	2.16553e-41	1.65878e-39		CSAG1	99.1312	-2.74528	2.74528	0.76893	-3.57026	0.000356631	0.000839283
CNTNAP5	1.21542	2.17394	2.17394	0.452628	4.80293	1.56363e-06	4.08814e-06		CSAG1	99.1312	-2.74528	2.74528	0.76893	-3.57026	0.000356631	0.000839283
FFAR1	1.31076	2.17298	2.17298	0.266115	8.16554	3.20009e-16	2.05118e-15		OGN	822.996	2.74473	2.74473	0.302419	9.07592	1.13e-19	7.99e-18
FOXG1	3.68235	2.16855	2.16855	0.256668	8.44885	2.94197e-17	2.06154e-16		C3orf36	149.623	2.74201	2.74201	0.271495	10.0996	5.54e-24	1.06e-21
WISP2	2740.42	2.16713	2.16713	0.146678	14.7748	2.13061e-49	3.62366e-47		RAB44	48.9996	2.73908	2.73908	0.277823	9.85906	6.26e-23	9.82e-21
PF4	69.94	2.16576	2.16576	0.187112	11.5746	5.53975e-31	1.28826e-29		MS4A14	492.019	2.73597	2.73597	0.263298	10.3912	2.72e-25	5.85e-23
RP11-114H20.1	1.14733	2.16494	2.16494	0.611005	3.54324	0.000395242	0.000786058		PRLHR	1.62805	-2.73368	2.73368	0.822301	-3.32442	0.000886016	0.00193696
NRAP	23.0673	2.16445	2.16445	0.173242	12.4938	8.06986e-36	3.05574e-34		PRLHR	1.62805	-2.73368	2.73368	0.822301	-3.32442	0.000886016	0.00193696
FGF17	29.7365	2.16429	2.16429	0.15474	13.9866	1.8814e-44	2.0746e-42		TNNT3	67.5069	2.72612	2.72612	0.317038	8.59871	8.06e-18	3.68e-16
TAL1	782.201	2.15946	2.15946	0.143242	15.0756	2.34357e-51	5.16848e-49		TNNT3	67.5069	2.72612	2.72612	0.317038	8.59871	8.06146e-18	3.67731e-16
TMEM100	3773.4	2.15915	2.15915	0.181485	11.8972	1.22451e-32	3.32989e-31		IZUMO1	83.7622	2.72594	2.72594	0.338386	8.0557	7.9e-16	2.37e-14
CASP12	49.0861	2.15905	2.15905	0.157083	13.7447	5.48183e-43	5.18938e-41		CDK5R2	48.7056	-2.72544	2.72544	0.463375	-5.88172	4.06027e-09	2.56835e-08
EMX2	2.32375	2.15647	2.15647	0.227723	9.46971	2.80633e-21	2.73557e-20		TEX101	6.05373	-2.72383	2.72383	0.684037	-3.98199	6.83e-05	0.000182985
SCGB1D2	1.60032	2.15576	2.15576	0.317827	6.78282	1.17855e-11	5.05174e-11		C19orf69	14.4821	2.71889	2.71889	0.321438	8.45851	2.71e-17	1.12e-15
KRT31	1.52842	2.15381	2.15381	0.25782	8.35393	6.60272e-17	4.50255e-16		KCNH6	40.8268	-2.7176	2.7176	0.322497	-8.42674	3.55e-17	1.42e-15
MYOZ2	14.6906	2.14356	2.14356	0.161685	13.2577	4.07456e-40	2.6723e-38		ADCY4	2311.51	2.71392	2.71392	0.248946	10.9016	1.13e-27	3.39e-25
CLEC1A	611.643	2.14336	2.14336	0.13244	16.1836	6.58375e-59	4.7189e-56		ADCY4	2311.51	2.71392	2.71392	0.248946	10.9016	1.1323e-27	3.39199e-25
F2	10.9449	2.13738	2.13738	0.275306	7.76366	8.25144e-15	4.64381e-14		OR6K3	2.8294	2.69706	2.69706	0.491797	5.48409	4.16e-08	2.11e-07
SSX4	0.645641	2.13648	2.13648	1.08694	1.9656	0.0493446	0.071662		RSPO1	161.18	2.69641	2.69641	0.306006	8.81162	1.23e-18	6.8e-17
RNASE3	19.7975	2.13446	2.13446	0.178224	11.9762	4.73399e-33	1.33249e-31		RP11-503N18.3	29.2073	2.69487	2.69487	0.38897	6.92821	4.26e-12	5.13e-11
CALML3	16.1209	2.13413	2.13413	0.218235	9.77905	1.38506e-22	1.50741e-21		FOXG1	15.924	-2.68842	2.68842	0.514284	-5.2275	1.72e-07	7.7e-07
TCF21	3238.67	2.13082	2.13082	0.157349	13.542	8.83804e-42	7.20778e-40		CSNK1A1L	3.36063	2.68799	2.68799	0.444615	6.04566	1.49e-09	1.03e-08
SPAG11A	0.65375	2.12914	2.12914	1.37806	1.54502	0.122341	0.164874		PMP2	8.02215	2.67597	2.67597	0.402372	6.65049	2.92e-11	2.91e-10
FCGR3B	620.281	2.12864	2.12864	0.142916	14.8943	3.58663e-50	6.72711e-48		C20orf166	1.27763	2.67527	2.67527	0.5082	5.26421	1.40793e-07	6.4488e-07
SOX10	11.5914	2.12735	2.12735	0.173797	12.2405	1.88971e-34	6.04858e-33		C20orf166	1.27763	2.67527	2.67527	0.5082	5.26421	1.41e-07	6.45e-07
TG	144.404	2.12016	2.12016	0.136515	15.5306	2.15494e-54	8.37955e-52		NPFFR2	22.2218	-2.67214	2.67214	0.562989	-4.74635	2.07122e-06	7.44609e-06
GPX3	51099.2	2.11982	2.11982	0.13953	15.1926	3.9599e-52	1.03209e-49		NPFFR2	22.2218	-2.67214	2.67214	0.562989	-4.74635	2.07e-06	7.45e-06
HIST2H2BF	193.524	2.11609	2.11609	0.140179	15.0956	1.7309e-51	3.94744e-49		ABCA9	888.611	2.66952	2.66952	0.277377	9.62414	6.32e-22	8.14e-20
TMEM74B	516.35	2.1154	2.1154	0.142521	14.8428	7.74945e-50	1.3886e-47		HIST3H2BB	16.2397	-2.6681	2.6681	0.322871	-8.26366	1.41274e-16	4.97458e-15
MOGAT1	5.10197	2.11392	2.11392	0.217714	9.70961	2.7438e-22	2.91814e-21		HIST3H2BB	16.2397	-2.6681	2.6681	0.322871	-8.26366	1.41e-16	4.97e-15
ANKRD20A3	29.3092	2.11376	2.11376	0.18088	11.686	1.50239e-31	3.69503e-30		AL391421.1	0.936858	-2.66658	2.66658	0.45447	-5.86746	4.42518e-09	2.77036e-08
TBC1D26	6.98186	2.11259	2.11259	0.172859	12.2215	2.38675e-34	7.56709e-33		AL391421.1	0.936858	-2.66658	2.66658	0.45447	-5.86746	4.43e-09	2.77e-08
LGI4	511.137	2.11204	2.11204	0.142272	14.8451	7.47956e-50	1.35232e-47		CALCB	35.8854	-2.66592	2.66592	0.416485	-6.401	1.54e-10	1.32e-09
MMP25	844.287	2.10822	2.10822	0.139507	15.112	1.35023e-51	3.1509e-49		KCNH5	6.18307	-2.66585	2.66585	0.541176	-4.92603	8.39e-07	3.26e-06
HAP1	58.6724	2.10787	2.10787	0.131975	15.9718	2.00953e-57	1.25182e-54		ZNF556	3.23368	-2.6615	2.6615	0.565979	-4.70248	2.57e-06	9.07e-06
ADAMTS4	3825.23	2.10677	2.10677	0.158214	13.3159	1.87039e-40	1.26814e-38		TPSD1	120.4	2.6598	2.6598	0.306703	8.67222	4.23792e-18	2.02041e-16
CRCT1	2.89569	2.10363	2.10363	0.280237	7.50659	6.06877e-14	3.18167e-13		TPSD1	120.4	2.6598	2.6598	0.306703	8.67222	4.24e-18	2.02e-16
IL18R1	1224.38	2.10314	2.10314	0.139702	15.0545	3.22384e-51	7.03252e-49		SDR42E2	15.7344	2.65968	2.65968	0.322046	8.2587	1.47e-16	5.17e-15
GLP2R	66.8013	2.10008	2.10008	0.185994	11.2911	1.45192e-29	2.94627e-28		CNTNAP4	8.506	-2.659	2.659	0.435908	-6.09992	1.06e-09	7.62e-09
C11orf91	6.25059	2.09919	2.09919	0.187142	11.2171	3.35926e-29	6.59657e-28		MAGEA9B	55.8893	-2.65013	2.65013	1.87374	-1.41436	0.157258	0.214147
MT1M	915.576	2.09801	2.09801	0.167283	12.5416	4.41756e-36	1.72819e-34		MAGEA9B	55.8893	-2.65013	2.65013	1.87374	-1.41436	0.157258	0.214147
SLC22A10	7.20756	2.09495	2.09495	0.206728	10.1338	3.91103e-24	4.8631e-23		C1orf68	1.15086	2.64836	2.64836	0.543156	4.87588	1.08e-06	4.12e-06
TAS2R40	1.9649	2.09398	2.09398	0.261357	8.01197	1.12888e-15	6.87363e-15		HBG2	48.8653	2.64708	2.64708	0.364478	7.26267	3.8e-13	5.94e-12
FAM71A	6.00906	2.09243	2.09243	0.262477	7.97185	1.56311e-15	9.41194e-15		ADRA1D	102.949	2.64513	2.64513	0.279903	9.45016	3.38e-21	3.67e-19
CD207	328.66	-2.09207	2.09207	0.194079	-10.7795	4.30254e-27	6.91888e-26		KCNA5	124.359	2.64453	2.64453	0.283376	9.33222	1.04e-20	1.01e-18
DEFA6	0.637818	2.09083	2.09083	0.412378	5.07017	3.97451e-07	1.10923e-06		IGFN1	213.518	2.6405	2.6405	0.300347	8.7915	1.48e-18	7.98e-17
KANK3	1120.06	2.09049	2.09049	0.13742	15.2124	2.92588e-52	7.82927e-50		SLC11A1	11553.1	2.63845	2.63845	0.273395	9.65068	4.88e-22	6.45e-20
SLITRK1	2.36109	2.08944	2.08944	0.349159	5.98419	2.17466e-09	7.57694e-09		LY6G6F	13.499	2.63789	2.63789	0.496468	5.31331	1.08e-07	5.05e-07
ST8SIA3	2.77029	2.08891	2.08891	0.279237	7.4808	7.38741e-14	3.84188e-13		AL354898.1	4.35739	2.63293	2.63293	0.420797	6.25701	3.92e-10	3.08e-09
TBX2	6267.54	2.08835	2.08835	0.136854	15.2597	1.41892e-52	3.95504e-50		INSL6	4.32828	-2.63126	2.63126	0.728301	-3.61288	0.000302811	0.000721734
SDR9C7	2.26239	2.08441	2.08441	0.184273	11.3115	1.1508e-29	2.35427e-28		INSL6	4.32828	-2.63126	2.63126	0.728301	-3.61288	0.000302811	0.000721734
TRIM58	46.9913	2.0829	2.0829	0.162623	12.8082	1.47544e-37	7.00013e-36		ZDHHC19	51.2318	2.62965	2.62965	0.343287	7.66021	1.86e-14	3.97e-13
MGAT4C	4.30669	2.08057	2.08057	0.178772	11.6381	2.63756e-31	6.33172e-30		MAGEA2B	95.5214	-2.62949	2.62949	1.05777	-2.48587	0.0129237	0.0224251
SYT4	15.3233	2.0797	2.0797	0.223341	9.31178	1.25713e-20	1.16425e-19		MAGEA2B	95.5214	-2.62949	2.62949	1.05777	-2.48587	0.0129237	0.0224251
BRS3	0.957733	2.07648	2.07648	0.264196	7.85961	3.85317e-15	2.23883e-14		INMT	7790.67	2.62714	2.62714	0.295691	8.88476	6.41e-19	3.83e-17
EPX	12.1214	2.07529	2.07529	0.170074	12.2023	3.02188e-34	9.53555e-33		TIMP4	188.283	2.62521	2.62521	0.294889	8.90235	5.47e-19	3.28e-17
AL354898.1	3.747	2.07501	2.07501	0.223134	9.29941	1.41229e-20	1.30494e-19		RBP2	29.3133	2.62452	2.62452	0.363676	7.21663	5.33e-13	7.99e-12
OTX2	1.13656	2.07237	2.07237	0.444203	4.66538	3.08044e-06	7.81264e-06		AGMO	30.7902	-2.62221	2.62221	0.270538	-9.69254	3.24357e-22	4.34011e-20
C12orf39	63.7114	2.07108	2.07108	0.168223	12.3115	7.85373e-35	2.62257e-33		AGMO	30.7902	-2.62221	2.62221	0.270538	-9.69254	3.24e-22	4.34e-20
GRASP	2011.6	2.07091	2.07091	0.137259	15.0876	1.95345e-51	4.35598e-49		SCGB3A1	5522.69	2.62118	2.62118	0.352625	7.43333	1.06e-13	1.9e-12
ADCY4	1992.46	2.07029	2.07029	0.131954	15.6895	1.78585e-55	7.79135e-53		TUSC5	4.14415	2.62055	2.62055	0.365523	7.16932	7.54e-13	1.09e-11
TARM1	0.770172	2.06874	2.06874	0.316351	6.53937	6.17788e-11	2.48117e-10		F2RL3	1771.07	2.61934	2.61934	0.283726	9.23193	2.66e-20	2.28e-18
RNF112	134.519	2.06765	2.06765	0.126589	16.3336	5.69358e-60	5.44116e-57		S100A12	767.953	2.61264	2.61264	0.376128	6.94614	3.75e-12	4.59e-11
CD300LG	303.244	2.06707	2.06707	0.2137	9.67273	3.93745e-22	4.13721e-21		TAS2R13	1.77813	-2.60708	2.60708	0.287764	-9.05981	1.3068e-19	9.09264e-18
NTRK3	265.042	2.06691	2.06691	0.148696	13.9002	6.3173e-44	6.67273e-42		TAS2R13	1.77813	-2.60708	2.60708	0.287764	-9.05981	1.31e-19	9.09e-18
TM4SF20	3.29316	2.06671	2.06671	0.266591	7.75236	9.02009e-15	5.06645e-14		CASP12	57.28	2.60682	2.60682	0.308385	8.45313	2.84e-17	1.17e-15
CHRNA4	5.84016	2.06507	2.06507	0.204987	10.0742	7.18703e-24	8.75753e-23		LCNL1	215.34	2.59885	2.59885	0.326901	7.94995	1.87e-15	4.97e-14
ITGA2B	317.28	2.06331	2.06331	0.156159	13.2129	7.39528e-40	4.6967e-38		C1QL4	3.97026	-2.59806	2.59806	0.418112	-6.21379	5.17219e-10	3.9532e-09
LCNL1	185.551	2.06301	2.06301	0.177278	11.6372	2.66623e-31	6.39289e-30		C1QL4	3.97026	-2.59806	2.59806	0.418112	-6.21379	5.17e-10	3.95e-09
TMEM132D	69.1893	-2.06146	2.06146	0.183511	-11.2334	2.79358e-29	5.53995e-28		SERPINA12	1.79735	2.59452	2.59452	0.498948	5.19999	1.99e-07	8.83e-07
BEND2	2.48113	2.06082	2.06082	0.256594	8.03144	9.63375e-16	5.89271e-15		SLC5A9	260.716	2.59372	2.59372	0.299306	8.66576	4.49e-18	2.12e-16
RBFOX3	24.3313	2.05784	2.05784	0.16157	12.7365	3.70583e-37	1.69028e-35		PABPC1L2A	1.09745	-2.59171	2.59171	0.879496	-2.94681	0.00321069	0.00632226
MYBPH	72.5503	-2.05721	2.05721	0.178804	-11.5054	1.23915e-30	2.78171e-29		PABPC1L2A	1.09745	-2.59171	2.59171	0.879496	-2.94681	0.00321069	0.00632226
LILRA3	158.406	2.05403	2.05403	0.158128	12.9897	1.40064e-38	7.59715e-37		CCL23	166.357	2.5908	2.5908	0.26894	9.63338	5.78e-22	7.48e-20
SPTA1	22.8449	2.05035	2.05035	0.172342	11.897	1.22651e-32	3.33084e-31		SOX7	1092.72	2.59076	2.59076	0.252265	10.27	9.62e-25	1.99e-22
FBXO40	5.88389	2.04954	2.04954	0.182349	11.2397	2.60359e-29	5.18883e-28		NKAIN2	28.5921	-2.58782	2.58782	0.359032	-7.20778	5.68709e-13	8.47407e-12
SSX2B	0.492518	2.04934	2.04934	1.38464	1.48006	0.138858	0.184822		NKAIN2	28.5921	-2.58782	2.58782	0.359032	-7.20778	5.69e-13	8.47e-12
SRRM4	8.341	2.04918	2.04918	0.176374	11.6184	3.32326e-31	7.91157e-30		EDN3	15.0726	2.58479	2.58479	0.399753	6.46597	1.01e-10	8.95e-10
RP11-146D12.2	27.0362	2.0482	2.0482	0.171484	11.944	6.97763e-33	1.92619e-31		EDN3	15.0726	2.58479	2.58479	0.399753	6.46597	1.00649e-10	8.95445e-10
FAM65C	436.176	2.04409	2.04409	0.132428	15.4354	9.45725e-54	3.11144e-51		HIST1H3H	61.9293	-2.58116	2.58116	0.247123	-10.4448	1.54739e-25	3.61135e-23
GPR26	2.41109	2.04384	2.04384	0.242839	8.41645	3.88053e-17	2.69943e-16		HIST1H3H	61.9293	-2.58116	2.58116	0.247123	-10.4448	1.55e-25	3.61e-23
CRISP3	46.1716	2.04364	2.04364	0.20935	9.7618	1.64209e-22	1.77464e-21		ASCL1	1106.26	-2.58017	2.58017	0.600089	-4.29965	1.71e-05	5.14e-05
UMOD	0.622499	2.04148	2.04148	0.605842	3.36966	0.00075262	0.00144249		HBZ	4.69578	2.57998	2.57998	0.465903	5.5376	3.07e-08	1.6e-07
FRMD1	5.95452	2.04046	2.04046	0.199991	10.2028	1.92717e-24	2.46503e-23		RS1	60.2752	2.57977	2.57977	0.339441	7.60004	2.96e-14	6.01e-13
ZNF280A	3.03563	2.03994	2.03994	0.366659	5.56358	2.64296e-08	8.33854e-08		CLGN	205.51	-2.57918	2.57918	0.278965	-9.24553	2.3408e-20	2.05162e-18
IFNA1	0.821401	2.03986	2.03986	0.348276	5.85702	4.71249e-09	1.59164e-08		CLGN	205.51	-2.57918	2.57918	0.278965	-9.24553	2.34e-20	2.05e-18
FAM107A	4192.92	2.03963	2.03963	0.165542	12.3209	6.99121e-35	2.34626e-33		FOLR3	78.8736	2.579	2.579	0.325409	7.92541	2.27e-15	5.91e-14
AC002472.13	128.836	2.03924	2.03924	0.238695	8.54327	1.3048e-17	9.43298e-17		FAM107A	4861.88	2.57829	2.57829	0.317711	8.1152	4.85e-16	1.55e-14
CA5A	1.46499	2.03849	2.03849	0.339173	6.01018	1.85313e-09	6.50297e-09		STXBP5L	27.6781	-2.57216	2.57216	0.465944	-5.52033	3.38e-08	1.75e-07
C17orf77	0.689091	2.03697	2.03697	0.325557	6.25686	3.928e-10	1.46635e-09		FFAR1	1.51886	2.57108	2.57108	0.500514	5.13689	2.79e-07	1.2e-06
C7orf76	0.675342	2.03629	2.03629	0.387098	5.2604	1.43743e-07	4.21512e-07		TMEM257	2.90168	2.56978	2.56978	0.45717	5.62107	1.9e-08	1.04e-07
AL139147.1	6.49117	2.03166	2.03166	0.175993	11.544	7.91791e-31	1.8223e-29		TBX2	7288.36	2.56912	2.56912	0.264471	9.71416	2.62e-22	3.63e-20
CDH18	3.81003	2.03036	2.03036	0.316326	6.41859	1.37543e-10	5.35573e-10		NRXN1	30.7921	-2.56823	2.56823	0.323236	-7.94538	1.94e-15	5.13e-14
C5orf58	59.0775	2.02993	2.02993	0.140823	14.4147	4.18012e-47	6.07904e-45		SELE	520.431	2.56634	2.56634	0.324561	7.9071	2.63e-15	6.69e-14
CYP4F2	1.28329	2.02931	2.02931	0.265989	7.6293	2.36025e-14	1.28403e-13		PAQR9	2.3233	-2.55752	2.55752	0.529368	-4.83126	1.36e-06	5.05e-06
NXF3	270.42	2.02818	2.02818	0.175739	11.5408	8.2135e-31	1.88743e-29		KCNJ13	6.42495	-2.55282	2.55282	0.304507	-8.38344	5.14e-17	2e-15
DPP6	64.9087	2.02496	2.02496	0.155327	13.0368	7.55682e-39	4.21272e-37		ADRA1A	144.826	2.54893	2.54893	0.398265	6.40009	1.55e-10	1.33e-09
CD1A	256.464	-2.02441	2.02441	0.184281	-10.9855	4.48878e-28	7.92308e-27		BEST3	5.55838	-2.54694	2.54694	0.360205	-7.0708	1.54e-12	2.04e-11
HAND2	8.55267	2.02398	2.02398	0.201305	10.0543	8.79098e-24	1.06153e-22		C6orf25	141.211	2.54605	2.54605	0.305058	8.34614	7.05e-17	2.64e-15
CR2	313.316	-2.02086	2.02086	0.178157	-11.3431	8.02239e-30	1.66419e-28		GPX3	59545.5	2.54541	2.54541	0.265923	9.57201	1.05e-21	1.25e-19
OR2W3	11.1607	2.01834	2.01834	0.161376	12.5071	6.82853e-36	2.6203e-34		PPM1E	19.3172	-2.54526	2.54526	0.277751	-9.16381	5.01e-20	3.99e-18
ARPP21	4.40647	2.01819	2.01819	0.210229	9.59996	7.99758e-22	8.18477e-21		PPM1E	19.3172	-2.54526	2.54526	0.277751	-9.16381	5.00945e-20	3.98987e-18
SERPINB2	88.3141	2.01539	2.01539	0.196368	10.2634	1.03059e-24	1.34044e-23		PRAP1	38.4813	-2.54449	2.54449	0.42794	-5.94591	2.75e-09	1.8e-08
CHRM1	69.6869	2.01527	2.01527	0.205163	9.8228	8.9818e-23	9.97541e-22		PRAP1	38.4813	-2.54449	2.54449	0.42794	-5.94591	2.74917e-09	1.8044e-08
LYVE1	1540.86	2.01254	2.01254	0.1398	14.3958	5.49476e-47	7.87674e-45		TNR	99.3927	2.54272	2.54272	0.347943	7.30785	2.71e-13	4.4e-12
CDH19	94.6984	2.01106	2.01106	0.166548	12.0749	1.43268e-33	4.24705e-32		ADGB	84.8908	2.53976	2.53976	0.398787	6.36872	1.90616e-10	1.60011e-09
OR6K3	2.43773	2.00919	2.00919	0.265191	7.57636	3.55393e-14	1.89238e-13		ADGB	84.8908	2.53976	2.53976	0.398787	6.36872	1.91e-10	1.6e-09
TACR3	5.57345	2.00913	2.00913	0.248191	8.0951	5.72182e-16	3.57618e-15		MRAP	12.1004	2.5396	2.5396	0.430566	5.89829	3.67e-09	2.34e-08
TKTL1	26.7611	2.00806	2.00806	0.173859	11.55	7.38587e-31	1.70965e-29		SLITRK1	8.31823	-2.5367	2.5367	0.681634	-3.72149	0.000198049	0.000489115
FGF10	68.4101	2.0073	2.0073	0.16228	12.3694	3.82884e-35	1.32943e-33		PLP1	55.3329	2.53062	2.53062	0.377673	6.70056	2.08e-11	2.15e-10
SCARA5	1119.16	2.00555	2.00555	0.174406	11.4993	1.32994e-30	2.97554e-29		SOHLH1	8.26974	-2.52843	2.52843	0.583895	-4.33029	1.49e-05	4.54e-05
CHD5	33.222	2.00065	2.00065	0.146182	13.686	1.23111e-42	1.12306e-40		RD3	18.3318	2.52826	2.52826	0.356418	7.09352	1.31e-12	1.77e-11
SLCO4A1	2559.34	1.99698	1.99698	0.155334	12.856	7.95925e-38	3.95382e-36		FLG2	15.4399	2.5266	2.5266	0.386474	6.53757	6.25e-11	5.78e-10
NDRG4	1135.37	1.99513	1.99513	0.126037	15.8297	1.94246e-56	9.74579e-54		PGA4	85.3897	2.52595	2.52595	0.470498	5.36868	7.93e-08	3.82e-07
MUSTN1	210.841	1.99425	1.99425	0.161767	12.3279	6.41021e-35	2.15488e-33		EPX	14.0979	2.52054	2.52054	0.334979	7.52446	5.29e-14	1.01e-12
SELE	450.157	1.9938	1.9938	0.168642	11.8226	2.98242e-32	7.82407e-31		LIMS2	3783.24	2.51936	2.51936	0.245825	10.2486	1.2e-24	2.46e-22
BTNL3	25.8165	1.99249	1.99249	0.268127	7.43112	1.07683e-13	5.52287e-13		OTC	11.9985	2.51909	2.51909	0.379365	6.64029	3.13e-11	3.09e-10
PTPRQ	80.7681	1.98942	1.98942	0.189084	10.5213	6.88819e-26	9.95241e-25		ZNF280A	6.21316	-2.51905	2.51905	0.633436	-3.97681	6.98e-05	0.000186747
ZDHHC22	3.47016	1.98869	1.98869	0.196923	10.0988	5.59176e-24	6.86367e-23		ZNF280A	6.21316	-2.51905	2.51905	0.633436	-3.97681	6.98474e-05	0.000186747
RP11-321F6.1	3.7322	1.98717	1.98717	0.207876	9.55939	1.18458e-21	1.19344e-20		ZNF280A	6.21316	-2.51905	2.51905	0.633436	-3.97681	6.98474e-05	0.000186747
ADRA1D	89.115	1.98628	1.98628	0.147646	13.453	2.95508e-41	2.22118e-39		GH1	21.7768	2.51476	2.51476	0.476612	5.27634	1.32e-07	6.07e-07
GATA1	38.8258	1.98453	1.98453	0.152335	13.0275	8.54032e-39	4.73469e-37		KRT20	61.3701	2.51244	2.51244	0.653989	3.84172	0.000122173	0.000312295
NXF2	12.9776	1.98448	1.98448	0.285646	6.94735	3.7222e-12	1.67116e-11		KRT20	61.3701	2.51244	2.51244	0.653989	3.84172	0.000122173	0.000312295
MYO7B	347.15	1.98384	1.98384	0.154626	12.8299	1.11444e-37	5.42857e-36		MAGEA1	107.068	-2.51196	2.51196	0.961738	-2.6119	0.00900404	0.0161444
CCL16	10.909	1.98361	1.98361	0.187717	10.567	4.23715e-26	6.248e-25		MAGEA1	107.068	-2.51196	2.51196	0.961738	-2.6119	0.00900404	0.0161444
SLCO1A2	60.1821	1.98322	1.98322	0.193211	10.2645	1.01835e-24	1.32624e-23		MAGEA3	495.8	-2.51171	2.51171	0.824234	-3.04733	0.00230887	0.00467103
PALM2	208.353	1.98307	1.98307	0.127987	15.4943	3.79334e-54	1.38416e-51		MAGEA3	495.8	-2.51171	2.51171	0.824234	-3.04733	0.00230887	0.00467103
F2RL3	1533.33	1.98288	1.98288	0.154791	12.8101	1.43993e-37	6.86413e-36		CCDC42B	174.442	2.50855	2.50855	0.34109	7.35449	1.9166e-13	3.25725e-12
LCN1	1.40149	1.98238	1.98238	0.268633	7.3795	1.58879e-13	8.03971e-13		CCDC42B	174.442	2.50855	2.50855	0.34109	7.35449	1.92e-13	3.26e-12
MAB21L2	3.9421	1.98151	1.98151	0.173359	11.4301	2.95726e-30	6.34073e-29		TACR3	10.9606	-2.50776	2.50776	0.427138	-5.87108	4.33e-09	2.72e-08
PEAR1	1445.15	1.97841	1.97841	0.127392	15.5301	2.17119e-54	8.37955e-52		KANK3	1303.94	2.50602	2.50602	0.265013	9.45619	3.19e-21	3.49e-19
SGCG	78.7126	1.97424	1.97424	0.160347	12.3123	7.77771e-35	2.60586e-33		CRCT1	3.36495	2.504	2.504	0.503219	4.97598	6.49e-07	2.58e-06
CIB4	3.00658	1.97393	1.97393	0.187931	10.5035	8.32703e-26	1.19283e-24		GLRA3	38.1783	-2.50208	2.50208	0.357241	-7.00389	2.48948e-12	3.16043e-11
CT45A4	0.771257	1.97211	1.97211	0.722725	2.72872	0.00635806	0.0107037		GLRA3	38.1783	-2.50208	2.50208	0.357241	-7.00389	2.49e-12	3.16e-11
SLC11A1	10014.2	1.97021	1.97021	0.151615	12.9948	1.30865e-38	7.13677e-37		MAGEA6	395.151	-2.50132	2.50132	0.893328	-2.8	0.00511033	0.00964451
SHCBP1L	0.776157	1.96908	1.96908	0.333271	5.90835	3.45548e-09	1.1822e-08		MAGEA6	395.151	-2.50132	2.50132	0.893328	-2.8	0.00511033	0.00964451
SCGB3A2	11035.2	-1.96867	1.96867	0.181454	-10.8494	2.00716e-27	3.33733e-26		RIPPLY2	4.77573	-2.50088	2.50088	0.481463	-5.19434	2.05e-07	9.07e-07
PAGE1	1.88801	1.96862	1.96862	0.502387	3.91854	8.9087e-05	0.000192329		HSPB6	2644.35	2.49356	2.49356	0.27728	8.99295	2.41e-19	1.57e-17
SERPINA9	5.56643	-1.96622	1.96622	0.197415	-9.95986	2.28385e-23	2.66635e-22		GP9	39.544	2.49269	2.49269	0.404492	6.16252	7.16e-10	5.32e-09
HIST1H2BI	1.9557	1.96558	1.96558	0.243749	8.06393	7.3878e-16	4.56624e-15		MGAM	454.295	2.49166	2.49166	0.305779	8.14858	3.68e-16	1.2e-14
TCAP	120.788	1.96346	1.96346	0.123135	15.9456	3.05688e-57	1.80437e-54		ABCC8	500.554	2.48818	2.48818	0.399378	6.23014	4.66e-10	3.59e-09
SCRG1	27.9137	1.96018	1.96018	0.1525	12.8537	8.20366e-38	4.05515e-36		SCN4B	705.743	2.48583	2.48583	0.25208	9.86127	6.13e-23	9.68e-21
C9orf47	40.5437	1.95995	1.95995	0.130371	15.0337	4.41928e-51	9.53661e-49		LDB3	263.522	2.48375	2.48375	0.264049	9.40643	5.13e-21	5.37e-19
FGFR4	2684.9	1.9589	1.9589	0.140808	13.9118	5.36758e-44	5.7299e-42		ZNF460	145.881	-2.48305	2.48305	0.171662	-14.4647	2.02e-47	2.03e-43
PLA2G2A	952.695	1.9585	1.9585	0.185066	10.5828	3.58248e-26	5.30604e-25		KIF1A	1135.77	-2.48179	2.48179	0.438062	-5.66538	1.47e-08	8.22e-08
PPBP	189.221	1.95816	1.95816	0.184531	10.6115	2.6338e-26	3.95346e-25		TNXB	8700.23	2.48147	2.48147	0.273905	9.0596	1.31e-19	9.09e-18
SHANK3	4433.37	1.9572	1.9572	0.120217	16.2806	1.35599e-59	1.18319e-56		RALYL	1.91164	-2.47813	2.47813	0.531666	-4.66107	3.15e-06	1.09e-05
SLC26A10	121.175	1.9554	1.9554	0.136799	14.294	2.38549e-46	3.21305e-44		GRIA1	790.991	2.4768	2.4768	0.371049	6.67515	2.47e-11	2.5e-10
FGF2	744.461	1.95317	1.95317	0.13177	14.8226	1.04587e-49	1.79397e-47		AC104809.3	113.414	2.47365	2.47365	0.373981	6.61438	3.73e-11	3.6e-10
TMEM132C	114.868	1.95177	1.95177	0.190665	10.2366	1.35861e-24	1.75796e-23		SPRR1B	60.4815	2.47357	2.47357	0.441016	5.6088	2.04e-08	1.11e-07
ALLC	0.964452	1.94843	1.94843	0.284624	6.84562	7.6144e-12	3.32348e-11		SPRR1B	60.4815	2.47357	2.47357	0.441016	5.6088	2.0374e-08	1.107e-07
DYTN	0.718667	1.9481	1.9481	0.311922	6.24547	4.22536e-10	1.57268e-09		REG3G	1.27064	2.47322	2.47322	0.645062	3.83408	0.000126037	0.000321271
ITGA10	1163.16	1.94614	1.94614	0.151465	12.8488	8.7351e-38	4.30724e-36		FHL1	10121.8	2.47221	2.47221	0.282369	8.75525	2.04e-18	1.05e-16
ASB3	0.855266	1.94538	1.94538	0.504852	3.85338	0.000116501	0.000247911		ABCA10	329.951	2.4648	2.4648	0.285816	8.62372	6.48e-18	2.99e-16
FHL1	8773.14	1.93943	1.93943	0.145448	13.3342	1.46454e-40	1.00314e-38		ABCA10	329.951	2.4648	2.4648	0.285816	8.62372	6.48148e-18	2.99057e-16
ZNF556	1.54655	1.93803	1.93803	0.307591	6.30068	2.9634e-10	1.11748e-09		ABCA10	329.951	2.4648	2.4648	0.285816	8.62372	6.48148e-18	2.99057e-16
CTD-3214H19.16	19.8361	1.93595	1.93595	0.255928	7.56443	3.89574e-14	2.06945e-13		C7	14394.9	2.46469	2.46469	0.286968	8.58871	8.8e-18	3.97e-16
AKAP12	5510.97	1.93523	1.93523	0.127727	15.1514	7.42014e-52	1.83846e-49		HEMGN	32.3394	2.46351	2.46351	0.384101	6.41371	1.42e-10	1.22e-09
KLK2	4.65232	1.93439	1.93439	0.228904	8.45068	2.8962e-17	2.03159e-16		RETN	209.677	2.4622	2.4622	0.2885	8.53448	1.41e-17	6.14e-16
COX6A2	5.79475	1.93319	1.93319	0.199877	9.6719	3.96956e-22	4.16876e-21		RETN	209.677	2.4622	2.4622	0.2885	8.53448	1.40783e-17	6.14271e-16
CYP4F3	338.696	1.93238	1.93238	0.180813	10.6872	1.16852e-26	1.80392e-25		CYP2A6	41.0315	2.45933	2.45933	0.360106	6.82945	8.52e-12	9.61e-11
ANKRD33	6.62939	1.93147	1.93147	0.182819	10.5649	4.33319e-26	6.38025e-25		FAM230A	2.18411	-2.45659	2.45659	0.483611	-5.07967	3.78088e-07	1.57473e-06
MYH2	37.4134	1.92933	1.92933	0.18807	10.2586	1.0831e-24	1.4069e-23		FAM230A	2.18411	-2.45659	2.45659	0.483611	-5.07967	3.78e-07	1.57e-06
PCDH15	108.043	1.92928	1.92928	0.186758	10.3304	5.13692e-25	6.81831e-24		PDE6H	1.39396	2.45469	2.45469	0.417645	5.87745	4.17e-09	2.63e-08
NPY5R	7.6681	1.92907	1.92907	0.197998	9.74287	1.97893e-22	2.12153e-21		MYL7	11.8088	2.44891	2.44891	0.465981	5.25539	1.48e-07	6.74e-07
CLEC4D	67.3663	1.92772	1.92772	0.143533	13.4305	4.0056e-41	2.95545e-39		CNTFR	109.943	2.44598	2.44598	0.335668	7.28691	3.17e-13	5.03e-12
STRA8	1.46925	1.92703	1.92703	0.448679	4.2949	1.74768e-05	4.09077e-05		ABCA8	1671.73	2.44247	2.44247	0.277743	8.79399	1.44e-18	7.83e-17
LMX1A	4.61806	1.92528	1.92528	0.277543	6.93688	4.00854e-12	1.7929e-11		ACTG2	2965.78	2.44099	2.44099	0.254173	9.60366	7.72e-22	9.56e-20
FAT3	201.491	1.92526	1.92526	0.145276	13.2524	4.36741e-40	2.85504e-38		KCNK9	19.9086	-2.43864	2.43864	0.388501	-6.27707	3.45e-10	2.75e-09
CACNG7	1.18807	1.92467	1.92467	0.236337	8.14377	3.83172e-16	2.43428e-15		TTLL10	112.671	2.43682	2.43682	0.318863	7.64222	2.14e-14	4.49e-13
OR51B4	0.937205	1.9228	1.9228	0.249088	7.71936	1.16918e-14	6.49622e-14		TTLL10	112.671	2.43682	2.43682	0.318863	7.64222	2.13514e-14	4.49207e-13
PTH1R	511.015	1.92024	1.92024	0.138451	13.8694	9.70792e-44	9.99119e-42		TTLL10	112.671	2.43682	2.43682	0.318863	7.64222	2.13514e-14	4.49207e-13
CELA2B	3.82944	1.91956	1.91956	0.221514	8.66565	4.48952e-18	3.38087e-17		TSPAN32	177.756	2.43558	2.43558	0.224343	10.8565	1.86e-27	5.4e-25
INSL4	35.0208	1.9179	1.9179	0.430325	4.45686	8.31684e-06	2.01583e-05		IFNK	0.916939	-2.43554	2.43554	0.47741	-5.10157	3.36851e-07	1.41739e-06
MC5R	1.72241	-1.91733	1.91733	0.221965	-8.63796	5.7226e-18	4.26464e-17		IFNK	0.916939	-2.43554	2.43554	0.47741	-5.10157	3.37e-07	1.42e-06
ALB	212.163	1.91535	1.91535	0.209749	9.13163	6.7476e-20	5.90569e-19		HSPB7	757.82	2.43163	2.43163	0.245178	9.91779	3.48e-23	5.78e-21
FKSG61	3.28545	1.9142	1.9142	0.171288	11.1754	5.38327e-29	1.03782e-27		LRRC71	112.987	2.43087	2.43087	0.358511	6.78046	1.2e-11	1.31e-10
GALNT9	15.6124	1.91262	1.91262	0.171524	11.1507	7.10147e-29	1.34706e-27		LRRC71	112.987	2.43087	2.43087	0.358511	6.78046	1.19795e-11	1.30959e-10
PLIN4	344.306	1.91186	1.91186	0.131313	14.5595	5.08167e-48	7.84493e-46		HIST1H2BF	52.8339	-2.43062	2.43062	0.304339	-7.98653	1.38789e-15	3.86357e-14
LCE2C	0.484161	1.90865	1.90865	0.405231	4.71002	2.47694e-06	6.34457e-06		HIST1H2BF	52.8339	-2.43062	2.43062	0.304339	-7.98653	1.39e-15	3.86e-14
HSPB6	2296.8	1.90823	1.90823	0.142127	13.4262	4.24381e-41	3.11975e-39		SGCA	612.04	2.43059	2.43059	0.246558	9.85811	6.3226e-23	9.83728e-21
MUCL1	15.8568	1.90627	1.90627	0.209356	9.10541	8.59393e-20	7.45985e-19		SGCA	612.04	2.43059	2.43059	0.246558	9.85811	6.32e-23	9.84e-21
AZU1	185.795	1.90509	1.90509	0.193918	9.82418	8.85952e-23	9.85051e-22		GPR146	729.447	2.42808	2.42808	0.213975	11.3475	7.63e-30	3.93e-27
GFI1B	30.5327	1.90372	1.90372	0.169789	11.2123	3.5487e-29	6.95496e-28		RAMP3	2554.97	2.42753	2.42753	0.243518	9.96859	2.09e-23	3.56e-21
IL6	1010.16	1.90365	1.90365	0.161207	11.8088	3.51732e-32	9.14367e-31		CLEC3B	2393.62	2.42621	2.42621	0.261364	9.28286	1.65e-20	1.51e-18
BMP10	0.846398	1.90231	1.90231	0.294301	6.4638	1.02103e-10	4.0297e-10		TRPC4	174.142	2.42468	2.42468	0.265952	9.11698	7.72e-20	5.87e-18
SCUBE1	766.888	1.90155	1.90155	0.147878	12.8589	7.66328e-38	3.82573e-36		C11orf21	266.889	2.42447	2.42447	0.233281	10.3929	2.67e-25	5.83e-23
AC011755.1	1.49703	1.90128	1.90128	0.236488	8.03965	9.0097e-16	5.53292e-15		TAS2R46	1.1094	-2.42178	2.42178	0.376414	-6.43382	1.24e-10	1.09e-09
HOXA11	9.72495	1.89928	1.89928	0.267894	7.08965	1.34452e-12	6.27955e-12		TAS2R46	1.1094	-2.42178	2.42178	0.376414	-6.43382	1.24435e-10	1.08635e-09
MEIOB	9.26945	1.89801	1.89801	0.233295	8.13566	4.09691e-16	2.59127e-15		TAS2R46	1.1094	-2.42178	2.42178	0.376414	-6.43382	1.24435e-10	1.08635e-09
OSTN	4.80933	1.89337	1.89337	0.214996	8.80653	1.29077e-18	1.01706e-17		LYPD2	11.8218	2.41492	2.41492	0.402571	5.99874	1.99e-09	1.34e-08
PPP1R27	3.04058	1.89305	1.89305	0.16913	11.1929	4.41707e-29	8.58975e-28		NKD2	1849.91	2.41	2.41	0.240872	10.0053	1.44e-23	2.52e-21
PCSK2	545.782	-1.89072	1.89072	0.222978	-8.47938	2.26395e-17	1.59758e-16		KCTD4	2.22432	-2.40981	2.40981	0.361549	-6.66524	2.64e-11	2.65e-10
GABRA2	11.7453	1.89036	1.89036	0.184048	10.271	9.51712e-25	1.24187e-23		GSG1L	11.8757	2.40932	2.40932	0.363108	6.63527	3.24e-11	3.19e-10
SHISA3	655.982	-1.88947	1.88947	0.172671	-10.9426	7.21288e-28	1.25547e-26		ZIC1	48.4409	-2.40916	2.40916	0.481951	-4.99876	5.77e-07	2.32e-06
P2RX6	55.7661	1.88938	1.88938	0.138615	13.6304	2.6397e-42	2.26457e-40		SCGB3A2	5580.34	2.40838	2.40838	0.333116	7.22985	4.84e-13	7.34e-12
PCK1	42.4982	1.88887	1.88887	0.238499	7.91984	2.37815e-15	1.40996e-14		DDX53	3.93957	-2.40677	2.40677	0.84895	-2.83499	0.00458266	0.00873491
ZNF729	0.670619	1.88813	1.88813	0.604944	3.12117	0.00180133	0.00328614		SHISA9	11.1478	-2.40574	2.40574	0.303322	-7.93133	2.17e-15	5.67e-14
AJAP1	100.424	1.88559	1.88559	0.150968	12.49	8.46231e-36	3.1923e-34		SHISA9	11.1478	-2.40574	2.40574	0.303322	-7.93133	2.16812e-15	5.67358e-14
CYP4A22	9.54926	1.88258	1.88258	0.192175	9.79619	1.16917e-22	1.27939e-21		CD5L	22.8667	2.40238	2.40238	0.312504	7.68751	1.5e-14	3.28e-13
IGSF10	1763.03	1.88225	1.88225	0.148674	12.6602	9.81927e-37	4.21075e-35		UNC45B	53.386	2.40175	2.40175	0.282286	8.50822	1.77e-17	7.54e-16
PPP1R14A	1185.68	1.88221	1.88221	0.126678	14.8582	6.15358e-50	1.13299e-47		HIST1H2AE	112.791	-2.40046	2.40046	0.292306	-8.21215	2.17e-16	7.38e-15
SLN	31.3145	1.88164	1.88164	0.167858	11.2097	3.65271e-29	7.14486e-28		HIST1H2AE	112.791	-2.40046	2.40046	0.292306	-8.21215	2.17255e-16	7.37822e-15
OXGR1	14.0485	1.87825	1.87825	0.156283	12.0183	2.84918e-33	8.1686e-32		USHBP1	546.865	2.39876	2.39876	0.241963	9.91375	3.63e-23	5.97e-21
MEP1B	1.96458	1.87638	1.87638	0.19843	9.45613	3.19548e-21	3.09359e-20		SLC26A9	1565.96	2.39501	2.39501	0.271664	8.81608	1.19e-18	6.55e-17
SOHLH1	1.27513	1.87604	1.87604	0.269972	6.94901	3.67855e-12	1.65193e-11		SLC26A9	1565.96	2.39501	2.39501	0.271664	8.81608	1.18538e-18	6.55421e-17
HIST1H2BF	31.1927	1.87544	1.87544	0.166314	11.2765	1.7139e-29	3.45344e-28		CTRC	16.5937	2.39135	2.39135	0.318811	7.50083	6.34e-14	1.2e-12
AOX1	1547.41	1.8738	1.8738	0.139824	13.4012	5.95331e-41	4.34462e-39		TMEM132C	132.743	2.39041	2.39041	0.381939	6.25861	3.88e-10	3.05e-09
FAM19A4	7.12776	1.87232	1.87232	0.184254	10.1616	2.94123e-24	3.69616e-23		NTRK3	308.435	2.39027	2.39027	0.288465	8.28618	1.17e-16	4.18e-15
RSPO4	417.853	1.87221	1.87221	0.154308	12.1329	7.06668e-34	2.16852e-32		C14orf180	11.0516	2.39001	2.39001	0.346969	6.88824	5.65e-12	6.65e-11
RP11-986E7.7	59.5898	1.87204	1.87204	0.189357	9.88629	4.77416e-23	5.43772e-22		MS4A6E	7.81743	2.38625	2.38625	0.379635	6.28563	3.26516e-10	2.61304e-09
HIST1H2BG	73.3487	1.87077	1.87077	0.162101	11.5408	8.21972e-31	1.88743e-29		MS4A6E	7.81743	2.38625	2.38625	0.379635	6.28563	3.27e-10	2.61e-09
RSPO1	140.631	1.87039	1.87039	0.156492	11.952	6.33854e-33	1.75702e-31		FAM150B	415.642	2.38321	2.38321	0.34125	6.98378	2.87e-12	3.6e-11
TTN	1249.33	1.87011	1.87011	0.131654	14.2047	8.56432e-46	1.07423e-43		RASGRP2	1250.54	2.38251	2.38251	0.237944	10.0129	1.34e-23	2.36e-21
FOXD1	2.01295	1.86309	1.86309	0.289742	6.43018	1.27451e-10	4.98406e-10		RASGRP2	1250.54	2.38251	2.38251	0.237944	10.0129	1.33796e-23	2.35562e-21
SMLR1	0.789635	1.86024	1.86024	0.240297	7.74145	9.82858e-15	5.50055e-14		SCG2	287.974	-2.38247	2.38247	0.310815	-7.66523	1.79e-14	3.84e-13
INSL6	0.838985	1.85997	1.85997	0.334555	5.55954	2.70489e-08	8.52725e-08		SCG2	287.974	-2.38247	2.38247	0.310815	-7.66523	1.78517e-14	3.8362e-13
DMRTC2	5.69846	1.85907	1.85907	0.291708	6.37304	1.85312e-10	7.12592e-10		SLC25A48	6.17696	-2.38152	2.38152	0.402042	-5.92355	3.15062e-09	2.04185e-08
ENDOU	22.9524	1.85723	1.85723	0.145862	12.7328	3.88697e-37	1.76488e-35		SLC25A48	6.17696	-2.38152	2.38152	0.402042	-5.92355	3.15062e-09	2.04185e-08
FFAR2	220.154	1.8553	1.8553	0.147533	12.5755	2.87989e-36	1.16525e-34		SLC25A48	6.17696	-2.38152	2.38152	0.402042	-5.92355	3.15e-09	2.04e-08
RASIP1	1590.11	1.85501	1.85501	0.117071	15.8453	1.516e-56	8.00646e-54		MUC6	201.002	2.38007	2.38007	0.456527	5.21343	1.85e-07	8.25e-07
UGT1A3	0.709294	1.8539	1.8539	1.76357	1.05122	0.293157	0.36288		TMEM74B	602.594	2.37595	2.37595	0.260837	9.10892	8.32e-20	6.23e-18
ALOX12	40.429	1.8535	1.8535	0.134416	13.7893	2.9572e-43	2.89503e-41		SLC22A10	8.40773	2.37555	2.37555	0.394405	6.02313	1.71074e-09	1.17021e-08
DAZ1	2.66337	1.85347	1.85347	0.536724	3.45329	0.000553789	0.00108008		SLC22A10	8.40773	2.37555	2.37555	0.394405	6.02313	1.71e-09	1.17e-08
GATS	5.58253	1.85088	1.85088	0.568412	3.25622	0.00112905	0.0021143		NPR1	1997.23	2.37549	2.37549	0.233788	10.1609	2.96e-24	5.89e-22
STXBP6	858.444	1.85077	1.85077	0.141345	13.094	3.56499e-39	2.06184e-37		SLC1A7	408.149	2.37218	2.37218	0.297371	7.97718	1.5e-15	4.14e-14
SPANXC	0.953342	1.85054	1.85054	0.718311	2.57624	0.00998824	0.0163263		LGI4	596.464	2.37154	2.37154	0.27041	8.77015	1.78e-18	9.45e-17
CLEC1B	31.1182	1.84964	1.84964	0.170411	10.854	1.9088e-27	3.17907e-26		ELN	11735.7	2.37124	2.37124	0.243433	9.74083	2.02e-22	2.89e-20
C10orf32-ASMT	2.85899	1.84938	1.84938	0.825817	2.23946	0.025126	0.0384868		TCF21	3784.44	2.3698	2.3698	0.309047	7.66808	1.75e-14	3.77e-13
HOXA4	223.018	1.84852	1.84852	0.120765	15.3068	6.88957e-53	2.00387e-50		FAM179A	340.835	2.36406	2.36406	0.264354	8.94279	3.79e-19	2.34e-17
LRRC32	5988.97	1.84836	1.84836	0.12455	14.8402	8.04592e-50	1.42897e-47		PTPRN	109.651	-2.36333	2.36333	0.342966	-6.89085	5.54599e-12	6.53632e-11
SEL1L2	1.92337	1.84657	1.84657	0.212672	8.68271	3.86449e-18	2.92555e-17		PTPRN	109.651	-2.36333	2.36333	0.342966	-6.89085	5.55e-12	6.54e-11
TIMP4	164.48	1.84614	1.84614	0.16128	11.4468	2.43944e-30	5.31564e-29		RGS11	575.42	2.35751	2.35751	0.245572	9.60007	7.99e-22	9.84e-20
GRID2	4.31541	1.84587	1.84587	0.22739	8.11764	4.75343e-16	2.9933e-15		MMP8	208.536	2.35441	2.35441	0.370264	6.35872	2.0344e-10	1.69994e-09
STARD9	1823.14	1.8446	1.8446	0.129201	14.277	3.04573e-46	4.07498e-44		MMP8	208.536	2.35441	2.35441	0.370264	6.35872	2.03e-10	1.7e-09
STATH	0.784341	1.84443	1.84443	0.336986	5.47331	4.41712e-08	1.36213e-07		ZNF98	9.99298	-2.35323	2.35323	0.425089	-5.53585	3.09715e-08	1.61504e-07
CCDC175	3.13618	1.84383	1.84383	0.230149	8.01147	1.1335e-15	6.89967e-15		ZNF98	9.99298	-2.35323	2.35323	0.425089	-5.53585	3.09715e-08	1.61504e-07
GPR4	1148.96	1.84312	1.84312	0.123039	14.9799	9.93131e-51	1.97338e-48		ZNF98	9.99298	-2.35323	2.35323	0.425089	-5.53585	3.1e-08	1.62e-07
MEIS1	2314.66	1.84167	1.84167	0.119564	15.4032	1.55873e-53	4.96541e-51		C1orf222	224.437	2.35298	2.35298	0.332051	7.08621	1.38e-12	1.85e-11
FOLR3	68.8735	1.84156	1.84156	0.177829	10.3558	3.93842e-25	5.2799e-24		AGER	13630.3	2.35296	2.35296	0.32213	7.30437	2.79e-13	4.5e-12
MSH4	12.839	1.84153	1.84153	0.145511	12.6556	1.0414e-36	4.43732e-35		DNAH12	237.686	2.35098	2.35098	0.341636	6.88156	5.92e-12	6.93e-11
TNNT3	59.0369	1.84066	1.84066	0.169106	10.8847	1.36406e-27	2.30683e-26		DNAH12	237.686	2.35098	2.35098	0.341636	6.88156	5.92026e-12	6.93264e-11
TBX3	2177.53	1.84041	1.84041	0.129897	14.1682	1.44232e-45	1.765e-43		IGF2BP1	267.234	-2.34794	2.34794	0.489462	-4.79697	1.61e-06	5.92e-06
GP6	32.8717	1.84002	1.84002	0.153088	12.0193	2.81227e-33	8.08588e-32		IGF2BP1	267.234	-2.34794	2.34794	0.489462	-4.79697	1.61082e-06	5.91813e-06
UPK1B	68.5434	1.83983	1.83983	0.2662	6.91147	4.79643e-12	2.13389e-11		SMYD1	4.40073	2.34785	2.34785	0.445915	5.26523	1.4e-07	6.42e-07
ABRA	6.83639	1.83906	1.83906	0.163891	11.2212	3.20738e-29	6.31069e-28		LYVE1	1788.77	2.34604	2.34604	0.263502	8.9033	5.42e-19	3.26e-17
GSG1L	10.3451	1.83893	1.83893	0.185468	9.91508	3.57975e-23	4.12648e-22		HIST1H2BG	121.822	-2.34473	2.34473	0.299319	-7.83354	4.74339e-15	1.14503e-13
FAM205A	3.14157	1.83595	1.83595	0.18823	9.75375	1.77771e-22	1.91502e-21		HIST1H2BG	121.822	-2.34473	2.34473	0.299319	-7.83354	4.74e-15	1.15e-13
TMSB15A	51.1348	1.83565	1.83565	0.132996	13.8023	2.46726e-43	2.42723e-41		GABRG2	14.1209	-2.34306	2.34306	0.611335	-3.8327	0.000126746	0.000322955
DEFB124	3.81073	1.83494	1.83494	0.211489	8.67629	4.08906e-18	3.08858e-17		GABRG2	14.1209	-2.34306	2.34306	0.611335	-3.8327	0.000126746	0.000322955
RNF182	151.153	1.8342	1.8342	0.135448	13.5417	8.871e-42	7.20778e-40		CTCFL	6.98528	-2.34153	2.34153	0.513566	-4.55935	5.13e-06	1.71e-05
CXorf67	3.39409	1.83347	1.83347	0.178498	10.2716	9.46087e-25	1.23533e-23		CTCFL	6.98528	-2.34153	2.34153	0.513566	-4.55935	5.13121e-06	1.71049e-05
CFD	4241.07	1.83346	1.83346	0.137339	13.3499	1.18632e-40	8.18153e-39		BSND	5.1738	-2.33993	2.33993	0.30854	-7.58388	3.35e-14	6.74e-13
LCN10	201.725	1.83312	1.83312	0.158338	11.5772	5.37658e-31	1.25322e-29		BSND	5.1738	-2.33993	2.33993	0.30854	-7.58388	3.35374e-14	6.73803e-13
BNC1	25.6228	1.8328	1.8328	0.185887	9.85973	6.22157e-23	7.00285e-22		CHRNA4	6.79876	2.33978	2.33978	0.376628	6.21244	5.22e-10	3.98e-09
STMN4	2.37345	1.83262	1.83262	0.190905	9.59963	8.02356e-22	8.20718e-21		INHBE	28.6927	-2.33596	2.33596	0.289691	-8.06361	7.41e-16	2.24e-14
NPAS4	7.66905	1.83211	1.83211	0.162264	11.2909	1.45467e-29	2.94887e-28		PF4	81.9516	2.33307	2.33307	0.340808	6.84571	7.61e-12	8.66e-11
TRIM48	1.64222	1.83197	1.83197	0.782807	2.34027	0.0192701	0.0301052		PLAC9	493.608	2.33189	2.33189	0.231772	10.0611	8.2e-24	1.5e-21
ATP1A2	467.766	1.8288	1.8288	0.151077	12.1051	9.9279e-34	2.99164e-32		CTAG2	90.0082	-2.33035	2.33035	0.975953	-2.38777	0.0169508	0.0286984
LDB3	230.085	1.82824	1.82824	0.137845	13.263	3.79465e-40	2.5051e-38		CTAG2	90.0082	-2.33035	2.33035	0.975953	-2.38777	0.0169508	0.0286984
CASQ2	176.844	1.82803	1.82803	0.15531	11.7702	5.5588e-32	1.41753e-30		UPK1B	236.234	-2.32895	2.32895	0.547996	-4.24994	2.14e-05	6.32e-05
CT45A2	0.535911	1.82783	1.82783	1.00643	1.81615	0.0693467	0.0980222		WISP2	3210.03	2.32661	2.32661	0.276084	8.4272	3.54e-17	1.42e-15
VSIG1	1476.99	-1.82753	1.82753	0.226179	-8.08002	6.47564e-16	4.02726e-15		CORO6	837.327	2.32292	2.32292	0.299126	7.76569	8.12e-15	1.86e-13
ADH1B	14302.5	1.8266	1.8266	0.171345	10.6603	1.5607e-26	2.39279e-25		XPNPEP2	128.21	2.32254	2.32254	0.252632	9.19337	3.81e-20	3.08e-18
RP11-514P8.6	126.793	1.82353	1.82353	0.267896	6.80685	9.97565e-12	4.30263e-11		XPNPEP2	128.21	2.32254	2.32254	0.252632	9.19337	3.80706e-20	3.08111e-18
LY6G6C	9.28132	1.82007	1.82007	0.153534	11.8545	2.03925e-32	5.44224e-31		PRELP	12041.5	2.32225	2.32225	0.243999	9.51747	1.77e-21	2.05e-19
GAGE2B	0.481708	1.81928	1.81928	0.77633	2.34344	0.019107	0.0298783		FXYD1	519.457	2.32201	2.32201	0.25787	9.00457	2.17e-19	1.42e-17
A3GALT2	1.08479	1.81878	1.81878	0.212405	8.56277	1.10192e-17	7.99796e-17		FAM133A	137.888	-2.32088	2.32088	0.496779	-4.67185	2.98e-06	1.04e-05
CPA4	18.5056	1.81877	1.81877	0.177259	10.2606	1.06096e-24	1.37904e-23		EFCC1	513.565	2.32034	2.32034	0.234233	9.90609	3.92e-23	6.39e-21
ARHGAP6	868.172	1.81732	1.81732	0.1298	14.001	1.5378e-44	1.71456e-42		SCARA5	1298.97	2.31907	2.31907	0.335561	6.91101	4.81e-12	5.73e-11
SBSN	33.1929	1.81704	1.81704	0.168089	10.81	3.08724e-27	5.03722e-26		PTPN5	60.3765	2.31661	2.31661	0.34489	6.71695	1.86e-11	1.94e-10
LIMS2	3307.14	1.81695	1.81695	0.12761	14.2383	5.29944e-46	6.95127e-44		MYBPC3	73.1949	2.31166	2.31166	0.28126	8.21894	2.05e-16	7.01e-15
HMGB4	0.641973	1.81541	1.81541	0.379187	4.78765	1.68746e-06	4.39414e-06		TMPRSS11A	2.6326	-2.31082	2.31082	0.375004	-6.16213	7.18e-10	5.33e-09
KIF1A	362.495	1.81425	1.81425	0.218451	8.30509	9.97423e-17	6.70371e-16		TMPRSS11A	2.6326	-2.31082	2.31082	0.375004	-6.16213	7.17731e-10	5.32751e-09
TF	291.41	1.81281	1.81281	0.167128	10.8469	2.06357e-27	3.4283e-26		TMPRSS11A	2.6326	-2.31082	2.31082	0.375004	-6.16213	7.17731e-10	5.32751e-09
SEMA6A	1342.65	1.81276	1.81276	0.127276	14.2428	4.97284e-46	6.56579e-44		CYP4F31P	3.53644	-2.31037	2.31037	0.788199	-2.9312	0.0033765	0.00661362
MYO15B	5420.89	1.81221	1.81221	0.127337	14.2316	5.8309e-46	7.54969e-44		44266	4.13968	-2.30744	2.30744	0.887415	-2.60018	0.00931753	0.0166588
FGF21	0.628889	1.81142	1.81142	0.367107	4.93432	8.04305e-07	2.17395e-06		MAGEA9	69.7564	-2.30691	2.30691	0.770128	-2.99549	0.00274003	0.0054678
MYF6	1.67272	1.81111	1.81111	0.218268	8.29765	1.06189e-16	7.12033e-16		MAGEA9	69.7564	-2.30691	2.30691	0.770128	-2.99549	0.00274003	0.0054678
EQTN	3.61556	1.80982	1.80982	0.178506	10.1387	3.72127e-24	4.63576e-23		CASQ2	203.032	2.30504	2.30504	0.304275	7.57553	3.58e-14	7.09e-13
C6orf222	54.1759	-1.80884	1.80884	0.237065	-7.63015	2.34474e-14	1.27594e-13		MMP20	0.434253	-2.30444	2.30444	0.831195	-2.77245	0.00556368	0.0104227
SDR42E2	13.7956	1.80869	1.80869	0.171527	10.5446	5.37777e-26	7.8321e-25		MTMR7	260.012	-2.30313	2.30313	0.248153	-9.2811	1.68e-20	1.52e-18
MME	1806.58	1.80857	1.80857	0.131887	13.713	8.48577e-43	7.84797e-41		MAGEC2	106.069	-2.29749	2.29749	0.841139	-2.7314	0.00630659	0.011673
SLC26A8	40.1821	1.8057	1.8057	0.137359	13.1459	1.7977e-39	1.08997e-37		MAGEC2	106.069	-2.29749	2.29749	0.841139	-2.7314	0.00630659	0.011673
PROK1	4.38311	1.80174	1.80174	0.183875	9.79872	1.14026e-22	1.25185e-21		MAGEC2	106.069	-2.29749	2.29749	0.841139	-2.7314	0.00630659	0.011673
AP001468.1	66.341	1.79923	1.79923	0.151273	11.8939	1.27344e-32	3.44894e-31		SPATC1	34.3073	2.29692	2.29692	0.265643	8.64666	5.3e-18	2.47e-16
CD1E	113.593	-1.79892	1.79892	0.142477	-12.626	1.51731e-36	6.34392e-35		OLAH	60.3912	2.2953	2.2953	0.357014	6.42915	1.28e-10	1.12e-09
CACNA1S	10.5256	1.79861	1.79861	0.177916	10.1093	5.02488e-24	6.18677e-23		HIST1H3D	74.542	-2.29132	2.29132	0.277874	-8.24588	1.63946e-16	5.70286e-15
KRT85	1.90108	1.79776	1.79776	0.222126	8.09343	5.80092e-16	3.62223e-15		HIST1H3D	74.542	-2.29132	2.29132	0.277874	-8.24588	1.64e-16	5.7e-15
SRPX	1330.53	1.79549	1.79549	0.126207	14.2265	6.27196e-46	8.06871e-44		DNAI1	223.106	2.28974	2.28974	0.364483	6.28217	3.34e-10	2.67e-09
C14orf23	0.550042	1.79342	1.79342	0.488904	3.66824	0.000244227	0.000498717		DNAI1	223.106	2.28974	2.28974	0.364483	6.28217	3.33887e-10	2.66826e-09
NOVA2	648.488	1.7934	1.7934	0.119381	15.0225	5.23064e-51	1.10499e-48		CPLX2	948.228	-2.28914	2.28914	0.549398	-4.16663	3.09e-05	8.86e-05
SPINK5	711.012	-1.79238	1.79238	0.160044	-11.1992	4.11213e-29	8.02785e-28		DLX2	3.732	-2.2884	2.2884	0.477321	-4.79426	1.63274e-06	5.98879e-06
NEURL	76.0049	1.79187	1.79187	0.135674	13.2072	7.97364e-40	5.03217e-38		DLX2	3.732	-2.2884	2.2884	0.477321	-4.79426	1.63e-06	5.99e-06
NLRP13	0.504156	1.79087	1.79087	0.663699	2.69831	0.00696923	0.0116593		C10orf82	10.5065	-2.2836	2.2836	0.388126	-5.88364	4.01e-09	2.54e-08
ZNF716	1.59527	1.79054	1.79054	0.674731	2.65371	0.00796113	0.0131901		BTNL8	88.1342	2.28247	2.28247	0.299348	7.62482	2.44e-14	5.07e-13
FIGF	1097.54	1.78954	1.78954	0.172844	10.3535	4.03359e-25	5.40388e-24		ARHGEF15	1560.44	2.28095	2.28095	0.223244	10.2173	1.66e-24	3.36e-22
HELT	3.81459	1.78931	1.78931	0.240403	7.44298	9.84386e-14	5.06036e-13		CA3	624.834	2.27925	2.27925	0.305877	7.45151	9.23e-14	1.68e-12
GRIA2	6.59587	1.78859	1.78859	0.169925	10.5257	6.57527e-26	9.52773e-25		ANGPTL7	32.7673	2.27767	2.27767	0.355096	6.41425	1.42e-10	1.22e-09
SUMO4	7.02693	1.78618	1.78618	0.161411	11.066	1.83339e-28	3.35103e-27		ARG1	160.455	2.2752	2.2752	0.409111	5.56134	2.68e-08	1.41e-07
ASPA	208.707	1.78571	1.78571	0.141594	12.6115	1.82536e-36	7.56885e-35		CLDN2	464.299	2.27137	2.27137	0.42237	5.37767	7.54541e-08	3.64925e-07
PGPEP1L	2.13671	1.78418	1.78418	0.187233	9.52919	1.5852e-21	1.58118e-20		CLDN2	464.299	2.27137	2.27137	0.42237	5.37767	7.55e-08	3.65e-07
APOBEC3A	289.304	1.78205	1.78205	0.137958	12.9174	3.5928e-38	1.84409e-36		KCNH7	9.31456	-2.26838	2.26838	0.326583	-6.94579	3.76e-12	4.59e-11
FCRL4	11.6021	-1.77907	1.77907	0.204958	-8.68018	3.95137e-18	2.9902e-17		SPDYC	9.25304	-2.2667	2.2667	0.483195	-4.69107	2.72e-06	9.54e-06
WNT16	22.3025	1.77686	1.77686	0.149058	11.9206	9.24344e-33	2.53424e-31		HIGD1B	271.582	2.26147	2.26147	0.236231	9.57313	1.04e-21	1.24e-19
GPIHBP1	811.708	1.77684	1.77684	0.160893	11.0436	2.35409e-28	4.26393e-27		HELT	4.37151	2.25421	2.25421	0.44496	5.0661	4.06e-07	1.68e-06
AQPEP	19.0993	1.77659	1.77659	0.131331	13.5276	1.07483e-41	8.66299e-40		GALNT9	18.025	2.25366	2.25366	0.324652	6.94176	3.87e-12	4.71e-11
GRIK4	111.104	1.77631	1.77631	0.138453	12.8297	1.11752e-37	5.43041e-36		FMO2	6496.6	2.25293	2.25293	0.261026	8.63105	6.08e-18	2.81e-16
NEU4	21.9351	1.77522	1.77522	0.15553	11.414	3.55986e-30	7.57612e-29		GNG4	334.991	-2.25199	2.25199	0.408714	-5.50995	3.59e-08	1.84e-07
NKX2-5	2.23241	1.77464	1.77464	0.286166	6.20142	5.59543e-10	2.06121e-09		GNG4	334.991	-2.25199	2.25199	0.408714	-5.50995	3.58944e-08	1.84491e-07
AGTR1	316.313	1.77457	1.77457	0.138365	12.8253	1.18298e-37	5.70703e-36		CSF3R	9029.78	2.25013	2.25013	0.251902	8.93253	4.16e-19	2.53e-17
GNRH2	3.4913	1.77433	1.77433	0.197281	8.99395	2.38501e-19	1.99686e-18		PCSK2	285.219	2.24928	2.24928	0.392156	5.73568	9.71e-09	5.63e-08
HPD	45.6186	1.77394	1.77394	0.143634	12.3504	4.84599e-35	1.6568e-33		CFD	4872.94	2.24751	2.24751	0.265433	8.46734	2.51e-17	1.05e-15
SCGB3A1	10112.5	-1.77204	1.77204	0.194211	-9.12432	7.21848e-20	6.30133e-19		MEGT1	2.63478	2.2475	2.2475	0.577657	3.89072	9.99e-05	0.000259016
USHBP1	478.88	1.77153	1.77153	0.125966	14.0635	6.36739e-45	7.42949e-43		GABRQ	16.6534	-2.2462	2.2462	0.467621	-4.80345	1.56e-06	5.74e-06
KLF17	21.6656	1.77087	1.77087	0.1453	12.1877	3.6143e-34	1.1316e-32		GABRQ	16.6534	-2.2462	2.2462	0.467621	-4.80345	1.55952e-06	5.74122e-06
EGFL8	428.602	1.76959	1.76959	0.114435	15.4636	6.10424e-54	2.07637e-51		GABRQ	16.6534	-2.2462	2.2462	0.467621	-4.80345	1.55952e-06	5.74122e-06
DDX25	8.76904	1.76833	1.76833	0.163932	10.787	3.96539e-27	6.41268e-26		SCUBE1	885.001	2.24603	2.24603	0.283138	7.93264	2.15e-15	5.63e-14
C10orf99	1.09687	1.76652	1.76652	0.301018	5.86849	4.3977e-09	1.49033e-08		CDH2	259.209	-2.24273	2.24273	0.279718	-8.01783	1.07634e-15	3.09945e-14
TRHDE	123.14	1.76556	1.76556	0.162319	10.8771	1.48164e-27	2.49455e-26		CDH2	259.209	-2.24273	2.24273	0.279718	-8.01783	1.08e-15	3.1e-14
FOXF1	1573.98	1.76505	1.76505	0.130022	13.575	5.63424e-42	4.65323e-40		TTC40	181.026	2.2415	2.2415	0.334032	6.71044	1.94e-11	2.02e-10
OR2H2	1.69736	1.76434	1.76434	0.216791	8.13845	4.00386e-16	2.53401e-15		TTC40	181.026	2.2415	2.2415	0.334032	6.71044	1.94043e-11	2.019e-10
RP11-1220K2.2	35.1332	1.76293	1.76293	0.198007	8.90336	5.41803e-19	4.4165e-18		SRPX	1525.04	2.2399	2.2399	0.24323	9.20899	3.29e-20	2.73e-18
CEACAM3	80.8568	1.76291	1.76291	0.130672	13.4911	1.7644e-41	1.37781e-39		DDC	348.252	-2.23808	2.23808	0.433934	-5.15766	2.50056e-07	1.08259e-06
CD300E	819.109	1.76215	1.76215	0.14609	12.0621	1.67515e-33	4.9294e-32		DDC	348.252	-2.23808	2.23808	0.433934	-5.15766	2.5e-07	1.08e-06
MUC5AC	3074.55	-1.7607	1.7607	0.284962	-6.17869	6.4634e-10	2.36704e-09		ADAMTS4	4470.57	2.23541	2.23541	0.292867	7.63287	2.3e-14	4.8e-13
KLHL41	90.6401	1.75908	1.75908	0.13594	12.9401	2.67392e-38	1.39023e-36		TTC16	114.481	2.23516	2.23516	0.267036	8.37026	5.74895e-17	2.19785e-15
CYP1A1	177.215	1.75855	1.75855	0.276466	6.36082	2.00677e-10	7.69026e-10		TTC16	114.481	2.23516	2.23516	0.267036	8.37026	5.74895e-17	2.19785e-15
PNMT	130.176	1.75775	1.75775	0.176194	9.97622	1.93702e-23	2.28e-22		TTC16	114.481	2.23516	2.23516	0.267036	8.37026	5.75e-17	2.2e-15
AMY1C	1722.49	-1.75728	1.75728	0.179335	-9.79883	1.13898e-22	1.25113e-21		NPPA	52.5233	2.2328	2.2328	0.354088	6.3058	2.87e-10	2.32e-09
PAGE2B	2.45905	1.75719	1.75719	0.226179	7.76903	7.90887e-15	4.45476e-14		CLEC12B	42.2394	2.23138	2.23138	0.304866	7.31922	2.49e-13	4.08e-12
FCAMR	11.7441	-1.75569	1.75569	0.183001	-9.59388	8.48357e-22	8.64686e-21		MYOCD	356.787	2.23096	2.23096	0.289303	7.7115	1.24e-14	2.76e-13
ANKRD20A1	24.7442	1.75549	1.75549	0.185332	9.47212	2.74215e-21	2.67564e-20		SCN3A	249.295	-2.22968	2.22968	0.355473	-6.27243	3.55e-10	2.82e-09
OR1F1	0.748282	1.75529	1.75529	0.423812	4.14167	3.44787e-05	7.80193e-05		COX7B2	21.0544	-2.22687	2.22687	1.08394	-2.05441	0.0399359	0.0624896
LSMEM1	113.523	1.75377	1.75377	0.114203	15.3566	3.1995e-53	9.58371e-51		COX7B2	21.0544	-2.22687	2.22687	1.08394	-2.05441	0.0399359	0.0624896
HIF3A	2630.55	1.75271	1.75271	0.159423	10.9941	4.08032e-28	7.23392e-27		CYP11B1	11.5662	2.22446	2.22446	0.619358	3.59156	0.000328703	0.000778729
TSHB	0.595481	1.75178	1.75178	0.331341	5.28695	1.24375e-07	3.67341e-07		DUOX1	7059.01	2.22438	2.22438	0.289576	7.6815	1.57e-14	3.42e-13
PI3	278.742	1.75056	1.75056	0.175922	9.95081	2.50145e-23	2.90855e-22		KCNH1	3.21192	-2.22012	2.22012	0.335465	-6.61805	3.64e-11	3.53e-10
MYBPC1	69.038	1.7505	1.7505	0.183207	9.55474	1.23897e-21	1.24699e-20		KCNH1	3.21192	-2.22012	2.22012	0.335465	-6.61805	3.63962e-11	3.52903e-10
DARC	2510.49	1.75025	1.75025	0.152724	11.4603	2.08892e-30	4.5717e-29		ACTN2	296.69	2.21777	2.21777	0.321656	6.89483	5.39e-12	6.37e-11
PRB4	2.26488	1.7477	1.7477	0.755907	2.31206	0.0207744	0.032272		HMCN2	344.54	2.21774	2.21774	0.253913	8.73427	2.45e-18	1.25e-16
TAS2R30	1.14213	1.7477	1.7477	0.220576	7.92333	2.31242e-15	1.37261e-14		CSRP3	7.30574	2.21745	2.21745	0.431201	5.1425	2.71e-07	1.16e-06
NOTCH4	3734.41	1.74507	1.74507	0.115498	15.1092	1.40936e-51	3.25109e-49		HEPACAM	2.12013	2.21718	2.21718	0.45128	4.91309	8.97e-07	3.47e-06
NSG2	11.1133	1.74458	1.74458	0.148954	11.7123	1.10309e-31	2.75347e-30		HEPACAM	2.12013	2.21718	2.21718	0.45128	4.91309	8.96525e-07	3.47144e-06
JPH2	351.867	1.74259	1.74259	0.123465	14.114	3.11181e-45	3.71732e-43		C7orf34	2.26423	2.2162	2.2162	0.386495	5.73412	9.8e-09	5.67e-08
LILRA5	460.72	1.74211	1.74211	0.126092	13.8162	2.03546e-43	2.0123e-41		SPAG8	220.649	2.21551	2.21551	0.268423	8.25378	1.53e-16	5.38e-15
CTSE	8603.37	-1.74184	1.74184	0.157004	-11.0943	1.33749e-28	2.4785e-27		CTB-186H2.3	2.19995	2.2147	2.2147	0.400981	5.5232	3.33e-08	1.73e-07
KLK5	28.9284	1.74117	1.74117	0.246137	7.074	1.50534e-12	6.98674e-12		CCDC108	295.785	2.21445	2.21445	0.353039	6.27255	3.55e-10	2.82e-09
TAC3	3.88314	1.74015	1.74015	0.20313	8.56669	1.06503e-17	7.74144e-17		CCDC108	295.785	2.21445	2.21445	0.353039	6.27255	3.55183e-10	2.81886e-09
TKTL2	2.10505	1.74	1.74	0.1953	8.90939	5.13146e-19	4.19826e-18		ADIPOQ	8.48945	2.21341	2.21341	0.474185	4.66783	3.04e-06	1.06e-05
AC006372.1	0.86327	1.73955	1.73955	0.226891	7.66692	1.76181e-14	9.68974e-14		IFNA1	0.967469	2.21119	2.21119	0.60861	3.63319	0.000279941	0.000672173
C13orf35	2.63334	-1.73896	1.73896	0.23417	-7.42607	1.11876e-13	5.7291e-13		PKNOX2	650.871	2.21063	2.21063	0.258703	8.54506	1.28e-17	5.67e-16
CYP1A2	9.20021	1.73855	1.73855	0.249237	6.97549	3.04817e-12	1.37685e-11		RP11-47I22.3	95.5032	2.21023	2.21023	0.255567	8.64833	5.23e-18	2.44e-16
AC006486.9	0.871471	1.73758	1.73758	0.708959	2.45089	0.0142504	0.0227845		CD207	147.355	2.20712	2.20712	0.356723	6.18721	6.12e-10	4.61e-09
SERTM1	83.9333	1.73729	1.73729	0.210289	8.26143	1.43938e-16	9.50851e-16		PTTG2	2.53065	2.20688	2.20688	0.505285	4.3676	1.26e-05	3.88e-05
KCNC1	4.97686	1.73536	1.73536	0.148832	11.6599	2.04354e-31	4.96512e-30		OVCH1	24.7709	2.20648	2.20648	0.315036	7.0039	2.49e-12	3.16e-11
PPEF2	3.96378	1.73528	1.73528	0.17534	9.89665	4.30443e-23	4.93632e-22		SEMA3G	1608.21	2.20598	2.20598	0.241269	9.14321	6.06e-20	4.72e-18
ST6GALNAC3	366.588	1.73501	1.73501	0.118577	14.6319	1.75703e-48	2.77652e-46		TAL1	917.502	2.20592	2.20592	0.276706	7.97207	1.56e-15	4.28e-14
LCAT	755.614	1.73403	1.73403	0.114314	15.1691	5.66742e-52	1.43974e-49		RIMS2	66.5785	-2.20492	2.20492	0.35564	-6.19988	5.65e-10	4.29e-09
SLC39A5	18.8265	1.7322	1.7322	0.158542	10.9258	8.67915e-28	1.49898e-26		VWC2	16.7429	2.2048	2.2048	0.314843	7.00285	2.51e-12	3.18e-11
KCNK3	2236.4	1.7319	1.7319	0.150232	11.5282	9.5118e-31	2.16431e-29		VWC2	16.7429	2.2048	2.2048	0.314843	7.00285	2.5081e-12	3.18206e-11
LRTM2	1.95524	1.72981	1.72981	0.229904	7.52405	5.31051e-14	2.79582e-13		VWC2	16.7429	2.2048	2.2048	0.314843	7.00285	2.5081e-12	3.18206e-11
CXCL14	4181.32	-1.72894	1.72894	0.19687	-8.78213	1.60405e-18	1.25016e-17		ONECUT1	9.85475	-2.20394	2.20394	0.476365	-4.62659	3.71734e-06	1.27387e-05
C2orf91	35.9756	1.72832	1.72832	0.170533	10.1348	3.8718e-24	4.82029e-23		ONECUT1	9.85475	-2.20394	2.20394	0.476365	-4.62659	3.72e-06	1.27e-05
CA3	548.061	1.72717	1.72717	0.158167	10.9199	9.26086e-28	1.5926e-26		NXPH4	170.476	-2.20044	2.20044	0.334582	-6.57668	4.81062e-11	4.54158e-10
TGFBR3	2657.63	1.72632	1.72632	0.129	13.3823	7.67615e-41	5.5216e-39		NXPH4	170.476	-2.20044	2.20044	0.334582	-6.57668	4.81e-11	4.54e-10
DAB1	29.7009	1.72384	1.72384	0.138706	12.428	1.84159e-35	6.67126e-34		MYO15B	6223.38	2.19937	2.19937	0.237101	9.27608	1.76e-20	1.59e-18
GOLGA6C	0.924321	1.72365	1.72365	0.301871	5.7099	1.13043e-08	3.692e-08		POTEI	8.58669	-2.19881	2.19881	0.462492	-4.75427	1.99e-06	7.18e-06
GAGE2E	0.384056	1.72361	1.72361	1.53306	1.12429	0.260889	0.326644		CLEC2L	16.6263	-2.19421	2.19421	0.388022	-5.65486	1.55975e-08	8.67914e-08
RETNLB	0.754708	1.72342	1.72342	0.426453	4.0413	5.31554e-05	0.000117746		CLEC2L	16.6263	-2.19421	2.19421	0.388022	-5.65486	1.56e-08	8.68e-08
OTOP2	0.890491	1.72185	1.72185	0.30483	5.64858	1.61777e-08	5.21307e-08		GPR97	810.265	2.19195	2.19195	0.293909	7.45794	8.79e-14	1.61e-12
ASTN1	30.0028	1.71902	1.71902	0.164677	10.4388	1.64925e-25	2.29534e-24		ZNF560	22.0885	-2.18785	2.18785	0.507866	-4.30792	1.64798e-05	4.97393e-05
FGB	1954.21	1.71897	1.71897	0.30093	5.71219	1.11534e-08	3.64556e-08		ZNF560	22.0885	-2.18785	2.18785	0.507866	-4.30792	1.65e-05	4.97e-05
BMPER	420.396	1.7188	1.7188	0.15123	11.3655	6.21047e-30	1.29831e-28		ZBTB20	58.3276	-2.187	2.187	0.198745	-11.0041	3.65e-28	1.26e-25
GABRR2	38.0981	1.71842	1.71842	0.125258	13.7191	7.80153e-43	7.24856e-41		XIRP2	27.2109	2.18691	2.18691	0.392091	5.57756	2.43914e-08	1.29753e-07
ANGPTL1	400.706	1.71807	1.71807	0.137108	12.5307	5.06846e-36	1.96749e-34		XIRP2	27.2109	2.18691	2.18691	0.392091	5.57756	2.44e-08	1.3e-07
TPPP2	1.59928	1.71747	1.71747	0.207369	8.28219	1.20935e-16	8.06328e-16		GAS2L2	122.478	2.1867	2.1867	0.320473	6.82336	8.8938e-12	9.98364e-11
GAGE2A	0.399736	1.71555	1.71555	1.12949	1.51887	0.128795	0.172672		S100A8	7455.86	2.18626	2.18626	0.304835	7.17192	7.4e-13	1.07e-11
SLC5A11	10.9792	1.71471	1.71471	0.16429	10.4371	1.67878e-25	2.33482e-24		BOLL	1.78872	-2.18545	2.18545	0.330816	-6.60625	3.94e-11	3.78e-10
C10orf90	3.28195	1.71237	1.71237	0.235746	7.2636	3.76921e-13	1.85085e-12		GALNT15	673.145	2.17778	2.17778	0.269234	8.08878	6.03e-16	1.88e-14
LOXHD1	58.8892	1.71222	1.71222	0.135873	12.6016	2.06933e-36	8.4927e-35		ASPA	239.248	2.17764	2.17764	0.275355	7.90848	2.61e-15	6.65e-14
CLEC12B	37.0871	1.71218	1.71218	0.162101	10.5624	4.44898e-26	6.53636e-25		OLFM4	215.766	2.17666	2.17666	0.402805	5.40375	6.53e-08	3.19e-07
PRRT1	119.515	1.71212	1.71212	0.106794	16.032	7.63638e-58	4.9437e-55		MKRN3	26.9659	-2.1761	2.1761	0.343327	-6.33828	2.32e-10	1.92e-09
TNR	87.5417	1.71147	1.71147	0.176842	9.67795	3.74127e-22	3.94346e-21		CAMK2A	81.5144	2.175	2.175	0.240367	9.04867	1.45e-19	9.85e-18
NEUROG3	2.25255	1.71118	1.71118	0.23219	7.36976	1.70935e-13	8.63452e-13		DKFZP434H0512	4.18136	2.17363	2.17363	0.399885	5.43563	5.46017e-08	2.71265e-07
RBM44	56.0891	1.71118	1.71118	0.119223	14.3528	1.02392e-46	1.42701e-44		DKFZP434H0512	4.18136	2.17363	2.17363	0.399885	5.43563	5.46e-08	2.71e-07
G0S2	2924.6	1.71095	1.71095	0.147111	11.6304	2.88831e-31	6.90887e-30		TMPRSS15	3.4584	-2.17077	2.17077	0.650787	-3.3356	0.000851142	0.00186621
SPEG	894.936	1.71056	1.71056	0.123597	13.8399	1.46476e-43	1.4772e-41		TMPRSS15	3.4584	-2.17077	2.17077	0.650787	-3.3356	0.000851142	0.00186621
RERGL	75.7723	1.70971	1.70971	0.179172	9.54229	1.3971e-21	1.39974e-20		TMPRSS15	3.4584	-2.17077	2.17077	0.650787	-3.3356	0.000851142	0.00186621
CCBE1	897.771	1.70929	1.70929	0.140843	12.1362	6.79142e-34	2.08724e-32		RP5-966M1.6	436.43	2.1695	2.1695	0.229293	9.4617	3.03e-21	3.34e-19
PSG9	0.807109	1.70887	1.70887	0.461609	3.70199	0.000213918	0.000440185		HEPN1	2.59424	2.16655	2.16655	0.405733	5.33984	9.303e-08	4.41837e-07
PCDH11Y	2.83704	1.70848	1.70848	0.256527	6.66004	2.73745e-11	1.13227e-10		HEPN1	2.59424	2.16655	2.16655	0.405733	5.33984	9.3e-08	4.42e-07
HSPA1A	34020.4	1.70765	1.70765	0.136366	12.5225	5.62065e-36	2.16925e-34		FGF2	863.046	2.16505	2.16505	0.254115	8.51998	1.6e-17	6.89e-16
CHGA	26.2471	1.70722	1.70722	0.203251	8.39957	4.48108e-17	3.10534e-16		GAB4	1.68124	-2.1633	2.1633	0.829064	-2.60933	0.00907198	0.0162604
APOA1	33.2379	1.70454	1.70454	0.154714	11.0174	3.15178e-28	5.66277e-27		GAB4	1.68124	-2.1633	2.1633	0.829064	-2.60933	0.00907197	0.0162604
GAGE12J	0.39167	1.70402	1.70402	1.13121	1.50637	0.131972	0.176499		S100A3	189.779	2.16242	2.16242	0.241313	8.96106	3.22e-19	2.02e-17
AC092964.2	0.762465	1.70314	1.70314	0.252974	6.73248	1.66799e-11	7.03106e-11		RSPO2	203.308	2.16226	2.16226	0.313082	6.90639	4.97e-12	5.9e-11
MUC6	357.332	-1.70288	1.70288	0.265434	-6.41544	1.40414e-10	5.46436e-10		NLRP11	15.9622	-2.16176	2.16176	0.512392	-4.21895	2.45e-05	7.17e-05
VCX3B	4.20722	1.70191	1.70191	0.213801	7.96024	1.71702e-15	1.03016e-14		NLRP11	15.9622	-2.16176	2.16176	0.512392	-4.21895	2.45443e-05	7.16807e-05
HSFY2	2.16566	1.70181	1.70181	0.272341	6.24882	4.13555e-10	1.54097e-09		NR4A3	1368.43	2.1606	2.1606	0.270552	7.9859	1.4e-15	3.87e-14
SMCP	0.476385	1.70087	1.70087	0.393904	4.31797	1.5747e-05	3.70401e-05		OR8G5	4.53529	-2.16022	2.16022	0.490353	-4.40544	1.06e-05	3.31e-05
ONECUT3	7.95811	-1.69991	1.69991	0.490159	-3.46807	0.000524208	0.00102557		OR8G5	4.53529	-2.16022	2.16022	0.490353	-4.40544	1.05571e-05	3.3077e-05
TBR1	3.23004	1.6996	1.6996	0.225164	7.54831	4.40953e-14	2.33372e-13		PRCD	93.0515	2.15802	2.15802	0.222199	9.71209	2.68e-22	3.68e-20
GAPDHS	0.847386	1.69881	1.69881	0.243268	6.98326	2.88409e-12	1.30597e-11		GABRA3	74.118	-2.15771	2.15771	0.597544	-3.61096	0.000305063	0.00072667
BAAT	133.731	-1.69878	1.69878	0.186964	-9.08609	1.02661e-19	8.85008e-19		GABRA3	74.118	-2.15771	2.15771	0.597544	-3.61096	0.000305063	0.00072667
RALYL	0.886836	1.69867	1.69867	0.2898	5.86155	4.58563e-09	1.55061e-08		CCL15-CCL14	347.881	2.15661	2.15661	0.271553	7.94176	1.99334e-15	5.26426e-14
DEFB103A	0.411481	1.69474	1.69474	0.948399	1.78695	0.0739455	0.104005		CCL15-CCL14	347.881	2.15661	2.15661	0.271553	7.94176	1.99e-15	5.26e-14
PIRT	1.04306	1.69469	1.69469	0.27408	6.18317	6.28251e-10	2.30585e-09		CCL15-CCL14	347.881	2.15661	2.15661	0.271553	7.94176	1.99e-15	5.26e-14
SYCP2L	94.9898	1.69384	1.69384	0.133742	12.665	9.24644e-37	3.99068e-35		CCL15-CCL14	347.881	2.15661	2.15661	0.271553	7.94176	1.99e-15	5.26e-14
WNT3A	147.163	1.6931	1.6931	0.163564	10.3513	4.12817e-25	5.5269e-24		TBX4	1651.21	2.15541	2.15541	0.250208	8.61448	7.03e-18	3.22e-16
OLFM3	1.13943	1.69077	1.69077	0.328571	5.14582	2.66351e-07	7.57674e-07		ADAMTS20	9.53498	-2.15188	2.15188	0.552093	-3.89768	9.71e-05	0.000252532
GALNT15	591.446	1.69034	1.69034	0.142346	11.8749	1.59794e-32	4.2988e-31		DPP6	75.6251	2.15151	2.15151	0.299076	7.19384	6.3e-13	9.3e-12
UPB1	49.6212	1.69031	1.69031	0.134784	12.5409	4.45756e-36	1.73706e-34		SULT2A1	1.8792	2.14767	2.14767	0.585132	3.67041	0.000242166	0.000588297
PHOSPHO1	56.9116	1.6897	1.6897	0.123509	13.6807	1.32373e-42	1.20208e-40		OR51B4	1.8434	-2.14543	2.14543	0.422974	-5.07224	3.93e-07	1.63e-06
C9orf170	3.08224	1.68902	1.68902	0.168783	10.0071	1.41878e-23	1.68882e-22		C22orf15	76.7951	2.13964	2.13964	0.313965	6.8149	9.43e-12	1.05e-10
GDF10	656.463	1.68859	1.68859	0.15995	10.557	4.7146e-26	6.90637e-25		C22orf15	76.7951	2.13964	2.13964	0.313965	6.8149	9.43292e-12	1.05358e-10
CDO1	283.859	1.688	1.688	0.132821	12.7088	5.28148e-37	2.38189e-35		C22orf15	76.7951	2.13964	2.13964	0.313965	6.8149	9.43292e-12	1.05358e-10
ADH1A	14.7844	1.68747	1.68747	0.162619	10.3768	3.16038e-25	4.27685e-24		KLHL40	3.43959	2.13863	2.13863	0.46317	4.61739	3.89e-06	1.33e-05
RP11-315D16.2	3.6165	1.68692	1.68692	0.234556	7.19196	6.3867e-13	3.06565e-12		ZFP36	28727.2	2.1374	2.1374	0.230504	9.27275	1.81e-20	1.63e-18
CNN1	1840.56	1.68622	1.68622	0.126928	13.2849	2.8321e-40	1.88829e-38		SLC5A12	33.8464	-2.13729	2.13729	0.37299	-5.73016	1e-08	5.8e-08
DRGX	57.4355	-1.68498	1.68498	0.241702	-6.97128	3.14064e-12	1.41639e-11		MEIS1	2664.67	2.13725	2.13725	0.226712	9.42717	4.21e-21	4.45e-19
RP11-830F9.6	29.6801	1.6849	1.6849	0.133684	12.6036	2.0165e-36	8.29284e-35		RASGRP4	492.342	2.13582	2.13582	0.231166	9.23933	2.48e-20	2.16e-18
GATA2	1802.29	1.68428	1.68428	0.115976	14.5227	8.70572e-48	1.31365e-45		TCEB3C	1.03541	-2.13395	2.13395	0.668241	-3.19339	0.00140615	0.00295929
MYL3	52.6553	1.68413	1.68413	0.130018	12.9531	2.25772e-38	1.18613e-36		TCEB3C	1.03541	-2.13395	2.13395	0.668241	-3.19339	0.00140615	0.00295929
S1PR5	86.9424	1.68398	1.68398	0.121371	13.8747	9.01402e-44	9.37318e-42		TTC34	72.4469	2.13326	2.13326	0.228744	9.32596	1.1e-20	1.06e-18
TMEM14E	4.86304	1.68398	1.68398	0.178588	9.42941	4.12395e-21	3.95053e-20		MAGEA8	33.3166	-2.13299	2.13299	0.500447	-4.26216	2.02e-05	6e-05
S100A3	166.727	1.68344	1.68344	0.126001	13.3605	1.02849e-40	7.19187e-39		MAGEA8	33.3166	-2.13299	2.13299	0.500447	-4.26216	2.02456e-05	6.00487e-05
SLC1A6	2.16998	1.68224	1.68224	0.243616	6.9053	5.00982e-12	2.22488e-11		AL078585.1	2.12017	2.13142	2.13142	0.45745	4.65936	3.17199e-06	1.10033e-05
ADAMTS15	672.184	1.68194	1.68194	0.126509	13.295	2.47342e-40	1.65464e-38		AL078585.1	2.12017	2.13142	2.13142	0.45745	4.65936	3.17e-06	1.1e-05
ANGPTL3	5.78114	1.68123	1.68123	0.180522	9.31315	1.24095e-20	1.1498e-19		CNTNAP2	220.297	-2.1301	2.1301	0.375773	-5.66859	1.44e-08	8.08e-08
SPIB	188.822	-1.6806	1.6806	0.147354	-11.4052	3.93953e-30	8.34873e-29		CNTNAP2	220.297	-2.1301	2.1301	0.375773	-5.66859	1.43979e-08	8.07886e-08
ABCC2	271.796	1.68045	1.68045	0.168013	10.0019	1.49527e-23	1.77565e-22		SLIT3	5162.01	2.12777	2.12777	0.250317	8.5003	1.89e-17	8.02e-16
TPH2	1.04072	1.67833	1.67833	0.260335	6.4468	1.14234e-10	4.48904e-10		KREMEN2	37.4913	-2.1239	2.1239	0.29533	-7.1916	6.4e-13	9.44e-12
TCL1A	41.9278	-1.6753	1.6753	0.150643	-11.121	9.91039e-29	1.85706e-27		KREMEN2	37.4913	-2.1239	2.1239	0.29533	-7.1916	6.40351e-13	9.43648e-12
KIAA0087	9.33401	1.6752	1.6752	0.174129	9.62047	6.55283e-22	6.77531e-21		KREMEN2	37.4913	-2.1239	2.1239	0.29533	-7.1916	6.40351e-13	9.43648e-12
GPC3	4175.07	1.67341	1.67341	0.135922	12.3116	7.84826e-35	2.62257e-33		SMAD6	1777.66	2.11927	2.11927	0.252161	8.40441	4.3e-17	1.7e-15
PLEKHH2	3144.11	1.67124	1.67124	0.127522	13.1055	3.06346e-39	1.79244e-37		FOXF1	1803.34	2.11724	2.11724	0.254397	8.32256	8.61e-17	3.14e-15
RP11-195B21.3	3.18738	1.67111	1.67111	0.211325	7.90777	2.62033e-15	1.54669e-14		OSR1	637.136	2.11657	2.11657	0.222578	9.50934	1.92e-21	2.2e-19
HYPK	505.323	1.6711	1.6711	0.111472	14.9912	8.386e-51	1.68299e-48		VCX3A	6.74572	-2.11625	2.11625	0.537125	-3.93996	8.15e-05	0.000214767
GLYATL3	0.574982	1.67103	1.67103	0.691598	2.41619	0.0156841	0.0248884		DEFA5	1.48661	-2.11442	2.11442	0.726521	-2.91034	0.0036104	0.00702787
PTF1A	0.551397	1.6708	1.6708	0.345882	4.83057	1.36146e-06	3.58149e-06		LMOD1	2856.74	2.11437	2.11437	0.231659	9.12706	7.04e-20	5.4e-18
NEFM	16.2555	1.67013	1.67013	0.170003	9.82411	8.86494e-23	9.85108e-22		C2orf40	261.844	2.1135	2.1135	0.318659	6.6325	3.30042e-11	3.23293e-10
CTRL	64.5267	1.66969	1.66969	0.111711	14.9466	1.64007e-50	3.19558e-48		C2orf40	261.844	2.1135	2.1135	0.318659	6.6325	3.3e-11	3.23e-10
MAGEB6	0.541036	1.66839	1.66839	0.516282	3.23154	0.00123123	0.0022943		FHL5	362.993	2.11301	2.11301	0.255458	8.27146	1.32e-16	4.69e-15
ZMAT4	15.9583	1.66774	1.66774	0.24466	6.81656	9.3246e-12	4.03483e-11		AGAP7	60.9337	2.11254	2.11254	0.27684	7.63091	2.33e-14	4.87e-13
CYP2A7	4.81914	1.6675	1.6675	0.189154	8.81559	1.19053e-18	9.42885e-18		AGAP7	60.9337	2.11254	2.11254	0.27684	7.63091	2.33109e-14	4.86537e-13
KBTBD13	3.14476	1.6668	1.6668	0.183433	9.08667	1.02116e-19	8.80689e-19		NTNG1	259.982	2.11126	2.11126	0.300389	7.02843	2.09e-12	2.7e-11
CXCR2	250.148	1.66648	1.66648	0.136178	12.2375	1.95968e-34	6.26255e-33		MS4A4E	39.6323	2.11098	2.11098	0.258314	8.17215	3.03e-16	9.9e-15
C9orf117	747.925	1.66501	1.66501	0.177073	9.40295	5.30526e-21	5.03887e-20		CA1	72.3829	2.10671	2.10671	0.420772	5.00678	5.53e-07	2.23e-06
GNRH1	127.582	1.66294	1.66294	0.123259	13.4915	1.75592e-41	1.37655e-39		AL356356.1	91.523	2.10654	2.10654	0.437921	4.81031	1.51e-06	5.57e-06
IL22RA2	39.156	-1.6625	1.6625	0.216906	-7.66458	1.79416e-14	9.86491e-14		TTLL9	85.3478	2.10423	2.10423	0.270163	7.78875	6.77e-15	1.58e-13
SMAD6	1562.94	1.66204	1.66204	0.131214	12.6667	9.04765e-37	3.92175e-35		PRSS57	7.73938	2.10116	2.10116	0.335211	6.26815	3.65e-10	2.89e-09
LCE1B	0.529345	1.66202	1.66202	0.309205	5.37514	7.65219e-08	2.30554e-07		MAMDC2	2203.68	2.10034	2.10034	0.288169	7.28857	3.13268e-13	4.98224e-12
UGT2B4	45.674	1.66172	1.66172	0.178503	9.3092	1.28804e-20	1.19233e-19		MAMDC2	2203.68	2.10034	2.10034	0.288169	7.28857	3.13e-13	4.98e-12
C7orf71	1.72877	1.66085	1.66085	0.17425	9.53144	1.55114e-21	1.54875e-20		KIAA1239	2.6978	-2.09897	2.09897	0.427053	-4.91501	8.87781e-07	3.4399e-06
GH2	0.829793	1.66083	1.66083	0.5204	3.19145	0.00141561	0.00261673		KIAA1239	2.6978	-2.09897	2.09897	0.427053	-4.91501	8.88e-07	3.44e-06
INMT	6895.32	1.66049	1.66049	0.153447	10.8212	2.73055e-27	4.48073e-26		HSPA12B	1060.66	2.09857	2.09857	0.229935	9.12681	7.05e-20	5.4e-18
RGCC	7587.08	1.66046	1.66046	0.123323	13.4643	2.53755e-41	1.92902e-39		HIST1H2BC	241.502	-2.09644	2.09644	0.230763	-9.08482	1.03866e-19	7.49889e-18
ADAMTS1	6913.41	1.66041	1.66041	0.129525	12.8193	1.27891e-37	6.14031e-36		NOTCH4	4273.68	2.09497	2.09497	0.221772	9.44648	3.5e-21	3.78e-19
CDH13	1161.18	1.65916	1.65916	0.108965	15.2266	2.35678e-52	6.39165e-50		FAM65C	508.999	2.09481	2.09481	0.239179	8.75832	1.98e-18	1.03e-16
C14orf180	9.75893	1.65872	1.65872	0.176769	9.38356	6.37795e-21	6.00935e-20		RP11-793H13.10	196.075	2.09186	2.09186	0.215499	9.70708	2.81e-22	3.81e-20
IBA57-AS1	3.96893	1.65834	1.65834	0.141771	11.6973	1.31551e-31	3.25535e-30		LCAT	864.035	2.08946	2.08946	0.216716	9.6415	5.34e-22	7.01e-20
RAMP3	2256.5	1.65803	1.65803	0.125815	13.1783	1.16952e-39	7.26657e-38		ANGPTL5	16.3288	2.08714	2.08714	0.292599	7.13312	9.81e-13	1.38e-11
PRX	2534.09	1.65755	1.65755	0.135015	12.2768	1.20631e-34	3.94929e-33		PGAM2	51.6909	-2.08627	2.08627	0.317485	-6.57124	4.98983e-11	4.69531e-10
SEZ6	5.17028	1.65735	1.65735	0.150746	10.9943	4.07031e-28	7.22256e-27		PGAM2	51.6909	-2.08627	2.08627	0.317485	-6.57124	4.99e-11	4.7e-10
LST3	3.44603	-1.65734	1.65734	0.555285	-2.98467	0.00283883	0.00503692		ZBTB16	1099.39	2.08603	2.08603	0.320986	6.4988	8.1e-11	7.33e-10
RP11-363G10.2	0.84169	1.65678	1.65678	0.593822	2.79002	0.00527044	0.00899196		C17orf61-PLSCR3	8.71634	2.0858	2.0858	0.262285	7.95241	1.83e-15	4.89e-14
NOS2	157.238	1.65658	1.65658	0.12868	12.8737	6.33327e-38	3.19353e-36		HIST1H2BJ	103.288	-2.08493	2.08493	0.222609	-9.36588	7.54206e-21	7.53117e-19
ACTG2	2620.29	1.65631	1.65631	0.136621	12.1234	7.94045e-34	2.4145e-32		HIST1H2BJ	103.288	-2.08493	2.08493	0.222609	-9.36588	7.54e-21	7.53e-19
KCNA5	110.077	1.65626	1.65626	0.145379	11.3927	4.54569e-30	9.62114e-29		GSTM5	482.09	2.08376	2.08376	0.242443	8.59483	8.34e-18	3.78e-16
FAM9C	3.20505	1.65538	1.65538	0.226138	7.32019	2.47618e-13	1.23311e-12		NEURL	126.869	-2.0824	2.0824	0.27381	-7.60526	2.84e-14	5.81e-13
FKSG63	2.71626	1.65379	1.65379	0.158831	10.4123	2.17893e-25	3.0013e-24		CDH12	13.463	-2.08074	2.08074	0.50916	-4.08662	4.38e-05	0.000121764
CASR	21.3897	-1.65227	1.65227	0.245713	-6.72438	1.7634e-11	7.41456e-11		CDH12	13.463	-2.08074	2.08074	0.50916	-4.08662	4.37708e-05	0.000121764
KRT20	54.2458	1.65161	1.65161	0.359899	4.58908	4.452e-06	1.11101e-05		CAPN3	930.168	2.08034	2.08034	0.223452	9.31003	1.28e-20	1.21e-18
NKD2	1634.49	1.65115	1.65115	0.125709	13.1348	2.08118e-39	1.25052e-37		CCDC114	419.048	2.08002	2.08002	0.295137	7.04763	1.81988e-12	2.38115e-11
SLC26A3	1.7441	1.65112	1.65112	0.252318	6.5438	5.99757e-11	2.41233e-10		CCDC114	419.048	2.08002	2.08002	0.295137	7.04763	1.82e-12	2.38e-11
TMEM27	184.353	-1.65086	1.65086	0.149109	-11.0715	1.7257e-28	3.15995e-27		GRID2	6.76128	-2.07932	2.07932	0.394711	-5.26795	1.38e-07	6.33e-07
AL590560.1	1.39853	1.65026	1.65026	0.236438	6.97969	2.95842e-12	1.33752e-11		SLCO4A1	2979.48	2.07832	2.07832	0.284446	7.30656	2.74e-13	4.44e-12
SLC5A4	34.618	1.6502	1.6502	0.133108	12.3975	2.69631e-35	9.59438e-34		PHYHIP	144.801	2.07715	2.07715	0.231242	8.98256	2.65e-19	1.71e-17
RP11-343C2.11	54.1792	1.6496	1.6496	0.213564	7.72414	1.1261e-14	6.26553e-14		GPR4	1324.35	2.07667	2.07667	0.23464	8.85046	8.72e-19	5e-17
HOXD1	372.478	-1.64958	1.64958	0.15424	-10.6949	1.07522e-26	1.66888e-25		HPSE2	32.5252	2.07641	2.07641	0.296321	7.0073	2.42968e-12	3.09233e-11
C11orf96	5582.77	1.64909	1.64909	0.143562	11.487	1.53353e-30	3.4158e-29		HPSE2	32.5252	2.07641	2.07641	0.296321	7.0073	2.42968e-12	3.09233e-11
LIMS3	8.6512	1.64891	1.64891	0.22843	7.21844	5.25868e-13	2.5498e-12		HPSE2	32.5252	2.07641	2.07641	0.296321	7.0073	2.43e-12	3.09e-11
UBQLN3	0.493796	1.64873	1.64873	0.324705	5.07762	3.82202e-07	1.06815e-06		RP11-180C1.1	2.52172	-2.07249	2.07249	1.10318	-1.87866	0.0602915	0.0907734
CAV3	16.2917	1.6484	1.6484	0.193336	8.52606	1.51411e-17	1.0864e-16		RP11-180C1.1	2.52172	-2.07249	2.07249	1.10318	-1.87866	0.0602915	0.0907734
HIST1H2BM	2.02719	1.64771	1.64771	0.256018	6.43591	1.22739e-10	4.81009e-10		FABP4	1103.86	2.07185	2.07185	0.311026	6.66133	2.71e-11	2.72e-10
GALNT8	9.72785	1.64721	1.64721	0.140493	11.7246	9.53835e-32	2.38983e-30		MYO18B	37.8361	-2.07153	2.07153	0.338186	-6.12542	9.04e-10	6.56e-09
SYNM	1872.22	1.64502	1.64502	0.108659	15.1393	8.91223e-52	2.18121e-49		FGR	3654.52	2.07108	2.07108	0.227838	9.09016	9.89e-20	7.17e-18
RAPGEF4	635.877	1.64303	1.64303	0.111856	14.6889	7.59827e-49	1.23975e-46		CARD18	1.0697	-2.07043	2.07043	0.829854	-2.49493	0.0125981	0.0219208
TBX10	3.23278	1.64129	1.64129	0.30943	5.30424	1.13141e-07	3.35445e-07		CARD18	1.0697	-2.07043	2.07043	0.829854	-2.49493	0.0125981	0.0219208
MYOT	11.028	1.64084	1.64084	0.144784	11.333	9.00485e-30	1.85733e-28		ZNF492	18.9436	-2.06775	2.06775	0.333043	-6.20864	5.34447e-10	4.07093e-09
IL22	0.743696	1.639	1.639	0.367163	4.46397	8.04566e-06	1.95435e-05		ZNF492	18.9436	-2.06775	2.06775	0.333043	-6.20864	5.34e-10	4.07e-09
HSPA12B	934.091	1.63879	1.63879	0.119081	13.762	4.31463e-43	4.14308e-41		DUOXA1	2191.2	2.06509	2.06509	0.277236	7.44885	9.42e-14	1.71e-12
VNN2	768.439	1.63857	1.63857	0.129831	12.6208	1.62127e-36	6.75046e-35		CTSE	4787.89	2.06457	2.06457	0.292927	7.04807	1.81e-12	2.38e-11
VSIG8	13.424	1.63838	1.63838	0.142756	11.4768	1.72533e-30	3.82182e-29		FBLN5	6545.26	2.06314	2.06314	0.223987	9.21099	3.23e-20	2.69e-18
CAMKV	3.7497	1.6358	1.6358	0.177783	9.20114	3.54162e-20	3.16459e-19		CASQ1	25.2998	2.06294	2.06294	0.22622	9.11919	7.57e-20	5.78e-18
ANKRD30B	0.723904	1.63456	1.63456	0.307995	5.30711	1.11378e-07	3.30637e-07		AC022498.1	4.98552	-2.06282	2.06282	0.321307	-6.42011	1.36175e-10	1.17809e-09
NTNG1	229.126	1.63273	1.63273	0.152895	10.6787	1.28009e-26	1.97314e-25		AC022498.1	4.98552	-2.06282	2.06282	0.321307	-6.42011	1.36e-10	1.18e-09
SCGB1C1	0.506226	1.63091	1.63091	0.36009	4.52918	5.92128e-06	1.45666e-05		IL18RAP	590.91	2.06024	2.06024	0.287996	7.1537	8.45e-13	1.2e-11
HEPHL1	9.72759	1.63076	1.63076	0.179548	9.08259	1.06018e-19	9.11995e-19		CCDC78	556.617	2.05936	2.05936	0.273365	7.53339	4.94386e-14	9.54118e-13
ITGA7	1250.43	1.63006	1.63006	0.113357	14.3799	6.91913e-47	9.71048e-45		CCDC78	556.617	2.05936	2.05936	0.273365	7.53339	4.94e-14	9.54e-13
BMP3	765.137	-1.62981	1.62981	0.157756	-10.3312	5.09241e-25	6.76371e-24		G6PC	1.585	-2.05825	2.05825	0.609922	-3.37462	0.000739189	0.00163828
CT45A5	3.37913	1.62951	1.62951	0.46541	3.50123	0.000463115	0.000912275		MYH11	13492.4	2.05567	2.05567	0.246163	8.35083	6.78e-17	2.56e-15
PRSS42	4.46126	1.62927	1.62927	0.154523	10.5439	5.41938e-26	7.88698e-25		SHANK3	5149.86	2.05507	2.05507	0.23393	8.78494	1.56e-18	8.42e-17
NTSR2	0.736599	1.62893	1.62893	0.283932	5.73703	9.63523e-09	3.16325e-08		FCAR	207.27	2.05467	2.05467	0.318839	6.44424	1.16e-10	1.02e-09
PRPH	41.8463	1.62834	1.62834	0.151588	10.7419	6.47263e-27	1.02525e-25		PEAR1	1680.54	2.05394	2.05394	0.247745	8.29052	1.13e-16	4.04e-15
SERPINE1	12029.2	1.62672	1.62672	0.139543	11.6575	2.10122e-31	5.09291e-30		FAM162B	249.724	2.05076	2.05076	0.233833	8.7702	1.78e-18	9.45e-17
GHRHR	4.75282	1.6264	1.6264	0.226719	7.17365	7.30268e-13	3.48697e-12		LCE1C	0.99354	2.05018	2.05018	0.545263	3.75999	0.000169919	0.000424923
HDC	554.041	1.62631	1.62631	0.153527	10.593	3.21135e-26	4.79527e-25		CLEC2A	0.83708	-2.04828	2.04828	0.726255	-2.82033	0.00479749	0.00909773
SEMA3G	1419.82	1.62615	1.62615	0.126391	12.866	6.98942e-38	3.50677e-36		HOXD10	26.924	-2.04678	2.04678	0.345869	-5.91779	3.26e-09	2.11e-08
SELV	0.42808	1.62572	1.62572	0.497898	3.26517	0.001094	0.00205287		HIST4H4	63.0578	-2.04672	2.04672	0.183135	-11.176	5.35e-29	2.28e-26
HSPB7	671.029	1.62345	1.62345	0.126371	12.8467	8.97176e-38	4.4023e-36		SOX11	111.391	-2.04639	2.04639	0.453065	-4.51677	6.27906e-06	2.05423e-05
CHRNB3	0.69364	-1.62284	1.62284	0.290824	-5.58013	2.40339e-08	7.60302e-08		ITLN2	240.033	2.04585	2.04585	0.384344	5.32296	1.02e-07	4.81e-07
TMEM196	0.961748	1.62256	1.62256	0.334735	4.84728	1.25165e-06	3.30345e-06		ITLN2	240.033	2.04585	2.04585	0.384344	5.32296	1.0209e-07	4.80773e-07
KCNH7	3.98211	1.62131	1.62131	0.154697	10.4806	1.06109e-25	1.50177e-24		CEACAM4	127.223	2.04396	2.04396	0.245052	8.34093	7.37e-17	2.74e-15
KCNH6	22.8637	1.62067	1.62067	0.165455	9.79523	1.18031e-22	1.28948e-21		C21orf128	57.5511	2.04382	2.04382	0.387792	5.2704	1.36128e-07	6.24938e-07
RSC1A1	35.3784	1.61864	1.61864	0.319192	5.07105	3.95636e-07	1.10462e-06		C21orf128	57.5511	2.04382	2.04382	0.387792	5.2704	1.36e-07	6.25e-07
TTLL7	471.271	1.61727	1.61727	0.106851	15.1358	9.40772e-52	2.27474e-49		RAMP2	1642.47	2.04367	2.04367	0.208244	9.81385	9.82e-23	1.5e-20
HSD3B2	3.0457	1.61634	1.61634	0.222518	7.26386	3.76209e-13	1.84781e-12		PCSK1	1402.36	-2.04336	2.04336	0.472989	-4.3201	1.56e-05	4.73e-05
LTBP4	13110.5	1.61624	1.61624	0.115472	13.9968	1.63099e-44	1.80841e-42		GTSF1	100.326	-2.04293	2.04293	0.326916	-6.24911	4.13e-10	3.22e-09
ADAMTS9	1934.28	1.61582	1.61582	0.125023	12.9242	3.28732e-38	1.69346e-36		SEL1L2	2.21448	2.04291	2.04291	0.395445	5.1661	2.39e-07	1.04e-06
PRRT4	31.153	1.61554	1.61554	0.146443	11.0319	2.68273e-28	4.84606e-27		SEL1L2	2.21448	2.04291	2.04291	0.395445	5.1661	2.39033e-07	1.03935e-06
LCE5A	0.56213	1.61541	1.61541	0.308025	5.24441	1.5678e-07	4.56798e-07		CASR	11.0673	2.04244	2.04244	0.471344	4.33322	1.47e-05	4.48e-05
SPHKAP	5.94001	1.61513	1.61513	0.204979	7.87949	3.28726e-15	1.92338e-14		OSTN	5.56553	2.04165	2.04165	0.412593	4.94834	7.49e-07	2.94e-06
DDX3Y	1925.43	1.61501	1.61501	0.27083	5.96319	2.47356e-09	8.57669e-09		CCL14	649.003	2.03797	2.03797	0.263482	7.73476	1.03602e-14	2.33117e-13
MT1X	3042.22	1.61042	1.61042	0.129369	12.4483	1.42934e-35	5.23457e-34		CCL14	649.003	2.03797	2.03797	0.263482	7.73476	1.04e-14	2.33e-13
UNC45B	47.2883	1.61039	1.61039	0.142203	11.3246	9.91798e-30	2.0373e-28		LTBP4	14872.4	2.03756	2.03756	0.227857	8.94228	3.81e-19	2.34e-17
SSTR4	1.00622	1.61027	1.61027	0.260194	6.18874	6.06476e-10	2.22878e-09		PROK1	5.03075	2.03711	2.03711	0.351125	5.80166	6.57e-09	3.95e-08
CXCL13	846.556	-1.60985	1.60985	0.195278	-8.24388	1.66719e-16	1.09307e-15		OR52N4	11.7542	2.03573	2.03573	0.280539	7.25651	3.97e-13	6.18e-12
HSPB2	310.032	1.60953	1.60953	0.11285	14.2625	3.74659e-46	4.97949e-44		SEC31B	955.515	2.03449	2.03449	0.213959	9.50877	1.93e-21	2.2e-19
GABRA6	0.641625	1.60895	1.60895	0.318652	5.04924	4.43577e-07	1.23247e-06		HRH3	2.59491	-2.03117	2.03117	0.46807	-4.33945	1.43e-05	4.37e-05
PKNOX2	575.546	1.60846	1.60846	0.131209	12.2588	1.50733e-34	4.85563e-33		C19orf59	977.676	2.02939	2.02939	0.257307	7.88703	3.09465e-15	7.76409e-14
STC2	1080.25	1.60835	1.60835	0.110885	14.5046	1.1327e-47	1.69642e-45		C19orf59	977.676	2.02939	2.02939	0.257307	7.88703	3.09e-15	7.76e-14
HSD17B3	28.531	1.60831	1.60831	0.132503	12.1379	6.65007e-34	2.04694e-32		HIF3A	3014.48	2.02906	2.02906	0.290771	6.97821	2.99e-12	3.72e-11
PAX5	144.366	-1.60774	1.60774	0.146995	-10.9374	7.63705e-28	1.3247e-26		C8orf46	103.424	2.02641	2.02641	0.243831	8.31071	9.51338e-17	3.45911e-15
FCRLA	115.985	-1.60715	1.60715	0.148788	-10.8017	3.38008e-27	5.50608e-26		C8orf46	103.424	2.02641	2.02641	0.243831	8.31071	9.51e-17	3.46e-15
GLB1L3	528.969	-1.60633	1.60633	0.227167	-7.07114	1.53663e-12	7.11716e-12		CALML3	46.144	-2.02448	2.02448	0.446545	-4.53365	5.8e-06	1.91e-05
ACSM2B	2.33028	1.60614	1.60614	0.207072	7.7564	8.7377e-15	4.90921e-14		ZNF99	1.72939	-2.02415	2.02415	0.492883	-4.10676	4.01247e-05	0.000112604
BAI3	111.826	1.60614	1.60614	0.133591	12.0228	2.69739e-33	7.77786e-32		NXF5	1.70643	2.02297	2.02297	0.40251	5.0259	5.01e-07	2.03e-06
SOX17	318.097	1.60294	1.60294	0.122398	13.0961	3.46823e-39	2.01167e-37		FIGF	1261.51	2.01749	2.01749	0.339726	5.93858	2.87e-09	1.88e-08
CHIA	465.662	-1.6028	1.6028	0.192488	-8.32673	8.31035e-17	5.6023e-16		POTEE	2.81626	-2.01644	2.01644	0.742601	-2.71537	0.00662014	0.012207
RP5-966M1.6	385.933	1.60234	1.60234	0.122993	13.0279	8.4964e-39	4.72339e-37		POTEE	2.81626	-2.01644	2.01644	0.742601	-2.71537	0.00662014	0.012207
GPER1	449.049	1.60155	1.60155	0.145256	11.0257	2.87309e-28	5.18059e-27		DIO3	97.5576	2.01632	2.01632	0.28894	6.97834	2.99e-12	3.72e-11
TCEAL2	137.496	1.60114	1.60114	0.15296	10.4677	1.21563e-25	1.71324e-24		KCNE1	269.497	2.01582	2.01582	0.254453	7.92216	2.33e-15	6.05e-14
CNGB3	7.83981	1.60062	1.60062	0.283852	5.63893	1.71109e-08	5.49966e-08		AOC3	11638.7	2.01531	2.01531	0.244764	8.23368	1.82e-16	6.26e-15
FOXC2	32.9313	1.5997	1.5997	0.132509	12.0724	1.47839e-33	4.36319e-32		C10orf115	6.63096	2.01515	2.01515	0.379996	5.30309	1.13861e-07	5.31093e-07
IL1R2	856.127	1.59889	1.59889	0.167352	9.55409	1.2467e-21	1.25413e-20		C10orf115	6.63096	2.01515	2.01515	0.379996	5.30309	1.14e-07	5.31e-07
TCEB3CL	0.450393	1.59776	1.59776	0.401352	3.98095	6.86409e-05	0.000150142		CRYAB	2525.68	2.01283	2.01283	0.257404	7.81972	5.29e-15	1.26e-13
SPRR2E	5.72681	1.59718	1.59718	0.243858	6.54964	5.76769e-11	2.3234e-10		AFF3	794.896	2.00615	2.00615	0.250809	7.99873	1.26e-15	3.55e-14
SOX1	2.45032	-1.59698	1.59698	0.457991	-3.48693	0.000488594	0.000960016		LAMC3	2529.23	2.00451	2.00451	0.233059	8.60085	7.91e-18	3.62e-16
SPOCD1	708.026	1.59688	1.59688	0.122177	13.0703	4.86813e-39	2.77552e-37		COX4I2	422.946	2.00374	2.00374	0.217998	9.19154	3.87e-20	3.12e-18
GDF1	7.58907	1.59668	1.59668	0.171122	9.33063	1.05243e-20	9.78656e-20		POTEF	6.2464	-2.0037	2.0037	0.687558	-2.91423	0.00356573	0.00695035
FAM153C	32.7195	1.59546	1.59546	0.182826	8.72668	2.62265e-18	2.012e-17		POTEF	6.2464	-2.0037	2.0037	0.687558	-2.91423	0.00356573	0.00695035
CNDP1	10.0299	1.59482	1.59482	0.143961	11.0782	1.60134e-28	2.94028e-27		GLYATL1	10.9767	-2.00324	2.00324	0.356871	-5.61336	1.98e-08	1.08e-07
SYCE1	17.824	1.59457	1.59457	0.190116	8.38735	4.97227e-17	3.43624e-16		GLYATL1	10.9767	-2.00324	2.00324	0.356871	-5.61336	1.98436e-08	1.08317e-07
MCOLN3	487.351	1.59452	1.59452	0.125529	12.7024	5.73266e-37	2.56805e-35		MMP25	990.718	2.00219	2.00219	0.267739	7.47816	7.54e-14	1.4e-12
GOLGA8M	22.8335	1.59416	1.59416	0.135608	11.7557	6.59989e-32	1.6745e-30		MMP25	990.718	2.00219	2.00219	0.267739	7.47816	7.53722e-14	1.40203e-12
SERPINA10	5.5487	1.59371	1.59371	0.202441	7.87248	3.47688e-15	2.02724e-14		GRIK4	127.626	2.00021	2.00021	0.269603	7.41911	1.18e-13	2.09e-12
SLC2A4	103.431	1.59366	1.59366	0.121575	13.1085	2.94512e-39	1.72823e-37		LRRN4CL	142.443	2.0002	2.0002	0.235559	8.49128	2.04e-17	8.64e-16
CAMP	46.4597	1.59255	1.59255	0.149537	10.6499	1.74614e-26	2.66488e-25		HSPB8	3086.84	1.99993	1.99993	0.210394	9.50566	1.99e-21	2.25e-19
SH3GL2	49.2316	1.59254	1.59254	0.163726	9.72685	2.31666e-22	2.47698e-21		MAG	15.0126	1.9995	1.9995	0.343796	5.81594	6.03e-09	3.65e-08
ATCAY	2.60547	1.5915	1.5915	0.21059	7.55735	4.11368e-14	2.18117e-13		MAG	15.0126	1.9995	1.9995	0.343796	5.81594	6.02926e-09	3.65268e-08
RP11-701P16.2	2.27648	1.5911	1.5911	0.201703	7.88833	3.06251e-15	1.7966e-14		TRABD2B	227.963	1.9994	1.9994	0.199075	10.0435	9.82e-24	1.76e-21
AP001055.1	18.8247	1.59	1.59	0.114574	13.8775	8.67147e-44	9.06394e-42		ROBO4	3501.4	1.99869	1.99869	0.225847	8.84973	8.77e-19	5.02e-17
ROBO3	547.628	1.58974	1.58974	0.111763	14.2242	6.48686e-46	8.29203e-44		TNNT2	343.86	1.99812	1.99812	0.247244	8.08155	6.39e-16	1.97e-14
MUC17	5.29616	-1.58886	1.58886	0.472875	-3.36	0.000779413	0.00149213		TNNT2	343.86	1.99812	1.99812	0.247244	8.08155	6.39462e-16	1.97153e-14
GRIK1	5.20928	1.58852	1.58852	0.149764	10.6068	2.76979e-26	4.14518e-25		PRAM1	563.042	1.99752	1.99752	0.207695	9.6176	6.74e-22	8.56e-20
C1QTNF4	15.662	1.5884	1.5884	0.129236	12.2906	1.01727e-34	3.36335e-33		C1QTNF7	359.43	1.99683	1.99683	0.260083	7.67765	1.62033e-14	3.51965e-13
HFE2	3.3631	1.5883	1.5883	0.174701	9.09156	9.76271e-20	8.4379e-19		C1QTNF7	359.43	1.99683	1.99683	0.260083	7.67765	1.62e-14	3.52e-13
INA	43.6851	1.58784	1.58784	0.205246	7.7363	1.02356e-14	5.71399e-14		EQTN	4.15088	1.99623	1.99623	0.333844	5.97953	2.24e-09	1.5e-08
TUBA3E	1.29154	1.58768	1.58768	0.249081	6.37414	1.83991e-10	7.08055e-10		SYT10	2.0568	-1.99485	1.99485	0.489499	-4.07528	4.59581e-05	0.000127336
SLC25A27	441.479	1.58731	1.58731	0.126954	12.503	7.18695e-36	2.74733e-34		SYT10	2.0568	-1.99485	1.99485	0.489499	-4.07528	4.6e-05	0.000127336
DCAF12L1	2.10473	1.58622	1.58622	0.378502	4.19078	2.78002e-05	6.3559e-05		GABBR1	2774.68	1.99442	1.99442	0.208216	9.5786	9.84e-22	1.18e-19
B3GNT6	439.521	-1.58582	1.58582	0.272314	-5.8235	5.76272e-09	1.93011e-08		TENC1	8861.08	1.99435	1.99435	0.191383	10.4207	1.99e-25	4.6e-23
RYR2	539.271	1.58579	1.58579	0.12737	12.4502	1.3949e-35	5.11778e-34		NPC1L1	141.756	-1.99101	1.99101	0.345377	-5.76474	8.17843e-09	4.82366e-08
CALN1	4.30405	1.58499	1.58499	0.190815	8.30645	9.86065e-17	6.62959e-16		UCHL1	2119.62	-1.99057	1.99057	0.298101	-6.67752	2.43021e-11	2.46472e-10
IVL	250.827	-1.58285	1.58285	0.235518	-6.72072	1.80829e-11	7.58743e-11		UCHL1	2119.62	-1.99057	1.99057	0.298101	-6.67752	2.43e-11	2.46e-10
LGI1	2.10383	1.58252	1.58252	0.24251	6.52558	6.77401e-11	2.7119e-10		C11orf91	7.33449	1.98829	1.98829	0.351601	5.65496	1.56e-08	8.68e-08
OR2A1	8.57218	1.58139	1.58139	0.158208	9.99563	1.59275e-23	1.88584e-22		MEIOB	31.8337	-1.98765	1.98765	0.491767	-4.04186	5.3e-05	0.000145107
ROBO4	3092.77	1.58131	1.58131	0.115354	13.7084	9.04267e-43	8.32465e-41		CD300LD	1.61647	1.9856	1.9856	0.485468	4.09007	4.31e-05	0.000120166
NXF5	1.50889	1.58103	1.58103	0.210601	7.50723	6.03912e-14	3.16695e-13		P2RX2	113.654	1.98493	1.98493	0.363466	5.46111	4.73e-08	2.38e-07
CDH23	773.407	1.58081	1.58081	0.124594	12.6877	6.92019e-37	3.05233e-35		C10orf10	15760.4	1.98463	1.98463	0.237986	8.33927	7.48e-17	2.77e-15
IGFN1	190.165	1.58003	1.58003	0.159765	9.8897	4.61428e-23	5.27358e-22		CCBE1	1026.42	1.98396	1.98396	0.266179	7.45346	9.09e-14	1.66e-12
ODF3	1.14658	1.57833	1.57833	0.21842	7.22612	4.96992e-13	2.41329e-12		RP11-830F9.6	33.8712	1.98394	1.98394	0.261736	7.5799	3.45826e-14	6.92723e-13
PSG8	0.403615	1.57795	1.57795	0.498633	3.16454	0.00155328	0.00285648		RP11-830F9.6	33.8712	1.98394	1.98394	0.261736	7.5799	3.46e-14	6.93e-13
C10orf105	44.584	1.57707	1.57707	0.147883	10.6643	1.49448e-26	2.29302e-25		SMIM18	0.801796	-1.98296	1.98296	0.371653	-5.33551	9.52781e-08	4.52043e-07
FOXN4	11.0008	1.57698	1.57698	0.237107	6.65089	2.91319e-11	1.20273e-10		SMIM18	0.801796	-1.98296	1.98296	0.371653	-5.33551	9.52781e-08	4.52043e-07
A1CF	6.70134	1.57678	1.57678	0.233168	6.76245	1.35682e-11	5.76661e-11		SMIM18	0.801796	-1.98296	1.98296	0.371653	-5.33551	9.53e-08	4.52e-07
LRRC4B	204.002	1.5761	1.5761	0.119756	13.161	1.47187e-39	9.03333e-38		CXCR1	376.726	1.98153	1.98153	0.32256	6.14312	8.09e-10	5.92e-09
GIP	1.16807	1.57554	1.57554	0.392715	4.01193	6.02244e-05	0.000132614		CXCR1	376.726	1.98153	1.98153	0.32256	6.14312	8.09141e-10	5.92278e-09
CCDC168	4.57784	1.57529	1.57529	0.148872	10.5815	3.63048e-26	5.37316e-25		GPR162	648.194	1.98147	1.98147	0.225993	8.76783	1.82e-18	9.57e-17
ZBTB16	973.177	1.57462	1.57462	0.168439	9.3483	8.90638e-21	8.32133e-20		PRAME	749.372	-1.98139	1.98139	0.474057	-4.17966	2.91951e-05	8.39867e-05
VWA3A	425.985	1.57458	1.57458	0.192826	8.1658	3.19301e-16	2.0473e-15		PRAME	749.372	-1.98139	1.98139	0.474057	-4.17966	2.92e-05	8.4e-05
DSC1	3.23742	1.57378	1.57378	0.184078	8.54952	1.23606e-17	8.94576e-17		ARHGAP6	1000.17	1.98122	1.98122	0.250061	7.92298	2.32e-15	6.01e-14
C7orf34	2.01395	1.57375	1.57375	0.201603	7.8062	5.89387e-15	3.36034e-14		IFFO1	1452.63	1.98016	1.98016	0.198723	9.9644	2.18e-23	3.68e-21
CLDN24	1.12636	1.57357	1.57357	0.246899	6.37332	1.84982e-10	7.1146e-10		KLF2	3034.82	1.97924	1.97924	0.230447	8.5887	8.8e-18	3.97e-16
TCEB3C	0.646294	1.57287	1.57287	0.404316	3.8902	0.000100162	0.000215012		LCN10	232.662	1.9778	1.9778	0.30347	6.51728	7.16e-11	6.55e-10
ART3	8.67353	1.57154	1.57154	0.161623	9.72346	2.39512e-22	2.55815e-21		DCDC2B	76.7179	1.97718	1.97718	0.329582	5.99905	1.98476e-09	1.33903e-08
YPEL4	173.706	1.56963	1.56963	0.120882	12.9849	1.49037e-38	8.02548e-37		C12orf56	48.7952	-1.97696	1.97696	0.457055	-4.32542	1.52e-05	4.63e-05
SLC6A18	0.997514	-1.56949	1.56949	0.391377	-4.01018	6.06718e-05	0.00013357		C12orf56	48.7952	-1.97696	1.97696	0.457055	-4.32542	1.5224e-05	4.62902e-05
INMT-FAM188B	77.2329	1.56845	1.56845	0.169638	9.24591	2.3324e-20	2.11518e-19		ADHFE1	494.389	1.97682	1.97682	0.226674	8.72098	2.76e-18	1.38e-16
MFAP4	15124.6	1.56769	1.56769	0.135978	11.5289	9.42996e-31	2.14812e-29		PTH1R	592.778	1.97576	1.97576	0.268662	7.35407	1.92e-13	3.26e-12
NPIPB8	7.49782	1.56762	1.56762	0.135996	11.527	9.64367e-31	2.19183e-29		EMCN	1381.37	1.97525	1.97525	0.216716	9.11445	7.91e-20	5.99e-18
LTF	3816.75	-1.56695	1.56695	0.151557	-10.339	4.69452e-25	6.26009e-24		FAM153C	37.0829	1.97474	1.97474	0.334391	5.90548	3.52e-09	2.25e-08
NLRP6	43.9966	1.56575	1.56575	0.129298	12.1096	9.39492e-34	2.84384e-32		SYNPO2L	80.3764	1.97442	1.97442	0.298425	6.61613	3.69e-11	3.57e-10
FMO2	5768.13	1.56432	1.56432	0.132802	11.7794	4.98727e-32	1.27665e-30		HOXA9	39.1302	-1.97252	1.97252	0.246279	-8.0093	1.15e-15	3.29e-14
SVEP1	3622.96	1.56378	1.56378	0.129925	12.036	2.29772e-33	6.67335e-32		C17orf72	685.262	1.97232	1.97232	0.227854	8.65605	4.88e-18	2.29e-16
ACTL6B	0.768132	1.56212	1.56212	0.258205	6.0499	1.44932e-09	5.14167e-09		GRASP	2355.28	1.97115	1.97115	0.26436	7.4563	8.9e-14	1.63e-12
OLIG2	3.55638	1.56186	1.56186	0.190559	8.19618	2.48141e-16	1.60643e-15		PTPRQ	94.1245	1.97027	1.97027	0.355147	5.54776	2.89e-08	1.52e-07
SLC6A16	151.606	1.56147	1.56147	0.118159	13.215	7.19215e-40	4.5822e-38		ANO2	209.646	1.96559	1.96559	0.278718	7.05225	1.76e-12	2.31e-11
AOC3	10301.8	1.56045	1.56045	0.124188	12.5652	3.28194e-36	1.31994e-34		INA	115.061	-1.96549	1.96549	0.426778	-4.60541	4.12e-06	1.4e-05
SLC3A1	23.4277	1.56025	1.56025	0.13612	11.4624	2.03874e-30	4.47653e-29		LCE2B	1.06289	1.96498	1.96498	0.59412	3.30737	0.000941751	0.00204777
ACSM2A	1.78561	1.55985	1.55985	0.221088	7.05534	1.72174e-12	7.947e-12		CALB1	46.5168	-1.96364	1.96364	0.318609	-6.16314	7.13e-10	5.3e-09
RGS11	511.856	1.55812	1.55812	0.129975	11.9878	4.11448e-33	1.16301e-31		DGKB	17.1494	-1.96332	1.96332	0.313474	-6.26312	3.77e-10	2.97e-09
NPTX1	600.763	-1.55789	1.55789	0.172244	-9.04468	1.50099e-19	1.27588e-18		PLIN4	399.386	1.96178	1.96178	0.244823	8.01303	1.12e-15	3.2e-14
GDF5OS	1.40566	1.5575	1.5575	0.274744	5.66889	1.43725e-08	4.65003e-08		CRP	17.7407	1.96072	1.96072	0.389165	5.03827	4.7e-07	1.92e-06
AC004466.1	117.581	1.55721	1.55721	0.106289	14.6507	1.33325e-48	2.14055e-46		SLC26A10	140.925	1.96031	1.96031	0.24576	7.97654	1.5e-15	4.15e-14
SOX7	974.522	1.55661	1.55661	0.130535	11.9249	8.78326e-33	2.41137e-31		SLC26A10	140.925	1.96031	1.96031	0.24576	7.97654	1.50498e-15	4.15495e-14
GABRP	149.387	-1.55628	1.55628	0.178542	-8.71663	2.86607e-18	2.1912e-17		GPR52	2.72155	-1.95982	1.95982	0.263979	-7.42416	1.13e-13	2.03e-12
AC012215.1	3.51897	1.55588	1.55588	0.24922	6.24299	4.29287e-10	1.59656e-09		A2M	145623	1.95952	1.95952	0.21607	9.06892	1.2e-19	8.47e-18
ADRB1	486.243	1.5555	1.5555	0.147481	10.5471	5.23749e-26	7.64445e-25		FAM180B	4.54621	1.95877	1.95877	0.335719	5.83456	5.39e-09	3.31e-08
GYS2	7.71005	1.55534	1.55534	0.138922	11.1957	4.27918e-29	8.32966e-28		ARID5A	3330.58	1.95817	1.95817	0.212318	9.22283	2.89e-20	2.45e-18
SLCO1B7	4.14643	-1.55508	1.55508	0.389041	-3.9972	6.4096e-05	0.000140722		PRX	2887.6	1.95708	1.95708	0.261747	7.47699	7.6e-14	1.41e-12
AC104809.3	101.048	1.55494	1.55494	0.198572	7.8306	4.85542e-15	2.79608e-14		CAMK2B	92.4258	-1.95607	1.95607	0.298955	-6.54301	6.02921e-11	5.57918e-10
SCN3B	102.245	1.55428	1.55428	0.114406	13.5857	4.86805e-42	4.08774e-40		CAMK2B	92.4258	-1.95607	1.95607	0.298955	-6.54301	6.03e-11	5.58e-10
TAGLN3	14.2438	1.55392	1.55392	0.186849	8.31643	9.06563e-17	6.10326e-16		TBX5	1119.48	1.95444	1.95444	0.218853	8.93038	4.25e-19	2.57e-17
ABCA6	904.201	1.55351	1.55351	0.126717	12.2597	1.49086e-34	4.81805e-33		CTSG	152.739	1.95285	1.95285	0.30515	6.39966	1.56e-10	1.33e-09
ANGPTL7	29.1338	1.55297	1.55297	0.182498	8.50955	1.74605e-17	1.24393e-16		ACVRL1	5553.25	1.95052	1.95052	0.215006	9.07194	1.17e-19	8.26e-18
CABP1	19.515	1.55235	1.55235	0.115507	13.4395	3.55019e-41	2.63884e-39		STARD9	2105.36	1.94694	1.94694	0.249039	7.81779	5.38e-15	1.28e-13
SFRP1	375.457	1.55227	1.55227	0.149197	10.4042	2.37328e-25	3.25337e-24		RSPO4	483.498	1.94659	1.94659	0.303498	6.41387	1.42e-10	1.22e-09
SCN3A	68.1459	1.5512	1.5512	0.141133	10.9911	4.21706e-28	7.46315e-27		SLC29A4	719.738	-1.94501	1.94501	0.283039	-6.87189	6.3357e-12	7.35051e-11
RP11-934B9.3	7.36287	1.55091	1.55091	0.16016	9.68345	3.54528e-22	3.74082e-21		POU3F2	60.8334	-1.94485	1.94485	0.630602	-3.08411	0.0020416	0.00416856
MAMDC2	1954.56	1.55032	1.55032	0.146374	10.5915	3.26226e-26	4.86407e-25		POU3F2	60.8334	-1.94485	1.94485	0.630602	-3.08411	0.0020416	0.00416856
C2orf57	0.898925	1.54983	1.54983	0.245411	6.31524	2.69741e-10	1.0214e-09		DCD	4.37961	1.9429	1.9429	0.562667	3.45302	0.000554352	0.00126043
NPY1R	111.848	1.54935	1.54935	0.142664	10.8602	1.78361e-27	2.97797e-26		GDF2	0.794938	1.94153	1.94153	0.572944	3.38868	0.000702293	0.0015641
ITLN2	212.736	1.54914	1.54914	0.208214	7.44013	1.00588e-13	5.16688e-13		GDF2	0.794938	1.94153	1.94153	0.572944	3.38868	0.000702293	0.00156411
TCP11X2	1.4539	1.54897	1.54897	0.355488	4.3573	1.31677e-05	3.1211e-05		SERTM1	96.266	1.9413	1.9413	0.387432	5.01069	5.42e-07	2.19e-06
ACOT12	0.816226	1.54844	1.54844	0.233028	6.64487	3.03491e-11	1.25144e-10		SCN2A	52.4187	-1.93911	1.93911	0.27996	-6.92636	4.32e-12	5.18e-11
TNXB	7756.48	1.54802	1.54802	0.14124	10.9602	5.9367e-28	1.03965e-26		PLEKHH2	3586.95	1.93878	1.93878	0.244489	7.92993	2.19e-15	5.72e-14
ABCA8	1489.71	1.54793	1.54793	0.142255	10.8814	1.41376e-27	2.38628e-26		RAB3B	265.189	-1.93822	1.93822	0.367671	-5.2716	1.35237e-07	6.21307e-07
PRKAG3	1.30586	1.54783	1.54783	0.221236	6.99627	2.6286e-12	1.19459e-11		RAB3B	265.189	-1.93822	1.93822	0.367671	-5.2716	1.35e-07	6.21e-07
OR51B5	0.511324	1.5472	1.5472	0.374106	4.13573	3.53834e-05	7.98954e-05		CNN1	2102.39	1.93814	1.93814	0.242953	7.97743	1.49e-15	4.14e-14
TSPY2	0.335046	1.54604	1.54604	1.35984	1.13693	0.255569	0.320483		OR56B1	1.11506	1.93794	1.93794	0.455486	4.25467	2.09e-05	6.19e-05
OR5K2	5.03571	1.54533	1.54533	0.156926	9.84754	7.02408e-23	7.87521e-22		OR56B1	1.11506	1.93794	1.93794	0.455486	4.25467	2.09357e-05	6.19399e-05
HAS1	78.1884	1.54373	1.54373	0.174407	8.85129	8.65144e-19	6.93671e-18		PNLDC1	14.643	-1.9369	1.9369	0.293031	-6.6099	3.85e-11	3.7e-10
CCR6	143.217	-1.54303	1.54303	0.118493	-13.0221	9.15775e-39	5.04909e-37		APOBEC1	20.4878	-1.93624	1.93624	0.767949	-2.52132	0.0116916	0.0204838
PCDH20	351.599	-1.54264	1.54264	0.136074	-11.3368	8.62426e-30	1.7825e-28		JPH2	403.674	1.93302	1.93302	0.23132	8.3565	6.46e-17	2.45e-15
NODAL	10.2548	1.54232	1.54232	0.137241	11.238	2.65326e-29	5.27733e-28		PPP1R14A	1373.29	1.93144	1.93144	0.239873	8.05191	8.15e-16	2.44e-14
TBC1D28	0.80369	1.54219	1.54219	0.258248	5.97173	2.34744e-09	8.15208e-09		PYGM	155.189	1.9314	1.9314	0.217671	8.873	7.12e-19	4.18e-17
POPDC3	46.5392	1.54203	1.54203	0.185141	8.32899	8.15368e-17	5.50332e-16		TMEM145	32.3339	-1.93124	1.93124	0.228097	-8.46675	2.52e-17	1.05e-15
TNNT2	304.691	1.54161	1.54161	0.13132	11.7393	8.01429e-32	2.02059e-30		TMEM145	32.3339	-1.93124	1.93124	0.228097	-8.46675	2.52326e-17	1.04854e-15
FAM71E2	1.0603	1.54152	1.54152	0.29642	5.20045	1.98803e-07	5.72836e-07		C17orf104	65.9314	-1.93118	1.93118	0.286231	-6.74691	1.51027e-11	1.60809e-10
FLG	65.2095	1.54083	1.54083	0.128567	11.9846	4.27724e-33	1.20731e-31		C17orf104	65.9314	-1.93118	1.93118	0.286231	-6.74691	1.51e-11	1.61e-10
RBM20	109.826	1.54056	1.54056	0.138043	11.1599	6.40346e-29	1.22159e-27		TPTE	14.3847	-1.93099	1.93099	0.921698	-2.09503	0.0361682	0.0570522
GFOD1	1156.34	1.54055	1.54055	0.112822	13.6547	1.89336e-42	1.66657e-40		CEACAM3	92.9209	1.93056	1.93056	0.251795	7.66717	1.76e-14	3.78e-13
IAPP	0.633545	1.54042	1.54042	0.452489	3.40434	0.000663252	0.00128087		KLK2	7.12585	-1.92985	1.92985	0.386588	-4.992	5.98e-07	2.39e-06
HIST1H2AE	68.7004	1.54042	1.54042	0.157734	9.76595	1.57627e-22	1.70718e-21		TDRD10	334.421	1.92972	1.92972	0.231001	8.35374	6.61e-17	2.5e-15
CXXC11	21.9062	1.54024	1.54024	0.163772	9.4048	5.21309e-21	4.95601e-20		CLEC1B	35.9598	1.92935	1.92935	0.320209	6.02529	1.69e-09	1.16e-08
PRCD	82.695	1.53987	1.53987	0.117536	13.1013	3.23588e-39	1.88782e-37		POTEG	2.88962	-1.92704	1.92704	0.709818	-2.71484	0.00663073	0.0122242
PLD4	146.893	-1.53934	1.53934	0.124315	-12.3826	3.24758e-35	1.13944e-33		POTEG	2.88962	-1.92704	1.92704	0.709818	-2.71484	0.00663073	0.0122242
FAM189A1	83.443	1.53816	1.53816	0.13161	11.6873	1.48075e-31	3.64628e-30		ITIH3	216.056	1.92522	1.92522	0.234756	8.20097	2.38e-16	7.99e-15
VGLL3	2484.63	1.53766	1.53766	0.115085	13.3611	1.0204e-40	7.16029e-39		CAMKV	5.62212	-1.92414	1.92414	0.317032	-6.06923	1.29e-09	9.06e-09
UNC80	12.187	1.53696	1.53696	0.14468	10.6232	2.32358e-26	3.5088e-25		LILRA6	1105.56	1.92412	1.92412	0.225339	8.53877	1.36e-17	5.95e-16
TP53TG3	1.53505	1.53664	1.53664	0.314999	4.87822	1.07046e-06	2.8511e-06		TGFBR3	3044.97	1.92291	1.92291	0.250936	7.66292	1.82e-14	3.9e-13
NKD1	597.968	1.536	1.536	0.133379	11.5161	1.09456e-30	2.47931e-29		SAMD14	381.895	1.91957	1.91957	0.203433	9.43585	3.88e-21	4.16e-19
CNR2	30.1889	-1.53559	1.53559	0.123215	-12.4627	1.19213e-35	4.43874e-34		ITGA7	1422.91	1.91704	1.91704	0.216153	8.86892	7.39e-19	4.32e-17
CLEC2L	8.9103	1.53457	1.53457	0.201409	7.6192	2.55246e-14	1.38223e-13		DCAF12L1	6.38031	-1.91647	1.91647	0.74681	-2.5662	0.0102819	0.0182223
GAL3ST2	7.11044	1.53435	1.53435	0.197341	7.77511	7.53807e-15	4.25546e-14		DCAF12L1	6.38031	-1.91647	1.91647	0.74681	-2.5662	0.0102819	0.0182223
FAM230A	1.31308	1.53393	1.53393	0.300066	5.11198	3.18797e-07	8.97578e-07		MMP19	2466.63	1.91471	1.91471	0.218605	8.75878	1.97e-18	1.03e-16
GAL3ST3	1.8406	1.53352	1.53352	0.258547	5.93128	3.00576e-09	1.03381e-08		RGCC	8654.39	1.914	1.914	0.238799	8.01511	1.1e-15	3.16e-14
HUS1B	8.66456	1.53264	1.53264	0.123395	12.4206	2.02037e-35	7.27146e-34		CXorf64	2.65221	1.91194	1.91194	0.609461	3.1371	0.0017063	0.0035383
CCDC144NL	2.37103	1.53215	1.53215	0.223408	6.85811	6.97787e-12	3.05962e-11		HHLA2	332.028	1.91121	1.91121	0.380778	5.01923	5.18785e-07	2.09888e-06
SLC30A10	2.19323	1.53147	1.53147	0.316404	4.84024	1.29681e-06	3.41634e-06		HHLA2	332.028	1.91121	1.91121	0.380778	5.01923	5.19e-07	2.1e-06
HBQ1	6.20315	1.53112	1.53112	0.226147	6.77044	1.28395e-11	5.47432e-11		NMUR1	132.478	1.90989	1.90989	0.229869	8.30861	9.68293e-17	3.51439e-15
AQP12B	1.90921	1.52911	1.52911	0.317699	4.81307	1.48627e-06	3.89552e-06		NMUR1	132.478	1.90989	1.90989	0.229869	8.30861	9.68e-17	3.51e-15
CCDC116	18.1239	1.52851	1.52851	0.121743	12.5552	3.72368e-36	1.47397e-34		CX3CL1	6190.24	1.90925	1.90925	0.219246	8.70824	3.08621e-18	1.51822e-16
CNTNAP3B	129.606	1.52832	1.52832	0.141173	10.8258	2.59692e-27	4.27543e-26		CX3CL1	6190.24	1.90925	1.90925	0.219246	8.70824	3.09e-18	1.52e-16
DPY19L2	118.984	1.5281	1.5281	0.119451	12.7927	1.8e-37	8.44024e-36		WFDC1	705.242	1.90654	1.90654	0.230845	8.25895	1.47e-16	5.17e-15
LMOD1	2539.32	1.52753	1.52753	0.119371	12.7965	1.71518e-37	8.06134e-36		NMU	124.187	-1.90545	1.90545	0.34617	-5.50437	3.7e-08	1.9e-07
RD3L	0.454181	1.52739	1.52739	0.317299	4.81373	1.48143e-06	3.88434e-06		NMU	124.187	-1.90545	1.90545	0.34617	-5.50437	3.70483e-08	1.89838e-07
ARID5A	2953.78	1.52726	1.52726	0.109623	13.9319	4.05703e-44	4.35403e-42		CHI3L2	1570.51	1.90405	1.90405	0.263531	7.22516	5.01e-13	7.55e-12
SNTG2	15.314	1.52634	1.52634	0.169759	8.99119	2.44564e-19	2.04506e-18		CHI3L2	1570.51	1.90405	1.90405	0.263531	7.22516	5.00504e-13	7.55309e-12
H1FNT	4.77639	1.52626	1.52626	0.172468	8.8495	8.79137e-19	7.04609e-18		HSPB2	352.23	1.90389	1.90389	0.218458	8.71514	2.9e-18	1.44e-16
POTEG	1.38481	1.52463	1.52463	0.367461	4.14908	3.3381e-05	7.55951e-05		HSD3B2	3.46374	1.90363	1.90363	0.420525	4.5268	5.99e-06	1.97e-05
KCNJ3	5.52247	1.52413	1.52413	0.180903	8.42515	3.60288e-17	2.51238e-16		FAM71A	7.05403	1.90331	1.90331	0.470524	4.04508	5.23e-05	0.00014337
KLF1	8.47778	1.52311	1.52311	0.13653	11.1558	6.70721e-29	1.27469e-27		LGI3	579.048	1.90273	1.90273	0.391162	4.86431	1.15e-06	4.35e-06
PRSS56	1.26606	1.52276	1.52276	0.396906	3.83658	0.00012476	0.000264532		LGI3	579.048	1.90273	1.90273	0.391162	4.86431	1.14859e-06	4.3456e-06
STX16-NPEPL1	159.09	1.52268	1.52268	0.132003	11.5352	8.76883e-31	2.00207e-29		NR4A1	17275	1.90158	1.90158	0.252254	7.53835	4.76e-14	9.23e-13
KRT13	183.167	1.52148	1.52148	0.170088	8.9452	3.71278e-19	3.06003e-18		SLC5A4	39.4687	1.90142	1.90142	0.260529	7.29829	2.91e-13	4.68e-12
C16orf89	6765.89	-1.52052	1.52052	0.143623	-10.5869	3.42687e-26	5.09058e-25		IGFBP6	1138.69	1.90131	1.90131	0.231521	8.21223	2.17e-16	7.38e-15
LHFPL4	12.0725	-1.52017	1.52017	0.316092	-4.80926	1.51489e-06	3.96741e-06		MYZAP	976.997	1.89993	1.89993	0.255482	7.43665	1.03e-13	1.86e-12
RPL10L	0.316582	1.52012	1.52012	0.776117	1.95862	0.0501568	0.0727467		TCTEX1D1	128.378	1.89981	1.89981	0.25834	7.3539	1.93e-13	3.27e-12
FAM153B	142.475	1.51995	1.51995	0.175665	8.65255	5.03622e-18	3.77275e-17		HBCBP	3.7077	1.8985	1.8985	0.320498	5.92358	3.15e-09	2.04e-08
AC021218.2	13.7754	-1.5197	1.5197	0.21926	-6.93104	4.17762e-12	1.86561e-11		GABRR1	10.7951	-1.89849	1.89849	0.499656	-3.7996	0.000144929	0.000365942
AQP3	14465.2	-1.51882	1.51882	0.126876	-11.9709	5.04831e-33	1.41501e-31		GABRR1	10.7951	-1.89849	1.89849	0.499656	-3.7996	0.000144929	0.000365942
ACVRL1	4926.36	1.51853	1.51853	0.112481	13.5004	1.55532e-41	1.22406e-39		GABRR1	10.7951	-1.89849	1.89849	0.499656	-3.7996	0.000144929	0.000365942
GBX2	4.3225	1.5185	1.5185	0.256093	5.92947	3.03905e-09	1.04454e-08		CPA2	14.4833	1.89811	1.89811	0.406296	4.67175	2.99e-06	1.04e-05
TSPYL2	3516.42	1.51816	1.51816	0.101731	14.9233	2.32634e-50	4.4464e-48		GAS2	98.5152	-1.89777	1.89777	0.244238	-7.77018	7.84e-15	1.81e-13
HRG	3.75824	1.51805	1.51805	0.215365	7.04874	1.80541e-12	8.31982e-12		GAS2	98.5152	-1.89777	1.89777	0.244238	-7.77018	7.83726e-15	1.80599e-13
NELL1	221.88	-1.51754	1.51754	0.283284	-5.35695	8.4639e-08	2.53791e-07		POTEM	3.20913	-1.89734	1.89734	0.857608	-2.21236	0.0269418	0.0437853
CEL	115.142	1.51728	1.51728	0.129794	11.69	1.43431e-31	3.5406e-30		POTEM	3.20913	-1.89734	1.89734	0.857608	-2.21236	0.0269418	0.0437853
KRT71	0.783221	1.51727	1.51727	0.231645	6.54997	5.7548e-11	2.31914e-10		SPEG	1024.91	1.89559	1.89559	0.234365	8.08817	6.06e-16	1.88e-14
MS4A14	441.08	1.5171	1.5171	0.142173	10.6708	1.39422e-26	2.14082e-25		LTC4S	107.711	1.89459	1.89459	0.186017	10.185	2.31e-24	4.64e-22
LRRC31	167.124	-1.51632	1.51632	0.202733	-7.47939	7.46694e-14	3.88123e-13		SLC6A13	23.3709	1.89454	1.89454	0.243651	7.77563	7.51e-15	1.74e-13
C16orf11	0.615101	1.51506	1.51506	0.246388	6.14909	7.793e-10	2.83278e-09		SLCO2A1	9186.46	1.89258	1.89258	0.227374	8.32365	8.53e-17	3.12e-15
RBP2	26.2431	1.51482	1.51482	0.190161	7.966	1.63897e-15	9.8451e-15		AC023590.1	2.14023	-1.8922	1.8922	0.247085	-7.65811	1.89e-14	4.02e-13
CSRP2	949.374	1.5147	1.5147	0.096207	15.7442	7.52553e-56	3.35622e-53		AC023590.1	2.14023	-1.8922	1.8922	0.247085	-7.65811	1.88694e-14	4.02474e-13
LARP6	479.666	1.51378	1.51378	0.0930148	16.2746	1.49585e-59	1.25084e-56		CRNN	12.5718	1.89134	1.89134	0.538143	3.51456	0.000440475	0.0010197
HSPA1B	27810.8	1.51181	1.51181	0.132087	11.4456	2.47349e-30	5.37816e-29		KCNK17	235.554	1.89082	1.89082	0.264149	7.15818	8.18e-13	1.17e-11
TOX2	858.743	1.51164	1.51164	0.10938	13.8201	1.92762e-43	1.92465e-41		IGF2BP3	552.618	-1.88853	1.88853	0.349542	-5.40286	6.56e-08	3.2e-07
MPP4	5.35902	1.51117	1.51117	0.133224	11.3431	8.02699e-30	1.66419e-28		IGF2BP3	552.618	-1.88853	1.88853	0.349542	-5.40286	6.5587e-08	3.20291e-07
GABRA4	1.87207	1.51106	1.51106	0.252193	5.99169	2.07677e-09	7.25098e-09		IGF2BP3	552.618	-1.88853	1.88853	0.349542	-5.40286	6.5587e-08	3.20291e-07
SOX18	792.256	1.51058	1.51058	0.1105	13.6704	1.52469e-42	1.37215e-40		C17orf66	9.46621	1.88797	1.88797	0.281983	6.69534	2.15e-11	2.22e-10
CER1	0.681406	1.51006	1.51006	0.285824	5.28317	1.26967e-07	3.74556e-07		ABI3BP	3709.12	1.88796	1.88796	0.240911	7.83677	4.62e-15	1.12e-13
CCNL1	8152.37	1.50977	1.50977	0.100562	15.0133	6.00819e-51	1.24308e-48		GATA2	2060.08	1.88773	1.88773	0.224807	8.39712	4.58e-17	1.8e-15
EFCAB8	5.65612	1.5093	1.5093	0.130741	11.5442	7.90133e-31	1.82057e-29		LRRC36	243.617	1.88559	1.88559	0.268769	7.01565	2.28881e-12	2.92789e-11
SLC4A9	6.41274	1.50825	1.50825	0.143468	10.5128	7.54132e-26	1.0857e-24		LRRC36	243.617	1.88559	1.88559	0.268769	7.01565	2.29e-12	2.93e-11
PDIA2	51.8915	1.50687	1.50687	0.156698	9.6164	6.8178e-22	7.01559e-21		C2orf91	41.2528	1.88412	1.88412	0.326762	5.76605	8.1151e-09	4.79053e-08
FLNC	1979.77	1.50646	1.50646	0.127007	11.8613	1.88079e-32	5.03276e-31		C2orf91	41.2528	1.88412	1.88412	0.326762	5.76605	8.12e-09	4.79e-08
ANKRD2	18.5955	1.50633	1.50633	0.136574	11.0294	2.75705e-28	4.97582e-27		PNMT	149.567	1.88287	1.88287	0.332388	5.66467	1.47e-08	8.25e-08
CSF3R	8054.31	1.50599	1.50599	0.132393	11.3751	5.56228e-30	1.16645e-28		ITGAX	6246.06	1.88249	1.88249	0.219484	8.57687	9.75e-18	4.36e-16
COL6A6	1263.57	1.50591	1.50591	0.149607	10.0657	7.82887e-24	9.52228e-23		KLF17	24.9093	1.88097	1.88097	0.27398	6.86534	6.63e-12	7.67e-11
C10orf131	5.05346	1.50504	1.50504	0.132867	11.3275	9.59496e-30	1.97702e-28		ADAMTS1	7890.37	1.88079	1.88079	0.246902	7.61757	2.59e-14	5.34e-13
RBMY1A1	0.303807	1.50458	1.50458	1.52881	0.984149	0.325042	0.397736		SOD3	3819.91	1.88074	1.88074	0.20153	9.33233	1.04e-20	1.01e-18
ZNF679	0.312934	1.50331	1.50331	0.958115	1.56903	0.116642	0.157933		SYT5	46.4252	-1.87783	1.87783	0.378444	-4.96198	6.98e-07	2.75e-06
MYZAP	867.155	1.50229	1.50229	0.133	11.2954	1.38214e-29	2.81035e-28		LRRC32	6926.71	1.87749	1.87749	0.243348	7.71525	1.21e-14	2.69e-13
CD1B	33.4178	-1.50093	1.50093	0.149175	-10.0616	8.17008e-24	9.90727e-23		DRGX	23.5167	1.87421	1.87421	0.445302	4.20884	2.57e-05	7.47e-05
F7	19.4143	1.50049	1.50049	0.158933	9.44102	3.69177e-21	3.55178e-20		C2CD4A	431.517	-1.87351	1.87351	0.362999	-5.16119	2.45384e-07	1.06397e-06
DIO3	86.7805	1.50042	1.50042	0.150528	9.96771	2.11033e-23	2.47674e-22		C2CD4A	431.517	-1.87351	1.87351	0.362999	-5.16119	2.45384e-07	1.06397e-06
PSG3	2.66842	1.50038	1.50038	0.5041	2.97635	0.00291705	0.00516728		SAP25	216.038	1.87349	1.87349	0.235034	7.97115	1.57e-15	4.31e-14
AC092675.3	3.33444	-1.49961	1.49961	0.250133	-5.99525	2.03176e-09	7.09876e-09		SLC25A34	126.823	1.87213	1.87213	0.213305	8.77678	1.68e-18	8.98e-17
OLFM4	192.168	1.49957	1.49957	0.234147	6.4044	1.50958e-10	5.85426e-10		SLC25A34	126.823	1.87213	1.87213	0.213305	8.77678	1.68224e-18	8.97983e-17
PDE6H	1.25974	1.49929	1.49929	0.217732	6.88595	5.74027e-12	2.53692e-11		44443	1176.56	1.87208	1.87208	0.206802	9.05251	1.4e-19	9.6e-18
GOLGA8H	21.8953	1.49818	1.49818	0.141469	10.5902	3.30963e-26	4.93103e-25		TRIM72	16.3264	-1.87154	1.87154	0.484168	-3.86547	0.000110875	0.000284975
SH3GL3	34.2832	1.4978	1.4978	0.16929	8.84756	8.94514e-19	7.1579e-18		TRIM72	16.3264	-1.87154	1.87154	0.484168	-3.86547	0.000110875	0.000284975
GUCA2B	2.32367	1.4972	1.4972	0.320377	4.67324	2.9648e-06	7.52982e-06		ATG16L2	3195.02	1.86914	1.86914	0.21173	8.82792	1.07e-18	5.96e-17
LIN7A	413.367	1.4972	1.4972	0.111272	13.4553	2.86654e-41	2.16273e-39		GP6	38.0028	1.86905	1.86905	0.281344	6.64328	3.07e-11	3.03e-10
POU3F3	2.12276	1.49684	1.49684	0.241222	6.20521	5.46238e-10	2.01479e-09		TAS2R50	1.59156	-1.86869	1.86869	0.309953	-6.02893	1.65e-09	1.13e-08
LY6G5B	834.074	1.49602	1.49602	0.109899	13.6127	3.36503e-42	2.87373e-40		AC131971.1	7.62286	-1.86691	1.86691	0.205958	-9.06452	1.25e-19	8.78e-18
VPREB3	45.2737	-1.49574	1.49574	0.15324	-9.76077	1.6589e-22	1.79088e-21		TMPRSS11F	0.79262	-1.86408	1.86408	0.605587	-3.07814	0.00208295	0.00424609
KCNT2	152.155	1.49534	1.49534	0.115137	12.9875	1.4411e-38	7.79552e-37		PTGDS	6344.16	1.86346	1.86346	0.236034	7.89487	2.90609e-15	7.34612e-14
SHISA7	3.14011	1.49486	1.49486	0.151161	9.8892	4.63698e-23	5.29411e-22		PTGDS	6344.16	1.86346	1.86346	0.236034	7.89487	2.91e-15	7.35e-14
KCNK9	8.23236	1.49344	1.49344	0.196128	7.61461	2.64496e-14	1.43e-13		CNTNAP5	2.28441	-1.8629	1.8629	0.821738	-2.26703	0.0233886	0.0385698
CCDC37	185.461	1.49283	1.49283	0.211357	7.06304	1.62894e-12	7.53081e-12		CNTNAP5	2.28441	-1.8629	1.8629	0.821738	-2.26703	0.0233886	0.0385698
AVP	0.550173	1.49272	1.49272	0.384343	3.88382	0.000102828	0.000220359		PPP1R32	209.784	1.8622	1.8622	0.220793	8.43415	3.34e-17	1.35e-15
SLC22A25	0.726818	1.49236	1.49236	0.30499	4.89314	9.92389e-07	2.65373e-06		TEX26	8.01763	1.85989	1.85989	0.376819	4.93577	7.98e-07	3.12e-06
VNN3	165.443	1.49178	1.49178	0.153433	9.72271	2.41277e-22	2.57563e-21		TEX26	8.01763	1.85989	1.85989	0.376819	4.93577	7.98335e-07	3.11739e-06
SCN2A	35.1964	1.49178	1.49178	0.143141	10.4218	1.97289e-25	2.7325e-24		TEX26	8.01763	1.85989	1.85989	0.376819	4.93577	7.98335e-07	3.11739e-06
IL31RA	71.8259	-1.49105	1.49105	0.190249	-7.83737	4.60094e-15	2.65258e-14		AP001468.1	76.4774	1.85733	1.85733	0.274503	6.76615	1.32e-11	1.43e-10
PSG6	0.755819	1.49084	1.49084	0.664383	2.24395	0.0248354	0.0380794		ZNF695	43.323	-1.8563	1.8563	0.339742	-5.46386	4.65887e-08	2.34591e-07
PRG2	27.4824	1.49079	1.49079	0.166064	8.97719	2.77758e-19	2.30821e-18		ZNF695	43.323	-1.8563	1.8563	0.339742	-5.46386	4.66e-08	2.35e-07
MMP27	0.686164	1.49076	1.49076	0.326416	4.56706	4.9462e-06	1.22792e-05		LDB2	2425.59	1.85574	1.85574	0.222563	8.33805	7.55e-17	2.79e-15
PKDCC	1522.99	1.49071	1.49071	0.115892	12.8629	7.27963e-38	3.64326e-36		LOXHD1	67.5027	1.85552	1.85552	0.257464	7.20692	5.72e-13	8.52e-12
COL4A6	152.641	1.49052	1.49052	0.139424	10.6905	1.12702e-26	1.74388e-25		IL6	1173.41	1.85533	1.85533	0.301267	6.15841	7.35e-10	5.42e-09
CALY	14.538	1.49038	1.49038	0.169846	8.77491	1.71036e-18	1.3294e-17		ACER1	2.48033	1.85267	1.85267	0.323841	5.72091	1.05952e-08	6.09157e-08
RASGRP4	439.006	1.48973	1.48973	0.116987	12.7341	3.82249e-37	1.73954e-35		ACER1	2.48033	1.85267	1.85267	0.323841	5.72091	1.05952e-08	6.09157e-08
TBX4	1473.16	1.48967	1.48967	0.125931	11.8293	2.75492e-32	7.24619e-31		ACER1	2.48033	1.85267	1.85267	0.323841	5.72091	1.06e-08	6.09e-08
RPA4	7.00581	1.48943	1.48943	0.139479	10.6785	1.28375e-26	1.97725e-25		TMEM204	2283.63	1.84928	1.84928	0.202111	9.14982	5.7e-20	4.45e-18
LIPN	10.0763	1.48902	1.48902	0.17191	8.66163	4.65073e-18	3.49702e-17		CELA2B	4.45861	1.84807	1.84807	0.396081	4.6659	3.07e-06	1.07e-05
AL356356.1	81.6369	1.48654	1.48654	0.233111	6.37695	1.80655e-10	6.95751e-10		LRRC7	15.952	-1.84799	1.84799	0.177671	-10.4012	2.45e-25	5.4e-23
CLEC4E	394.828	1.48606	1.48606	0.129663	11.461	2.07167e-30	4.5389e-29		AQP10	19.9513	1.84765	1.84765	0.345156	5.3531	8.65e-08	4.13e-07
C19orf80	3.40794	1.48553	1.48553	0.155157	9.57436	1.02487e-21	1.03722e-20		AMY2B	1262.87	1.8476	1.8476	0.211844	8.72151	2.75e-18	1.37e-16
HLA-DQB2	1568.95	-1.48506	1.48506	0.147304	-10.0816	6.66293e-24	8.12877e-23		SFTPA2	139533	1.8459	1.8459	0.329925	5.5949	2.21e-08	1.19e-07
MYOCD	318.699	1.48473	1.48473	0.145156	10.2285	1.4777e-24	1.90836e-23		SFTPA2	139533	1.8459	1.8459	0.329925	5.5949	2.20747e-08	1.19039e-07
SH2D5	19.127	1.48374	1.48374	0.147494	10.0597	8.32837e-24	1.00931e-22		MAGEB6	1.07902	-1.84447	1.84447	0.832925	-2.21445	0.0267977	0.0435724
LDB2	2155.09	1.48307	1.48307	0.113472	13.0699	4.89045e-39	2.78035e-37		RAI2	1097.81	1.84397	1.84397	0.202566	9.10307	8.78e-20	6.5e-18
NMUR2	14.2593	1.48273	1.48273	0.17958	8.25663	1.49845e-16	9.86302e-16		GRIK1	7.66627	-1.84373	1.84373	0.265672	-6.93988	3.92e-12	4.76e-11
GFAP	78.0109	1.48271	1.48271	0.162769	9.10928	8.29331e-20	7.20201e-19		SLN	36.3111	1.84295	1.84295	0.31486	5.85323	4.82e-09	2.98e-08
FPR2	321.87	1.48251	1.48251	0.134632	11.0115	3.36175e-28	6.01309e-27		SFTPB	266084	1.84107	1.84107	0.267905	6.8721	6.33e-12	7.35e-11
FXYD1	464.798	1.48194	1.48194	0.131193	11.2959	1.3754e-29	2.79949e-28		SLFN14	18.0062	1.84032	1.84032	0.281109	6.54665	5.88e-11	5.46e-10
RAB44	44.0353	1.48188	1.48188	0.140607	10.5392	5.7001e-26	8.27752e-25		RASL12	1562.6	1.83976	1.83976	0.203428	9.04377	1.51e-19	1.03e-17
PYGM	138.078	1.47993	1.47993	0.114059	12.9751	1.69426e-38	9.09146e-37		P2RX1	525.852	1.8393	1.8393	0.224569	8.19032	2.61e-16	8.64e-15
GRK5	2520.62	1.47975	1.47975	0.109594	13.5021	1.51975e-41	1.20078e-39		ACR	52.4437	1.83744	1.83744	0.280724	6.54536	5.94e-11	5.5e-10
LUZP2	35.2446	-1.47963	1.47963	0.158829	-9.31584	1.20993e-20	1.12209e-19		ZFP42	63.3637	-1.83731	1.83731	0.570544	-3.22028	0.00128064	0.00271452
ZNF536	15.6375	1.47953	1.47953	0.176137	8.39987	4.46955e-17	3.09842e-16		ZFP42	63.3637	-1.83731	1.83731	0.570544	-3.22028	0.00128064	0.00271452
44440	82.843	-1.4793	1.4793	0.268964	-5.50002	3.79758e-08	1.17759e-07		TTLL3	2842.2	1.83513	1.83513	0.189921	9.66255	4.35e-22	5.78e-20
AC022532.1	30.0598	1.4791	1.4791	0.129393	11.4311	2.92532e-30	6.28568e-29		RCOR2	147.793	-1.83339	1.83339	0.277147	-6.61524	3.7095e-11	3.58466e-10
ITIH3	192.245	1.47901	1.47901	0.118938	12.4351	1.68496e-35	6.14827e-34		RCOR2	147.793	-1.83339	1.83339	0.277147	-6.61524	3.71e-11	3.58e-10
FGF12	101.904	1.4786	1.4786	0.132264	11.1792	5.15732e-29	9.98093e-28		GLDN	721.094	1.8331	1.8331	0.241068	7.60408	2.87e-14	5.85e-13
GSTM5	430.072	1.47796	1.47796	0.122416	12.0732	1.46339e-33	4.32889e-32		ADAMTSL4	3271.11	1.83295	1.83295	0.199972	9.16603	4.91e-20	3.94e-18
PNPLA1	10.4548	1.47768	1.47768	0.130528	11.3208	1.03514e-29	2.12415e-28		CLVS2	2.50868	-1.8323	1.8323	0.439652	-4.16761	3.08e-05	8.83e-05
S1PR1	3417.42	1.47616	1.47616	0.113534	13.002	1.19238e-38	6.52038e-37		EXOC3L1	446.944	1.83089	1.83089	0.185332	9.87896	5.14e-23	8.25e-21
GOLGA6B	1.21347	1.47531	1.47531	0.24597	5.99793	1.99854e-09	6.99003e-09		EXOC3L1	446.944	1.83089	1.83089	0.185332	9.87896	5.13624e-23	8.24715e-21
AMY1A	40.9673	-1.47514	1.47514	0.261725	-5.63624	1.73807e-08	5.58369e-08		BAAT	83.441	-1.82836	1.82836	0.348829	-5.24141	1.59e-07	7.21e-07
FCGBP	3087.14	-1.47342	1.47342	0.138283	-10.6551	1.65052e-26	2.52472e-25		HIST1H4I	39.9119	-1.82799	1.82799	0.209856	-8.7107	3.02011e-18	1.4967e-16
STARD8	1520.55	1.47296	1.47296	0.107766	13.6681	1.57525e-42	1.39884e-40		HIST1H4I	39.9119	-1.82799	1.82799	0.209856	-8.7107	3.02e-18	1.5e-16
PHF21B	10.1218	1.47209	1.47209	0.155703	9.45453	3.24473e-21	3.13673e-20		ACADL	449.371	1.82779	1.82779	0.295192	6.19186	5.95e-10	4.49e-09
SCN7A	2793.03	1.47208	1.47208	0.140267	10.4949	9.12045e-26	1.29911e-24		TMEM196	1.44313	-1.82392	1.82392	0.562153	-3.24452	0.00117647	0.00251389
CPLX3	3.5035	1.47204	1.47204	0.191715	7.67827	1.61247e-14	8.89275e-14		TMEM196	1.44313	-1.82392	1.82392	0.562153	-3.24452	0.00117647	0.00251389
RGS9	185.931	1.47157	1.47157	0.121054	12.1563	5.31085e-34	1.64735e-32		TMEM196	1.44313	-1.82392	1.82392	0.562153	-3.24452	0.00117647	0.00251389
FABP4	985.447	1.47152	1.47152	0.167815	8.76874	1.8067e-18	1.40158e-17		TP63	366.352	-1.82117	1.82117	0.306732	-5.93735	2.89663e-09	1.89129e-08
C10orf82	5.94195	1.47133	1.47133	0.21075	6.98143	2.92181e-12	1.32186e-11		TP63	366.352	-1.82117	1.82117	0.306732	-5.93735	2.9e-09	1.89e-08
HBCBP	3.28742	1.47063	1.47063	0.163469	8.99642	2.33196e-19	1.95326e-18		WNT9B	9.0092	1.82026	1.82026	0.289103	6.29624	3.05e-10	2.46e-09
AC006547.14	24.6163	1.46951	1.46951	0.122918	11.9553	6.09471e-33	1.69646e-31		WNT9B	9.0092	1.82026	1.82026	0.289103	6.29624	3.04961e-10	2.45917e-09
SLIT2	3220.67	1.46946	1.46946	0.118178	12.4343	1.70214e-35	6.19969e-34		GPD1	377.001	1.8196	1.8196	0.253588	7.17543	7.21e-13	1.04e-11
KIR3DL1	13.0202	1.46937	1.46937	0.155359	9.45788	3.14244e-21	3.04665e-20		GPD1	377.001	1.8196	1.8196	0.253588	7.17543	7.20798e-13	1.04456e-11
CLEC3B	2146.9	1.46849	1.46849	0.134625	10.908	1.05555e-27	1.80442e-26		CA5A	2.76637	-1.81911	1.81911	0.622356	-2.92293	0.00346752	0.00677207
PNMA5	10.0453	1.46832	1.46832	0.158704	9.25195	2.20428e-20	2.00261e-19		SOX10	10.9139	1.81806	1.81806	0.301371	6.03262	1.61e-09	1.11e-08
SSX5	2.15257	1.46806	1.46806	0.58155	2.52439	0.0115898	0.0187865		SOX10	10.9139	1.81806	1.81806	0.301371	6.03262	1.61319e-09	1.11457e-08
CRYM	712.86	-1.46722	1.46722	0.165362	-8.87279	7.13359e-19	5.76344e-18		CHRDL1	3855.8	1.8175	1.8175	0.286502	6.34376	2.24e-10	1.85e-09
KDM4E	1.21462	1.46691	1.46691	0.245879	5.96596	2.43206e-09	8.44153e-09		KCNJ3	8.06319	-1.81684	1.81684	0.336623	-5.39725	6.77e-08	3.3e-07
APOF	1.75652	1.46496	1.46496	0.317861	4.60882	4.04952e-06	1.0141e-05		FAM153B	160.944	1.81563	1.81563	0.328185	5.53235	3.16e-08	1.64e-07
ADAMTS19	5.06572	1.46398	1.46398	0.237646	6.16032	7.25972e-10	2.64756e-09		ANKRD29	1319.8	1.81522	1.81522	0.220622	8.2277	1.91e-16	6.56e-15
KCNJ13	3.8154	1.46363	1.46363	0.168297	8.69674	3.41567e-18	2.59459e-17		BMP10	0.993324	1.8151	1.8151	0.517742	3.50581	0.000455225	0.00105142
AL162389.1	1.0133	1.46325	1.46325	0.214142	6.83309	8.31075e-12	3.61248e-11		SLITRK2	97.6899	1.81467	1.81467	0.318984	5.68892	1.28e-08	7.23e-08
RP11-793H13.10	175.148	1.46323	1.46323	0.114713	12.7556	2.89953e-37	1.33772e-35		MMP23B	374.962	1.81455	1.81455	0.21887	8.29055	1.13e-16	4.04e-15
DLL1	590.538	1.46138	1.46138	0.103351	14.14	2.1526e-45	2.61821e-43		MMP23B	374.962	1.81455	1.81455	0.21887	8.29055	1.12722e-16	4.04111e-15
ADARB1	2816.06	1.45896	1.45896	0.104445	13.9687	2.42065e-44	2.62594e-42		YBX2	164.759	-1.81211	1.81211	0.304439	-5.9523	2.64e-09	1.74e-08
F9	0.433104	1.45865	1.45865	0.388149	3.75796	0.000171307	0.00035719		YBX2	164.759	-1.81211	1.81211	0.304439	-5.9523	2.64397e-09	1.73991e-08
C3orf65	1.04896	1.45854	1.45854	0.219645	6.64044	3.12756e-11	1.28779e-10		C20orf85	344.805	1.81158	1.81158	0.415625	4.35869	1.30843e-05	4.02722e-05
LRRC52	9.07313	-1.4576	1.4576	0.198526	-7.34215	2.10195e-13	1.05276e-12		INMT-FAM188B	87.6281	1.81104	1.81104	0.332308	5.44989	5.04e-08	2.52e-07
HMX2	0.936428	1.45735	1.45735	0.399062	3.65193	0.000260275	0.000530031		INMT-FAM188B	87.6281	1.81104	1.81104	0.332308	5.44989	5.04e-08	2.52e-07
WNT2B	580.241	1.45697	1.45697	0.110598	13.1736	1.24549e-39	7.69098e-38		CMTM2	60.1935	1.80836	1.80836	0.25532	7.08272	1.41e-12	1.89e-11
IQCF1	0.508381	1.45664	1.45664	0.259559	5.61198	2.00022e-08	6.39189e-08		KIR3DL1	14.6538	1.80825	1.80825	0.287745	6.28421	3.3e-10	2.64e-09
TP53TG3D	10.5295	1.45657	1.45657	0.167033	8.72026	2.77568e-18	2.12453e-17		AC021860.1	32.1057	1.80823	1.80823	0.25526	7.0839	1.4e-12	1.88e-11
SGIP1	524.773	1.45634	1.45634	0.11101	13.119	2.5621e-39	1.51678e-37		VWA5B1	16.0584	1.80651	1.80651	0.319999	5.64537	1.65e-08	9.15e-08
GAST	0.501766	1.45629	1.45629	0.546466	2.66492	0.00770069	0.0127924		SLCO1B7	2.89352	-1.80548	1.80548	0.752168	-2.40036	0.0163789	0.027831
AHSG	4.15717	1.45587	1.45587	0.230388	6.3192	2.62917e-10	9.97258e-10		SLCO1B7	2.89352	-1.80548	1.80548	0.752168	-2.40036	0.0163789	0.027831
F10	325.479	1.45454	1.45454	0.114564	12.6963	6.20275e-37	2.75405e-35		PIRT	1.54936	-1.8053	1.8053	0.4731	-3.8159	0.00013569	0.000344259
DUSP26	71.9851	1.454	1.454	0.131996	11.0155	3.21826e-28	5.77703e-27		PIRT	1.54936	-1.8053	1.8053	0.4731	-3.8159	0.00013569	0.000344259
PLA2G4E	144.278	-1.4531	1.4531	0.167636	-8.66819	4.39044e-18	3.30874e-17		IQSEC3	233.059	1.80523	1.80523	0.246331	7.32848	2.33e-13	3.85e-12
FHL5	324.612	1.45268	1.45268	0.130829	11.1036	1.20428e-28	2.23785e-27		SP9	10.7254	-1.80417	1.80417	0.847279	-2.12937	0.0332235	0.0528978
SLFN14	16.0525	1.45148	1.45148	0.149292	9.7224	2.42019e-22	2.58218e-21		SP9	10.7254	-1.80417	1.80417	0.847279	-2.12937	0.0332235	0.0528978
TEK	1652.89	1.45132	1.45132	0.119907	12.1037	1.00936e-33	3.03701e-32		GNRH1	145.757	1.80414	1.80414	0.232039	7.77515	7.54e-15	1.74e-13
GPR110	2145.71	-1.45118	1.45118	0.171865	-8.4437	3.07436e-17	2.15167e-16		MYH6	45.0443	1.80397	1.80397	0.383911	4.69893	2.62e-06	9.22e-06
C4BPA	7657.04	-1.45109	1.45109	0.156041	-9.29943	1.41205e-20	1.30494e-19		C20orf201	7.37099	1.80105	1.80105	0.352466	5.10987	3.22e-07	1.36e-06
ARHGEF15	1398.93	1.45041	1.45041	0.114797	12.6346	1.36075e-36	5.73718e-35		C20orf201	7.37099	1.80105	1.80105	0.352466	5.10987	3.22388e-07	1.36025e-06
DMRT2	72.4694	1.44897	1.44897	0.161284	8.98398	2.61157e-19	2.17927e-18		OR51B5	0.780351	-1.80017	1.80017	0.577643	-3.1164	0.00183074	0.00377257
NPSR1	2.57299	-1.44859	1.44859	0.306772	-4.72203	2.33507e-06	5.99496e-06		OR51B5	0.780351	-1.80017	1.80017	0.577643	-3.1164	0.00183074	0.00377257
MXD1	3116.65	1.448	1.448	0.10388	13.9392	3.66207e-44	3.95129e-42		RSPH10B2	53.6702	1.79964	1.79964	0.366863	4.90548	9.32004e-07	3.59736e-06
ZFP42	24.7222	1.4479	1.4479	0.288376	5.02087	5.14386e-07	1.41763e-06		CXorf65	32.3554	1.79858	1.79858	0.251795	7.14302	9.13e-13	1.29e-11
KCNJ9	2.35009	1.44731	1.44731	0.165643	8.73754	2.38234e-18	1.83114e-17		KCNC2	10.5289	-1.79766	1.79766	0.665343	-2.70185	0.00689551	0.0126705
GPR162	578.917	1.44704	1.44704	0.119998	12.0589	1.74124e-33	5.10891e-32		KCNC2	10.5289	-1.79766	1.79766	0.665343	-2.70185	0.00689551	0.0126705
SOST	10.7625	1.44652	1.44652	0.21414	6.75505	1.42791e-11	6.05593e-11		KCNC2	10.5289	-1.79766	1.79766	0.665343	-2.70185	0.00689551	0.0126705
HOXB9	120.521	1.44611	1.44611	0.274904	5.26043	1.4372e-07	4.21512e-07		APOBEC3A	333.628	1.79652	1.79652	0.259821	6.91447	4.69621e-12	5.60723e-11
TMEM239	0.715832	1.44574	1.44574	0.36903	3.91768	8.94052e-05	0.000192945		APOBEC3A	333.628	1.79652	1.79652	0.259821	6.91447	4.7e-12	5.61e-11
ASMT	2.55551	1.44519	1.44519	0.15379	9.39714	5.60663e-21	5.31253e-20		ADAMTS10	874.605	1.79631	1.79631	0.204446	8.78621	1.55e-18	8.35e-17
KCNJ4	1.72178	1.44351	1.44351	0.209437	6.89234	5.48828e-12	2.42822e-11		IL18R1	1440.79	1.79361	1.79361	0.265476	6.75623	1.42e-11	1.52e-10
C2orf66	8.68727	1.44328	1.44328	0.141758	10.1813	2.40355e-24	3.04526e-23		GDF10	751.968	1.79268	1.79268	0.312588	5.73497	9.75e-09	5.65e-08
SLC2A3	7062.4	1.44314	1.44314	0.114103	12.6477	1.15235e-36	4.88933e-35		OR1F1	1.12474	-1.79239	1.79239	0.697765	-2.56876	0.0102064	0.0180998
PLA2G10	380.954	-1.44276	1.44276	0.150091	-9.61252	7.07926e-22	7.27091e-21		OR1F1	1.12474	-1.79239	1.79239	0.697765	-2.56876	0.0102064	0.0180998
C21orf128	51.4646	1.44244	1.44244	0.200339	7.20001	6.02069e-13	2.90106e-12		KSR2	90.9726	-1.79207	1.79207	0.223829	-8.00642	1.18094e-15	3.36208e-14
CAMK2A	73.0283	1.44196	1.44196	0.1277	11.2918	1.44033e-29	2.9257e-28		KSR2	90.9726	-1.79207	1.79207	0.223829	-8.00642	1.18e-15	3.36e-14
PRELP	10812.3	1.44179	1.44179	0.124209	11.6078	3.76207e-31	8.88247e-30		LENG8	17901.9	1.79154	1.79154	0.190537	9.40256	5.32e-21	5.54e-19
LYG2	1.42586	1.44013	1.44013	0.201692	7.14026	9.31551e-13	4.41447e-12		ATP1B2	213.749	1.79137	1.79137	0.232529	7.70387	1.32e-14	2.92e-13
MSX1	114.144	1.44007	1.44007	0.10396	13.8522	1.23295e-43	1.25604e-41		MASP1	331.899	1.7911	1.7911	0.256507	6.98267	2.9e-12	3.62e-11
C10orf113	0.621692	1.43876	1.43876	0.268257	5.36336	8.16876e-08	2.45197e-07		CFHR5	0.935981	-1.78974	1.78974	0.494786	-3.61721	0.000297799	0.000710463
GDF2	0.69615	1.43813	1.43813	0.313004	4.5946	4.33579e-06	1.08335e-05		MEFV	346.399	1.78927	1.78927	0.267461	6.68982	2.23e-11	2.29e-10
NPY2R	1.13264	1.43809	1.43809	0.312682	4.59921	4.24093e-06	1.05992e-05		MOGAT1	5.97892	1.78675	1.78675	0.373343	4.78581	1.7e-06	6.22e-06
C17orf61-PLSCR3	7.80361	1.43732	1.43732	0.132467	10.8504	1.98602e-27	3.30493e-26		PRRT2	473.305	1.78612	1.78612	0.223633	7.98686	1.38e-15	3.86e-14
FGR	3270.57	1.43729	1.43729	0.11971	12.0064	3.28725e-33	9.39769e-32		NUDT11	48.3107	-1.78548	1.78548	0.197306	-9.04931	1.44e-19	9.82e-18
MAGEC3	4.22909	1.43719	1.43719	0.205488	6.99404	2.67088e-12	1.21189e-11		SH2D3C	2346.63	1.78433	1.78433	0.204709	8.71641	2.87e-18	1.43e-16
NPIPB5	5518.36	1.43686	1.43686	0.105384	13.6346	2.49499e-42	2.166e-40		SOX17	362.022	1.78409	1.78409	0.2365	7.54374	4.57e-14	8.88e-13
TMPRSS15	1.56626	1.43564	1.43564	0.345594	4.15413	3.26532e-05	7.40387e-05		SOX17	362.022	1.78409	1.78409	0.2365	7.54374	4.56674e-14	8.881e-13
CHRDL1	3437.29	1.43518	1.43518	0.144196	9.95303	2.44631e-23	2.84774e-22		SLC46A2	313.346	1.78301	1.78301	0.275895	6.46263	1.03e-10	9.14e-10
DOC2A	208.922	1.43467	1.43467	0.152845	9.38644	6.20622e-21	5.85304e-20		SLC46A2	313.346	1.78301	1.78301	0.275895	6.46263	1.02897e-10	9.13823e-10
PRAME	459.494	1.4345	1.4345	0.25581	5.60768	2.05062e-08	6.53964e-08		PABPC1L2B	1.12506	-1.78265	1.78265	0.791001	-2.25366	0.0242174	0.0398147
VENTX	176.474	1.43425	1.43425	0.113079	12.6836	7.29259e-37	3.20252e-35		PABPC1L2B	1.12506	-1.78265	1.78265	0.791001	-2.25366	0.0242174	0.0398147
NT5C1A	5.93303	-1.43375	1.43375	0.226489	-6.33032	2.44653e-10	9.31324e-10		GPC3	4777.05	1.78214	1.78214	0.256961	6.93544	4.05e-12	4.9e-11
RP11-690P14.4	8.27888	1.43357	1.43357	0.141579	10.1256	4.25204e-24	5.26754e-23		RP11-664D7.4	188.059	1.78079	1.78079	0.267973	6.64541	3.02e-11	3e-10
AC006116.20	6.17105	1.43152	1.43152	0.133389	10.7319	7.20669e-27	1.13793e-25		RP11-664D7.4	188.059	1.78079	1.78079	0.267973	6.64541	3.02381e-11	2.99856e-10
TMEM255B	320.713	1.4311	1.4311	0.0953425	15.0101	6.30364e-51	1.2909e-48		CHST5	11.0554	1.78058	1.78058	0.300871	5.91809	3.25698e-09	2.10466e-08
RP11-770J1.4	1.52388	1.4309	1.4309	0.178062	8.03595	9.28552e-16	5.69359e-15		CHST5	11.0554	1.78058	1.78058	0.300871	5.91809	3.25698e-09	2.10466e-08
ASB5	6.07201	1.43029	1.43029	0.173226	8.25679	1.4964e-16	9.85277e-16		CHST5	11.0554	1.78058	1.78058	0.300871	5.91809	3.26e-09	2.1e-08
CD1C	159.857	-1.42995	1.42995	0.119416	-11.9745	4.83246e-33	1.3564e-31		ZNF124	206.261	-1.77997	1.77997	0.121485	-14.6517	1.31395e-48	2.63723e-44
RD3	16.5269	1.42924	1.42924	0.183925	7.77078	7.80047e-15	4.3974e-14		ZNF124	206.261	-1.77997	1.77997	0.121485	-14.6517	1.31e-48	2.64e-44
CLEC18C	15.4856	1.42858	1.42858	0.159878	8.93542	4.05634e-19	3.3377e-18		FOXF2	661.919	1.77965	1.77965	0.197529	9.00958	2.07e-19	1.37e-17
C2CD4B	266.751	1.42835	1.42835	0.147494	9.68414	3.52168e-22	3.71786e-21		GADD45B	7261.86	1.77963	1.77963	0.220469	8.07201	6.92e-16	2.11e-14
CST2	68.9498	-1.4281	1.4281	0.169028	-8.4489	2.94058e-17	2.06128e-16		IL22	0.861983	1.77822	1.77822	0.692702	2.56708	0.0102558	0.0181809
PGK2	0.522423	1.42793	1.42793	0.29666	4.81337	1.48406e-06	3.89073e-06		IL22	0.861983	1.77822	1.77822	0.692702	2.56708	0.0102558	0.0181809
TMPRSS5	22.3652	1.42731	1.42731	0.111782	12.7686	2.45491e-37	1.14045e-35		WDR38	105.906	1.77679	1.77679	0.377477	4.70701	2.51378e-06	8.88887e-06
KCNA4	23.5558	1.42704	1.42704	0.170779	8.35608	6.48359e-17	4.42691e-16		MMRN1	1084.89	1.77625	1.77625	0.238704	7.44123	9.97e-14	1.81e-12
AC008443.1	186.021	1.42547	1.42547	0.175104	8.14068	3.93055e-16	2.49076e-15		EXOC3L4	124.51	1.77362	1.77362	0.234344	7.56844	3.7772e-14	7.46918e-13
PDE1C	458.947	1.42431	1.42431	0.127499	11.1711	5.64718e-29	1.08661e-27		EXOC3L4	124.51	1.77362	1.77362	0.234344	7.56844	3.78e-14	7.47e-13
SGCA	551.101	1.42288	1.42288	0.124894	11.3926	4.54954e-30	9.62114e-29		HIST1H4H	207.117	-1.77316	1.77316	0.198223	-8.94527	3.71048e-19	2.29855e-17
SMTNL2	130.699	1.42255	1.42255	0.128805	11.0442	2.33745e-28	4.2376e-27		MYL3	60.2933	1.77214	1.77214	0.254019	6.9764	3.03e-12	3.76e-11
DPPA5	0.421142	1.42252	1.42252	0.519211	2.73978	0.006148	0.0103806		EFCAB12	181.031	1.77035	1.77035	0.257619	6.87198	6.33e-12	7.35e-11
ERMN	102.43	1.42251	1.42251	0.122491	11.6132	3.53244e-31	8.36984e-30		ELOVL4	77.9675	-1.76946	1.76946	0.23177	-7.63455	2.27e-14	4.75e-13
LELP1	0.431843	1.42212	1.42212	0.429115	3.31407	0.00091949	0.00174334		ANGPT4	9.31594	1.76908	1.76908	0.287337	6.15682	7.42192e-10	5.46863e-09
RIMS2	42.7296	1.42118	1.42118	0.195214	7.2801	3.33566e-13	1.64439e-12		ANGPT4	9.31594	1.76908	1.76908	0.287337	6.15682	7.42e-10	5.47e-09
UGT2A2	0.699626	1.42049	1.42049	0.495407	2.86731	0.00413975	0.0071745		TTC18	468.389	1.76689	1.76689	0.253694	6.96465	3.29231e-12	4.05149e-11
TLX3	0.565805	1.42018	1.42018	0.49576	2.86465	0.00417467	0.0072294		TTC18	468.389	1.76689	1.76689	0.253694	6.96465	3.29e-12	4.05e-11
KDM5D	1669.32	1.4196	1.4196	0.272889	5.20212	1.97025e-07	5.68197e-07		ACSM2B	2.66725	1.7667	1.7667	0.388742	4.54467	5.5e-06	1.82e-05
P2RX1	469.634	1.41945	1.41945	0.117175	12.1139	8.91133e-34	2.70562e-32		NCAM1	318.359	-1.7664	1.7664	0.249296	-7.08553	1.39e-12	1.86e-11
TSNAX-DISC1	5.36541	1.41938	1.41938	0.194054	7.31434	2.58644e-13	1.28642e-12		MAMLD1	723.215	1.76553	1.76553	0.201452	8.76403	1.88e-18	9.87e-17
MUC21	2949.74	-1.41877	1.41877	0.202407	-7.00946	2.39243e-12	1.09221e-11		CD36	2838.18	1.76476	1.76476	0.230525	7.65539	1.93e-14	4.11e-13
FLJ00418	87.658	1.41859	1.41859	0.10874	13.0457	6.72371e-39	3.76922e-37		RGS9	209.422	1.76427	1.76427	0.23745	7.4301	1.09e-13	1.95e-12
DNAAF1	760.666	1.41805	1.41805	0.181495	7.81318	5.57627e-15	3.18923e-14		ANGPTL1	460.205	1.76408	1.76408	0.262692	6.71536	1.88e-11	1.96e-10
PLAC9	444.116	1.41793	1.41793	0.119021	11.9132	1.00966e-32	2.7606e-31		C1QTNF4	17.8027	1.76377	1.76377	0.241073	7.31635	2.54812e-13	4.16137e-12
HSPB3	20.4836	1.41712	1.41712	0.148692	9.53059	1.56391e-21	1.56072e-20		C1QTNF4	17.8027	1.76377	1.76377	0.241073	7.31635	2.55e-13	4.16e-12
AOC2	98.2282	1.41708	1.41708	0.100835	14.0534	7.34245e-45	8.51767e-43		ADARB1	3168.07	1.76359	1.76359	0.20135	8.75886	1.97e-18	1.03e-16
CACNA1H	1466.14	1.41612	1.41612	0.126889	11.1603	6.38024e-29	1.21832e-27		ADARB1	3168.07	1.76359	1.76359	0.20135	8.75886	1.97239e-18	1.02896e-16
SLCO2A1	8214.92	1.41499	1.41499	0.116181	12.1792	4.0106e-34	1.25372e-32		GPR182	15.9771	1.76323	1.76323	0.222327	7.93078	2.18e-15	5.69e-14
GPM6B	909.273	1.41483	1.41483	0.113178	12.501	7.37589e-36	2.80886e-34		PGR	308.015	1.76285	1.76285	0.232633	7.57779	3.51e-14	7.03e-13
OR6N1	0.594482	1.41427	1.41427	0.336494	4.20296	2.63448e-05	6.04522e-05		CTB-50L17.14	68.0946	1.76176	1.76176	0.281341	6.262	3.8e-10	2.99e-09
FAM229A	365.732	1.41302	1.41302	0.108233	13.0554	5.91853e-39	3.33649e-37		ITGA10	1356.49	1.76132	1.76132	0.289772	6.07829	1.21e-09	8.6e-09
IL1A	88.3965	1.41259	1.41259	0.151919	9.29831	1.427e-20	1.31792e-19		SPARCL1	23154.1	1.76124	1.76124	0.219421	8.02674	1e-15	2.93e-14
MAGEB17	2.78668	1.41249	1.41249	0.201111	7.02342	2.16506e-12	9.91798e-12		CORO2B	320.396	1.76118	1.76118	0.212219	8.29888	1.05e-16	3.81e-15
MSLN	13236.1	-1.41243	1.41243	0.173236	-8.15324	3.54307e-16	2.26092e-15		ALB	247.365	1.76102	1.76102	0.382995	4.59801	4.27e-06	1.45e-05
CRABP1	48.5674	1.41237	1.41237	0.223252	6.32634	2.51042e-10	9.54017e-10		MYT1L	4.1388	-1.761	1.761	0.371654	-4.7383	2.15522e-06	7.72041e-06
AL583828.1	1.62171	1.41229	1.41229	0.563584	2.5059	0.012214	0.0197376		MYT1L	4.1388	-1.761	1.761	0.371654	-4.7383	2.15522e-06	7.72041e-06
GABBR1	2486.23	1.41088	1.41088	0.11169	12.6321	1.40409e-36	5.88282e-35		MYT1L	4.1388	-1.761	1.761	0.371654	-4.7383	2.16e-06	7.72e-06
PDK4	6450.62	1.41083	1.41083	0.139053	10.146	3.45128e-24	4.31819e-23		SLC26A8	46.4411	1.76073	1.76073	0.260965	6.74701	1.50927e-11	1.60788e-10
CFC1B	0.470084	1.41016	1.41016	0.701364	2.0106	0.0443682	0.0650183		SLC26A8	46.4411	1.76073	1.76073	0.260965	6.74701	1.51e-11	1.61e-10
STON1-GTF2A1L	34.4737	1.40947	1.40947	0.182906	7.70599	1.29831e-14	7.19376e-14		CLDN18	5923.46	1.75972	1.75972	0.350285	5.02369	5.06885e-07	2.05322e-06
ATG16L2	2857.48	1.40861	1.40861	0.114186	12.3361	5.79212e-35	1.97021e-33		GABRG3	9.48754	-1.75951	1.75951	0.700362	-2.51228	0.0119953	0.0209554
HOXA9	23.7244	1.40802	1.40802	0.11636	12.1005	1.04947e-33	3.15295e-32		PLA2G4F	1132.15	1.75831	1.75831	0.301788	5.82632	5.6664e-09	3.4516e-08
TAS2R19	5.32799	1.40798	1.40798	0.134415	10.4749	1.12686e-25	1.59037e-24		PLA2G4F	1132.15	1.75831	1.75831	0.301788	5.82632	5.67e-09	3.45e-08
MMP13	803.238	-1.40762	1.40762	0.277693	-5.06897	3.99974e-07	1.11596e-06		PCDH15	125.923	1.75687	1.75687	0.366051	4.79951	1.59e-06	5.85e-06
IL37	176.384	-1.40561	1.40561	0.264946	-5.30525	1.1252e-07	3.33751e-07		RP11-514P8.6	146.746	1.75685	1.75685	0.458403	3.83254	0.000126825	0.000323117
EPAS1	46576.7	1.40487	1.40487	0.105102	13.3668	9.4547e-41	6.70482e-39		PTCRA	30.5112	1.75602	1.75602	0.230732	7.61065	2.73e-14	5.59e-13
MYL4	22.3357	1.40435	1.40435	0.114703	12.2434	1.82155e-34	5.83973e-33		PTCRA	30.5112	1.75602	1.75602	0.230732	7.61065	2.72715e-14	5.58537e-13
EDNRB	2513.48	1.40427	1.40427	0.126618	11.0906	1.39343e-28	2.57501e-27		PRG2	31.0237	1.75349	1.75349	0.312651	5.60848	2.04e-08	1.11e-07
CD5L	20.6312	1.40354	1.40354	0.163671	8.57535	9.8786e-18	7.19614e-17		SERPINB2	92.4395	1.75224	1.75224	0.364341	4.80933	1.51e-06	5.59e-06
XPNPEP2	115.488	1.40325	1.40325	0.132206	10.6141	2.56353e-26	3.85663e-25		STX16-NPEPL1	179.987	1.752	1.752	0.241461	7.25584	3.99e-13	6.19e-12
HS6ST2	1122.32	-1.40123	1.40123	0.177477	-7.89528	2.89663e-15	1.70377e-14		STX16-NPEPL1	179.987	1.752	1.752	0.241461	7.25584	3.99e-13	6.19e-12
SYNPO2	1568.99	1.40097	1.40097	0.116786	11.996	3.72948e-33	1.06166e-31		KCNK3	2571.36	1.75118	1.75118	0.287628	6.08833	1.14e-09	8.11e-09
SLC5A9	235.623	1.4008	1.4008	0.159217	8.79805	1.39212e-18	1.09305e-17		ZBTB8B	19.5449	-1.75107	1.75107	0.327099	-5.35332	8.64e-08	4.12e-07
OTC	10.8293	1.40061	1.40061	0.185866	7.53563	4.85972e-14	2.56455e-13		SUSD2	6328.75	1.75005	1.75005	0.236676	7.39429	1.42e-13	2.48e-12
CTD-3214H19.4	4.28604	1.40061	1.40061	0.282353	4.96049	7.03159e-07	1.90983e-06		SUSD2	6328.75	1.75005	1.75005	0.236676	7.39429	1.42166e-13	2.47908e-12
FEZ1	819.06	1.40036	1.40036	0.105252	13.3048	2.17007e-40	1.46145e-38		SPANXD	2.44693	-1.7499	1.7499	1.00392	-1.74307	0.081321	0.11861
SLC39A2	3.76761	1.40002	1.40002	0.158218	8.84867	8.85708e-19	7.09592e-18		SPANXD	2.44693	-1.7499	1.7499	1.00392	-1.74307	0.081321	0.11861
MOBP	18.0484	1.39967	1.39967	0.140618	9.95374	2.42892e-23	2.82914e-22		LRRTM2	25.1071	-1.74883	1.74883	0.201088	-8.69685	3.41e-18	1.66e-16
PIWIL2	33.0831	1.39964	1.39964	0.129074	10.8437	2.13671e-27	3.541e-26		FOXE3	4.3115	-1.74866	1.74866	0.35611	-4.91044	9.0873e-07	3.51237e-06
C3orf36	135.469	1.39853	1.39853	0.142449	9.81773	9.44508e-23	1.0461e-21		FOXE3	4.3115	-1.74866	1.74866	0.35611	-4.91044	9.09e-07	3.51e-06
COL20A1	2.21276	1.39759	1.39759	0.19857	7.03827	1.94643e-12	8.93887e-12		MAGEA11	21.3904	-1.74849	1.74849	0.876947	-1.99383	0.0461701	0.0712721
ARHGAP36	2.05437	1.39688	1.39688	0.305054	4.57911	4.66949e-06	1.16282e-05		MAGEA11	21.3904	-1.74849	1.74849	0.876947	-1.99383	0.0461701	0.0712721
SLIT3	4640.49	1.39684	1.39684	0.126951	11.003	3.6971e-28	6.57777e-27		SLC1A6	4.02858	-1.74775	1.74775	0.439617	-3.97563	7.02e-05	0.000187522
SCML1	847.683	1.3968	1.3968	0.096855	14.4215	3.78871e-47	5.55005e-45		RYR2	613.369	1.74747	1.74747	0.248161	7.04168	1.9e-12	2.47e-11
MS4A4E	35.6307	1.39664	1.39664	0.133963	10.4256	1.89539e-25	2.62697e-24		PTGER1	56.1792	1.74742	1.74742	0.228993	7.63086	2.33197e-14	4.86537e-13
BMX	121.544	1.39658	1.39658	0.128284	10.8866	1.33473e-27	2.26239e-26		PTGER1	56.1792	1.74742	1.74742	0.228993	7.63086	2.33e-14	4.87e-13
HCG27	144.549	1.39657	1.39657	0.111333	12.5441	4.28223e-36	1.67852e-34		ANXA8	235.868	1.74622	1.74622	0.31292	5.58039	2.4e-08	1.28e-07
NANOS2	0.507338	1.39585	1.39585	0.313819	4.44793	8.67025e-06	2.09617e-05		ANXA8	235.868	1.74622	1.74622	0.31292	5.58039	2.39979e-08	1.27897e-07
LAMC3	2270.23	1.39549	1.39549	0.12275	11.3686	5.99592e-30	1.25477e-28		LGALS4	413.537	1.74598	1.74598	0.380279	4.5913	4.40496e-06	1.48817e-05
FADS3	2316.52	1.39523	1.39523	0.0940915	14.8285	9.59128e-50	1.65937e-47		LGALS4	413.537	1.74598	1.74598	0.380279	4.5913	4.4e-06	1.49e-05
BOLL	1.14661	1.39515	1.39515	0.218854	6.37477	1.8324e-10	7.05302e-10		SGCG	92.0044	1.74583	1.74583	0.31178	5.59955	2.15e-08	1.16e-07
ZCCHC5	7.90641	1.39462	1.39462	0.151308	9.2171	3.05254e-20	2.74346e-19		PRSS1	107.002	1.74573	1.74573	0.455091	3.836	0.000125053	0.000319006
RS1	54.4856	1.3943	1.3943	0.176467	7.90116	2.76323e-15	1.62816e-14		PRSS1	107.002	1.74573	1.74573	0.455091	3.836	0.000125053	0.000319006
SLC17A7	35.0322	1.39414	1.39414	0.106478	13.0932	3.60042e-39	2.07635e-37		CLEC14A	2249.04	1.74514	1.74514	0.181618	9.60889	7.33e-22	9.2e-20
RASGRP2	1128.35	1.39365	1.39365	0.124834	11.164	6.11746e-29	1.17037e-27		TCTEX1D4	42.5551	1.74492	1.74492	0.244087	7.14875	8.76e-13	1.24e-11
SLC22A7	0.658432	1.39311	1.39311	0.278243	5.00682	5.53378e-07	1.52029e-06		THSD1	588.743	1.74414	1.74414	0.202849	8.59822	8.1e-18	3.68e-16
ABCA4	557.039	-1.39039	1.39039	0.181589	-7.65678	1.90649e-14	1.04396e-13		C3orf27	1.89582	1.7413	1.7413	0.383856	4.53634	5.72e-06	1.89e-05
MUC2	25.2229	1.39035	1.39035	0.250022	5.56091	2.68364e-08	8.46158e-08		HK3	1965.68	1.73886	1.73886	0.222028	7.83172	4.81e-15	1.16e-13
MPZ	103.631	1.3903	1.3903	0.0937522	14.8296	9.43582e-50	1.64667e-47		HBE1	8.64577	-1.7386	1.7386	0.324849	-5.35202	8.7e-08	4.15e-07
LTB4R2	37.9696	1.38735	1.38735	0.129106	10.7458	6.19892e-27	9.8267e-26		COL6A6	1427.83	1.73838	1.73838	0.29718	5.8496	4.93e-09	3.05e-08
FBP2	7.1819	1.38596	1.38596	0.167472	8.27576	1.27639e-16	8.48768e-16		SLC9C2	12.2417	1.73826	1.73826	0.342359	5.0773	3.82841e-07	1.59122e-06
MT2A	12141.2	1.38524	1.38524	0.119226	11.6186	3.31388e-31	7.8986e-30		SLC9C2	12.2417	1.73826	1.73826	0.342359	5.0773	3.82841e-07	1.59122e-06
GLT1D1	142.602	1.38495	1.38495	0.126605	10.9392	7.48695e-28	1.30196e-26		SLC9C2	12.2417	1.73826	1.73826	0.342359	5.0773	3.83e-07	1.59e-06
NT5DC4	11.8212	1.38459	1.38459	0.130345	10.6225	2.34171e-26	3.53352e-25		TDRD5	93.2451	-1.73797	1.73797	0.378756	-4.58862	4.46183e-06	1.50586e-05
HIST2H3D	4.24824	1.38421	1.38421	0.174418	7.93615	2.08555e-15	1.24309e-14		SCN2B	103.009	1.73783	1.73783	0.243611	7.13364	9.78e-13	1.37e-11
OR8G5	2.94853	1.38324	1.38324	0.270814	5.1077	3.26104e-07	9.17378e-07		CSDC2	486.195	1.73735	1.73735	0.210086	8.2697	1.34298e-16	4.75396e-15
RAX	1.20332	1.38308	1.38308	0.342061	4.04338	5.26855e-05	0.000116821		CSDC2	486.195	1.73735	1.73735	0.210086	8.2697	1.34298e-16	4.75396e-15
SKOR2	0.702434	-1.38295	1.38295	0.706042	-1.95873	0.050144	0.0727387		CSDC2	486.195	1.73735	1.73735	0.210086	8.2697	1.34e-16	4.75e-15
CTB-50L17.14	60.9193	1.3827	1.3827	0.147795	9.35553	8.31783e-21	7.80049e-20		HAPLN2	18.7589	1.73725	1.73725	0.315407	5.50795	3.63035e-08	1.86402e-07
LPHN2	4220.06	1.38224	1.38224	0.106247	13.0097	1.07786e-38	5.91028e-37		HAPLN2	18.7589	1.73725	1.73725	0.315407	5.50795	3.63e-08	1.86e-07
AKR1D1	0.893796	1.38214	1.38214	0.267485	5.16717	2.3766e-07	6.78655e-07		PDLIM2	2161.62	1.73702	1.73702	0.15557	11.1655	6.01e-29	2.51e-26
EFCC1	463.404	1.38192	1.38192	0.119924	11.5233	1.00626e-30	2.28445e-29		PDLIM2	2161.62	1.73702	1.73702	0.15557	11.1655	6.01287e-29	2.51426e-26
DGKH	1838.43	1.38138	1.38138	0.100686	13.7197	7.73902e-43	7.22393e-41		PLIN1	34.3813	1.73671	1.73671	0.212166	8.1856	2.71e-16	8.93e-15
AL354808.2	3.18996	1.38125	1.38125	0.143974	9.59376	8.49315e-22	8.65224e-21		ADRB2	526.668	1.73653	1.73653	0.215701	8.05065	8.24e-16	2.46e-14
MUC19	3.31068	1.38078	1.38078	0.189607	7.28234	3.28088e-13	1.61819e-12		CFP	400.002	1.7363	1.7363	0.214534	8.09337	5.8e-16	1.82e-14
NLRP8	0.596734	1.38011	1.38011	0.524938	2.62909	0.00856137	0.0141112		PLCXD3	256.409	1.73562	1.73562	0.266176	6.52057	7e-11	6.41e-10
ARAP3	2050	1.37996	1.37996	0.0949564	14.5326	7.53276e-48	1.14526e-45		PLCXD3	256.409	1.73562	1.73562	0.266176	6.52057	7.00407e-11	6.41327e-10
SLC25A34	113.739	1.37923	1.37923	0.11493	12.0006	3.52774e-33	1.00566e-31		MRGPRF	704.339	1.73552	1.73552	0.200895	8.63893	5.67e-18	2.63e-16
TSPYL6	1.52598	1.37882	1.37882	0.187688	7.34633	2.03725e-13	1.02188e-12		DENND3	5560.84	1.73428	1.73428	0.196834	8.81088	1.24e-18	6.83e-17
HIST1H2BE	8.0759	1.37876	1.37876	0.167016	8.25527	1.51562e-16	9.96954e-16		PODN	3752.34	1.73399	1.73399	0.186648	9.29017	1.54e-20	1.43e-18
NCKAP5	472.531	1.37875	1.37875	0.130069	10.6002	2.97337e-26	4.44654e-25		SLC24A4	82.224	1.73388	1.73388	0.227896	7.60823	2.77876e-14	5.67947e-13
EVX2	0.573064	1.37853	1.37853	0.499143	2.7618	0.00574835	0.00975096		SLC24A4	82.224	1.73388	1.73388	0.227896	7.60823	2.78e-14	5.68e-13
AC016885.1	1.28762	1.37841	1.37841	0.239875	5.74637	9.11809e-09	3.00033e-08		SLC28A2	57.1507	-1.73349	1.73349	0.602789	-2.87579	0.00403021	0.00777942
CYP17A1	28.4751	1.37802	1.37802	0.145687	9.45881	3.11462e-21	3.02259e-20		FSTL3	5330.93	1.73342	1.73342	0.198674	8.72493	2.66e-18	1.34e-16
FST	440.621	1.37725	1.37725	0.13185	10.4456	1.53513e-25	2.14394e-24		PTGDR	79.6984	1.73313	1.73313	0.23009	7.53242	4.98e-14	9.6e-13
TEX29	7.47271	1.37716	1.37716	0.113948	12.0859	1.25464e-33	3.73029e-32		HOXA5	534.569	1.73265	1.73265	0.197958	8.7526	2.08e-18	1.08e-16
HAS3	1306.67	-1.37693	1.37693	0.134294	-10.2531	1.14586e-24	1.48747e-23		SLC25A27	502.142	1.73251	1.73251	0.234637	7.3838	1.53832e-13	2.66399e-12
PPT2-EGFL8	168.475	1.37656	1.37656	0.095095	14.4757	1.72626e-47	2.56624e-45		SLC25A27	502.142	1.73251	1.73251	0.234637	7.3838	1.53832e-13	2.66399e-12
CKM	135.298	1.37637	1.37637	0.161543	8.52015	1.59349e-17	1.1405e-16		SLC25A27	502.142	1.73251	1.73251	0.234637	7.3838	1.54e-13	2.66e-12
YJEFN3	307.188	1.37621	1.37621	0.104984	13.1088	2.93334e-39	1.72637e-37		TAS2R43	1.42348	-1.73192	1.73192	0.345421	-5.01395	5.33e-07	2.16e-06
IGLL1	0.940863	1.37619	1.37619	0.249751	5.51025	3.58322e-08	1.11474e-07		TAS2R43	1.42348	-1.73192	1.73192	0.345421	-5.01395	5.33236e-07	2.15517e-06
MMP23B	336.081	1.37483	1.37483	0.116258	11.8257	2.87485e-32	7.55176e-31		HIST1H2AA	0.0931212	-1.73162	1.73162	1.9755	-0.876545	0.380734	0.464909
CDH5	5710.53	1.37479	1.37479	0.107081	12.8388	9.93877e-38	4.85307e-36		SOX18	896.005	1.73111	1.73111	0.216483	7.9965	1.28e-15	3.61e-14
C12orf56	32.8869	1.37455	1.37455	0.25675	5.35363	8.62094e-08	2.58268e-07		SOX18	896.005	1.73111	1.73111	0.216483	7.9965	1.28006e-15	3.60843e-14
FIBIN	968.79	1.37451	1.37451	0.120255	11.43	2.96182e-30	6.34373e-29		MYL4	25.0446	1.7303	1.7303	0.222017	7.79354	6.52e-15	1.53e-13
KRT74	0.56043	1.37401	1.37401	0.304973	4.50534	6.6268e-06	1.62444e-05		TARM1	0.933828	1.72916	1.72916	0.564264	3.06446	0.00218062	0.00443303
GHR	275.268	1.37392	1.37392	0.118981	11.5474	7.60737e-31	1.75687e-29		ITGA8	2337.83	1.72897	1.72897	0.241226	7.16744	7.64e-13	1.1e-11
FADS6	24.9762	-1.37351	1.37351	0.311186	-4.4138	1.01573e-05	2.43837e-05		C10orf113	0.898947	-1.72839	1.72839	0.42818	-4.03661	5.42291e-05	0.000148026
HIST1H3D	47.1892	1.37156	1.37156	0.149846	9.15317	5.52863e-20	4.87282e-19		C10orf113	0.898947	-1.72839	1.72839	0.42818	-4.03661	5.42291e-05	0.000148026
CHGB	202.975	1.37113	1.37113	0.211638	6.47868	9.25309e-11	3.66924e-10		C10orf113	0.898947	-1.72839	1.72839	0.42818	-4.03661	5.42e-05	0.000148026
GPR12	9.85149	-1.37071	1.37071	0.23376	-5.86378	4.52451e-09	1.5315e-08		SCN7A	3148.01	1.72805	1.72805	0.280562	6.15926	7.31e-10	5.4e-09
MEGF11	90.4074	-1.37062	1.37062	0.171521	-7.991	1.3385e-15	8.10084e-15		CCL17	83.3719	1.72574	1.72574	0.269955	6.39268	1.63e-10	1.39e-09
AGER	12319.9	1.37015	1.37015	0.16817	8.14741	3.71805e-16	2.36356e-15		CCL17	83.3719	1.72574	1.72574	0.269955	6.39268	1.63001e-10	1.38686e-09
GPRC5D	68.7566	1.37014	1.37014	0.116403	11.7707	5.52467e-32	1.41062e-30		FAM180A	85.2449	1.72569	1.72569	0.22928	7.52658	5.21e-14	9.96e-13
PHYHIP	130.397	1.37004	1.37004	0.119905	11.426	3.09983e-30	6.62518e-29		HIST1H1T	1.44782	-1.72497	1.72497	0.332269	-5.1915	2.08607e-07	9.19806e-07
RP11-10J21.3	0.66856	1.36913	1.36913	0.240002	5.70464	1.16589e-08	3.80088e-08		GATA5	86.4462	1.72389	1.72389	0.232823	7.4043	1.32e-13	2.32e-12
ARTN	77.744	1.36786	1.36786	0.118461	11.5469	7.6487e-31	1.76439e-29		POPDC3	67.0148	-1.72258	1.72258	0.338526	-5.08846	3.60976e-07	1.51098e-06
FKSG68	0.715079	1.3678	1.3678	0.249771	5.4762	4.34547e-08	1.34106e-07		POPDC3	67.0148	-1.72258	1.72258	0.338526	-5.08846	3.61e-07	1.51e-06
XG	40.0067	1.3671	1.3671	0.1457	9.38298	6.41364e-21	6.04014e-20		CYP4F2	2.32217	-1.72189	1.72189	0.446584	-3.85569	0.000115406	0.000295788
TNFAIP8L3	462.183	1.36657	1.36657	0.104488	13.0787	4.35914e-39	2.49241e-37		FGF10	80.1455	1.72168	1.72168	0.320361	5.3742	7.69e-08	3.71e-07
PHEX	280.857	1.36624	1.36624	0.113066	12.0836	1.29025e-33	3.83049e-32		PTPN20A	33.9424	-1.72053	1.72053	0.359086	-4.79142	1.65608e-06	6.06777e-06
PITPNM2	2134.05	1.36614	1.36614	0.0915391	14.9241	2.29648e-50	4.43155e-48		HIST2H3D	6.02828	-1.72034	1.72034	0.306702	-5.60916	2.03e-08	1.11e-07
CDH20	18.7249	-1.366	1.366	0.149048	-9.16482	4.96277e-20	4.38564e-19		TPPP2	1.84279	1.71936	1.71936	0.389215	4.41751	9.98e-06	3.14e-05
ADCYAP1R1	76.4091	1.36451	1.36451	0.130082	10.4896	9.6435e-26	1.36968e-24		ZDHHC22	6.04243	-1.71727	1.71727	0.365954	-4.69259	2.6977e-06	9.48092e-06
BEST1	713.948	1.36258	1.36258	0.100367	13.576	5.56146e-42	4.61211e-40		ZDHHC22	6.04243	-1.71727	1.71727	0.365954	-4.69259	2.7e-06	9.48e-06
HOXD12	0.888351	1.36226	1.36226	0.414712	3.28482	0.00102047	0.00192334		FGL1	1397.8	-1.71705	1.71705	0.460186	-3.7312	0.000190571	0.000472099
CACNG1	3.45656	1.3616	1.3616	0.168847	8.06407	7.37926e-16	4.56237e-15		FGL1	1397.8	-1.71705	1.71705	0.460186	-3.7312	0.000190571	0.000472099
POMC	63.7327	1.3606	1.3606	0.12569	10.8251	2.6193e-27	4.30874e-26		TCAP	141.117	1.71595	1.71595	0.23439	7.32092	2.46e-13	4.04e-12
SCG3	22.4522	1.3604	1.3604	0.141443	9.61804	6.70962e-22	6.91604e-21		SLC6A17	36.2576	-1.71217	1.71217	0.292961	-5.84437	5.08e-09	3.13e-08
MAP3K12	1135.47	1.36032	1.36032	0.0929749	14.631	1.78054e-48	2.7917e-46		SLC6A17	36.2576	-1.71217	1.71217	0.292961	-5.84437	5.08483e-09	3.13156e-08
ALPI	0.671303	1.36025	1.36025	0.513307	2.64998	0.00804975	0.0133292		RP11-6L6.2	4.3002	1.71142	1.71142	0.323178	5.29561	1.18623e-07	5.52151e-07
THBS1	37875.1	1.36023	1.36023	0.119786	11.3555	6.96267e-30	1.45103e-28		RP11-6L6.2	4.3002	1.71142	1.71142	0.323178	5.29561	1.19e-07	5.52e-07
NAALAD2	116.366	1.35988	1.35988	0.110044	12.3577	4.42749e-35	1.5241e-33		CCM2L	397.331	1.71078	1.71078	0.212253	8.06007	7.62e-16	2.3e-14
SEC31B	860.753	1.35859	1.35859	0.116097	11.7022	1.24194e-31	3.0771e-30		LILRA3	186.227	1.70997	1.70997	0.286436	5.96983	2.38e-09	1.58e-08
FZD4	3795.81	1.35802	1.35802	0.104754	12.9638	1.96193e-38	1.04164e-36		GRID1	132.779	1.70987	1.70987	0.187627	9.11315	8e-20	6.04e-18
CSPG4	2462.6	1.35778	1.35778	0.107311	12.6528	1.07982e-36	4.59131e-35		ADIRF	2094.56	1.70728	1.70728	0.226266	7.54544	4.51e-14	8.78e-13
FBLN5	5899.5	1.35731	1.35731	0.114161	11.8894	1.34392e-32	3.63492e-31		KCNA10	3.79519	1.70415	1.70415	0.386988	4.40363	1.06e-05	3.33e-05
KCNC2	6.04834	1.35685	1.35685	0.357865	3.79152	0.000149727	0.000314185		KCNA10	3.79519	1.70415	1.70415	0.386988	4.40363	1.06453e-05	3.33119e-05
PRPH2	70.4887	1.35682	1.35682	0.102915	13.1839	1.08644e-39	6.79246e-38		HOXB8	100.582	-1.70261	1.70261	0.373289	-4.56112	5.09e-06	1.7e-05
SCTR	577.798	-1.35588	1.35588	0.145389	-9.32586	1.10082e-20	1.02233e-19		HOXB8	100.582	-1.70261	1.70261	0.373289	-4.56112	5.08815e-06	1.69726e-05
ATP10B	425.166	-1.35466	1.35466	0.206266	-6.56756	5.1148e-11	2.06787e-10		OR7D2	6.62163	1.70194	1.70194	0.343606	4.95317	7.3e-07	2.87e-06
NAPSA	51105.4	-1.35395	1.35395	0.129063	-10.4906	9.54098e-26	1.358e-24		OR7D2	6.62163	1.70194	1.70194	0.343606	4.95317	7.3013e-07	2.87004e-06
SMTN	3865.84	1.3536	1.3536	0.087841	15.4097	1.4094e-53	4.56213e-51		ABCA6	1026.5	1.70155	1.70155	0.250094	6.80364	1.02e-11	1.13e-10
RHOXF2B	0.364386	1.35329	1.35329	0.588853	2.29819	0.0215512	0.033378		FSD1	40.4548	-1.69929	1.69929	0.216691	-7.84197	4.44e-15	1.08e-13
NFASC	1063.32	1.35261	1.35261	0.12215	11.0734	1.68928e-28	3.09609e-27		IGSF10	2050.48	1.69871	1.69871	0.279499	6.0777	1.22e-09	8.63e-09
TRPC3	50.7705	1.35248	1.35248	0.121214	11.1577	6.56415e-29	1.25105e-27		RUNDC3A	95.6855	-1.69847	1.69847	0.275826	-6.15774	7.38e-10	5.44e-09
CYP3A7	30.6423	1.35183	1.35183	0.158352	8.53685	1.37927e-17	9.93918e-17		ESAM	4945.09	1.69815	1.69815	0.193427	8.7793	1.64e-18	8.83e-17
ARGLU1	5812.76	1.3517	1.3517	0.0950872	14.2154	7.35095e-46	9.3371e-44		MUC5B	13236.4	1.69748	1.69748	0.430998	3.93849	8.19965e-05	0.00021595
DENND3	4988.15	1.3511	1.3511	0.101541	13.306	2.13512e-40	1.44275e-38		MUC5B	13236.4	1.69748	1.69748	0.430998	3.93849	8.2e-05	0.00021595
SSBP3-AS1	12.0235	1.35086	1.35086	0.110454	12.2301	2.14724e-34	6.82933e-33		RHOXF2B	0.564041	-1.69741	1.69741	0.95364	-1.77993	0.0750881	0.110572
OGN	748.232	1.35035	1.35035	0.156153	8.64762	5.25827e-18	3.93175e-17		PLIN5	437.957	1.69702	1.69702	0.238131	7.12643	1.03e-12	1.44e-11
GTF2A1L	21.7664	1.34976	1.34976	0.163407	8.26012	1.45532e-16	9.60116e-16		SYNPO2	1758.95	1.69551	1.69551	0.227413	7.45564	8.94e-14	1.64e-12
WFDC1	634.459	1.34968	1.34968	0.123084	10.9655	5.6018e-28	9.83574e-27		MT1X	3469.29	1.69516	1.69516	0.240458	7.04974	1.79e-12	2.35e-11
ZNF534	4.60497	1.34907	1.34907	0.157139	8.58522	9.06653e-18	6.65287e-17		RSPH6A	1.26753	-1.69505	1.69505	0.442044	-3.83457	0.000125784	0.000320749
RAMP2	1480.79	1.34893	1.34893	0.107463	12.5525	3.84951e-36	1.5178e-34		RSPH6A	1.26753	-1.69505	1.69505	0.442044	-3.83457	0.000125784	0.000320749
LRRC55	35.9524	-1.34874	1.34874	0.169386	-7.96249	1.68616e-15	1.01225e-14		UBAP1L	323.652	1.69458	1.69458	0.191604	8.84418	9.22e-19	5.24e-17
ABCG8	0.847329	1.34812	1.34812	0.275302	4.89688	9.7369e-07	2.60686e-06		PRRT4	35.5296	1.69454	1.69454	0.266671	6.35443	2.09e-10	1.74e-09
CRISPLD2	6110.65	1.34771	1.34771	0.107625	12.5222	5.64499e-36	2.17446e-34		ITIH5	1384.32	1.69414	1.69414	0.225851	7.50115	6.33e-14	1.2e-12
MUC8	1.20486	1.34766	1.34766	0.213452	6.31367	2.72491e-10	1.03143e-09		ITIH5	1384.32	1.69414	1.69414	0.225851	7.50115	6.32605e-14	1.19558e-12
SAMD14	343.767	1.34753	1.34753	0.105283	12.7991	1.6593e-37	7.817e-36		CYP4Z1	53.5258	1.6931	1.6931	0.286464	5.91034	3.41e-09	2.19e-08
TMEM204	2052.87	1.3475	1.3475	0.104342	12.9142	3.74292e-38	1.91624e-36		RAPGEF3	1622.01	1.69259	1.69259	0.194577	8.69882	3.35e-18	1.63e-16
GLYAT	0.604301	1.34744	1.34744	0.276285	4.87699	1.0772e-06	2.86828e-06		CKM	151.33	1.69247	1.69247	0.279823	6.04835	1.46e-09	1.02e-08
RP11-231C14.4	968.703	1.34601	1.34601	0.104339	12.9004	4.47805e-38	2.28677e-36		FAM110D	154.159	1.69245	1.69245	0.22126	7.64914	2.02e-14	4.27e-13
C5orf27	24.1734	1.34508	1.34508	0.136404	9.86099	6.1441e-23	6.91953e-22		SPTA1	24.4651	1.6911	1.6911	0.314381	5.37915	7.48e-08	3.62e-07
IL12A	77.4244	1.34483	1.34483	0.125481	10.7174	8.43514e-27	1.32565e-25		RD3L	0.538279	1.6909	1.6909	0.538387	3.14067	0.00168561	0.00349937
STXBP5L	5.72904	1.34478	1.34478	0.217883	6.17203	6.74168e-10	2.46491e-09		RD3L	0.538279	1.6909	1.6909	0.538387	3.14067	0.00168561	0.00349937
DIRC3	26.7902	1.34451	1.34451	0.106045	12.6788	7.75445e-37	3.38313e-35		AMDHD1	60.7973	-1.69012	1.69012	0.232927	-7.25603	3.99e-13	6.19e-12
RIT2	0.383892	1.34409	1.34409	0.386119	3.48102	0.000499508	0.000979732		AMDHD1	60.7973	-1.69012	1.69012	0.232927	-7.25603	3.98623e-13	6.1868e-12
LRRTM4	17.2257	1.344	1.344	0.160842	8.35605	6.48519e-17	4.42691e-16		LILRB5	712.011	1.68949	1.68949	0.216296	7.81102	5.67e-15	1.34e-13
LILRA1	131.14	1.34368	1.34368	0.116031	11.5803	5.18414e-31	1.20977e-29		NTRK2	556.926	1.68921	1.68921	0.287642	5.87261	4.29e-09	2.7e-08
KLF4	4023.26	1.34358	1.34358	0.121574	11.0516	2.15381e-28	3.9153e-27		NPAP1	5.82476	1.6886	1.6886	0.409728	4.12126	3.77e-05	0.000106281
AQP10	17.9454	1.34265	1.34265	0.178	7.54297	4.59377e-14	2.42739e-13		CARTPT	1.76007	1.6872	1.6872	0.6386	2.64202	0.00824122	0.0149085
SLC2A2	2.39381	1.34169	1.34169	0.390652	3.4345	0.000593654	0.00115267		CEBPE	17.8229	1.68548	1.68548	0.253181	6.65722	2.79e-11	2.79e-10
P2RY1	225.765	1.34135	1.34135	0.108435	12.37	3.79766e-35	1.32089e-33		VENTX	198.432	1.684	1.684	0.216174	7.79006	6.7e-15	1.57e-13
PAPOLB	0.815116	1.34112	1.34112	0.21841	6.14039	8.23166e-10	2.98574e-09		CA10	22.1769	1.68096	1.68096	0.452737	3.71289	0.000204905	0.000504621
CGA	17.0864	1.34111	1.34111	0.285737	4.69352	2.68538e-06	6.84875e-06		CA10	22.1769	1.68096	1.68096	0.452737	3.71289	0.000204905	0.000504621
HMX1	0.49712	1.34071	1.34071	0.466158	2.87609	0.00402629	0.00698872		LRRC46	356.815	1.67993	1.67993	0.274832	6.11258	9.8036e-10	7.0729e-09
RPL3L	6.27255	1.34061	1.34061	0.118818	11.2828	1.59527e-29	3.22737e-28		KRT71	0.907881	1.67705	1.67705	0.42175	3.97642	7e-05	0.000187024
HOXB4	309.569	1.34033	1.34033	0.0997162	13.4414	3.45825e-41	2.58006e-39		LTK	936.502	1.67615	1.67615	0.25277	6.63112	3.33e-11	3.26e-10
RBMXL2	2.05776	1.34026	1.34026	0.188964	7.09267	1.31553e-12	6.15273e-12		FLT4	2086.32	1.67547	1.67547	0.189583	8.83768	9.77e-19	5.48e-17
AC026310.1	8.02743	1.33982	1.33982	0.144792	9.25345	2.17355e-20	1.97648e-19		FGF17	35.1809	1.67438	1.67438	0.280318	5.97316	2.33e-09	1.55e-08
GOLGA6L2	0.395812	1.33959	1.33959	0.411283	3.25711	0.00112553	0.0021083		TP53TG3C	12.9531	-1.67431	1.67431	0.374817	-4.46699	7.93e-06	2.55e-05
MUC5B	26890.6	-1.33957	1.33957	0.239622	-5.59035	2.26613e-08	7.19377e-08		TP53TG3C	12.9531	-1.67431	1.67431	0.374817	-4.46699	7.93266e-06	2.54543e-05
RAPSN	12.6564	1.33949	1.33949	0.131451	10.19	2.19692e-24	2.79227e-23		BEND2	2.91894	1.67399	1.67399	0.44764	3.73959	0.00018432	0.000457688
ADAM11	34.5173	1.33857	1.33857	0.102437	13.0672	5.06743e-39	2.87283e-37		TMEM255B	360.598	1.67378	1.67378	0.18699	8.95121	3.52e-19	2.19e-17
SPAG8	199.668	1.33847	1.33847	0.143232	9.34476	9.21006e-21	8.59306e-20		NLRP1	3107.34	1.67316	1.67316	0.189299	8.8387	9.68e-19	5.44e-17
ZSCAN10	2.02777	1.33844	1.33844	0.216156	6.19201	5.94002e-10	2.18454e-09		KRT34	1.6943	-1.67207	1.67207	0.501482	-3.33425	0.000855291	0.00187408
MSMB	875.957	-1.33779	1.33779	0.2681	-4.98989	6.04138e-07	1.65341e-06		KRT34	1.6943	-1.67207	1.67207	0.501482	-3.33425	0.000855291	0.00187408
KCNT1	55.6978	1.33758	1.33758	0.156636	8.5394	1.34919e-17	9.73331e-17		HOXD8	79.7288	-1.67051	1.67051	0.238249	-7.01163	2.36e-12	3e-11
HIST1H1D	15.41	1.33741	1.33741	0.171386	7.80347	6.02277e-15	3.42994e-14		HOXD8	79.7288	-1.67051	1.67051	0.238249	-7.01163	2.35552e-12	3.00366e-11
NTNG2	199.644	1.33721	1.33721	0.122879	10.8823	1.39985e-27	2.36479e-26		TSHB	0.718925	1.6697	1.6697	0.6045	2.76212	0.00574266	0.0107309
SPATC1	31.0731	1.33707	1.33707	0.136747	9.77769	1.40381e-22	1.52616e-21		TSHB	0.718925	1.6697	1.6697	0.6045	2.76212	0.00574266	0.0107309
ADAM20	5.2832	1.33673	1.33673	0.122257	10.9338	7.94588e-28	1.37708e-26		AF131215.5	3.25803	-1.66888	1.66888	0.289072	-5.77323	7.78e-09	4.61e-08
CFHR2	0.468985	1.33592	1.33592	0.418077	3.19539	0.00139643	0.00258365		AF131215.5	3.25803	-1.66888	1.66888	0.289072	-5.77323	7.77646e-09	4.61097e-08
HOXA5	480.114	1.33583	1.33583	0.10382	12.8668	6.92415e-38	3.48273e-36		DHH	19.2667	1.66833	1.66833	0.223902	7.45117	9.25e-14	1.68e-12
FGFBP2	73.7487	1.33567	1.33567	0.143669	9.29685	1.44668e-20	1.33487e-19		WFDC12	16.3202	1.6679	1.6679	0.403223	4.13641	3.52784e-05	0.000100166
PRG4	1788.32	1.33525	1.33525	0.172074	7.75975	8.50943e-15	4.78363e-14		WFDC12	16.3202	1.6679	1.6679	0.403223	4.13641	3.53e-05	0.000100166
REM2	62.7881	1.3352	1.3352	0.0983452	13.5767	5.50463e-42	4.58392e-40		GOLGA8M	26.0193	1.66736	1.66736	0.2614	6.37857	1.79e-10	1.51e-09
LRRTM1	23.3735	-1.33493	1.33493	0.244467	-5.46058	4.74588e-08	1.4588e-07		EPHA7	82.818	-1.66699	1.66699	0.301228	-5.53398	3.13e-08	1.63e-07
ITGAX	5624.95	1.33492	1.33492	0.116147	11.4934	1.42408e-30	3.17554e-29		FAM198A	229.255	1.66667	1.66667	0.218296	7.63488	2.26e-14	4.74e-13
TCEAL5	7.37399	1.33468	1.33468	0.168398	7.92577	2.26728e-15	1.34821e-14		AKR1D1	1.25834	-1.66422	1.66422	0.441329	-3.77094	0.000162635	0.000407984
GOLGA6A	6.24148	1.33267	1.33267	0.134555	9.90424	3.98998e-23	4.58619e-22		AKR1D1	1.25834	-1.66422	1.66422	0.441329	-3.77094	0.000162635	0.000407984
RFPL3	0.905093	1.33255	1.33255	0.257767	5.1696	2.34591e-07	6.70752e-07		APOA1	38.2235	1.66406	1.66406	0.284574	5.84755	4.99e-09	3.08e-08
KRT34	1.04726	1.33159	1.33159	0.288378	4.61753	3.88336e-06	9.74556e-06		CHIA	275.497	1.66389	1.66389	0.355052	4.68632	2.78e-06	9.76e-06
PDZD3	13.9708	1.33144	1.33144	0.159213	8.36264	6.13307e-17	4.19654e-16		FAM72D	137.851	-1.66352	1.66352	0.207267	-8.02597	1.01e-15	2.94e-14
TAS2R43	1.00644	1.33142	1.33142	0.219051	6.07811	1.21608e-09	4.34492e-09		FAM72D	137.851	-1.66352	1.66352	0.207267	-8.02597	1.00725e-15	2.94272e-14
CCL15-CCL14	314.779	1.33124	1.33124	0.139833	9.52021	1.72821e-21	1.71531e-20		HOXB9	383.799	-1.66317	1.66317	0.55841	-2.9784	0.00289756	0.00575242
CHIT1	2488.8	-1.33005	1.33005	0.171004	-7.77789	7.37459e-15	4.16903e-14		HOXB9	383.799	-1.66317	1.66317	0.55841	-2.9784	0.00289756	0.00575242
PRSS53	239.773	1.32973	1.32973	0.102749	12.9415	2.62343e-38	1.36752e-36		CLDN1	2283.7	-1.66207	1.66207	0.252696	-6.57734	4.79e-11	4.52e-10
BEST2	0.904748	1.32966	1.32966	0.215624	6.16659	6.97803e-10	2.54715e-09		CLDN1	2283.7	-1.66207	1.66207	0.252696	-6.57734	4.78928e-11	4.52356e-10
MUC3A	1154.97	-1.32923	1.32923	0.177897	-7.4719	7.90461e-14	4.10234e-13		DUSP1	25247.3	1.65985	1.65985	0.198052	8.38091	5.25e-17	2.02e-15
DGKB	11.6278	1.32915	1.32915	0.16936	7.84808	4.22462e-15	2.44264e-14		FAM193B	3611.56	1.65944	1.65944	0.174709	9.49828	2.13e-21	2.39e-19
RP11-248J23.7	1.11559	1.32842	1.32842	0.228041	5.82536	5.69881e-09	1.9103e-08		DRP2	40.4991	-1.65789	1.65789	0.231582	-7.15897	8.13e-13	1.16e-11
SLC36A2	0.808284	1.32825	1.32825	0.262176	5.06627	4.05682e-07	1.1311e-06		DRP2	40.4991	-1.65789	1.65789	0.231582	-7.15897	8.12875e-13	1.1624e-11
DGKG	391.303	1.32732	1.32732	0.0973327	13.637	2.41364e-42	2.10605e-40		DRP2	40.4991	-1.65789	1.65789	0.231582	-7.15897	8.12875e-13	1.1624e-11
KCNJ12	203.448	1.32634	1.32634	0.117242	11.3128	1.13419e-29	2.32267e-28		MMP28	1043.71	1.65716	1.65716	0.230995	7.17402	7.28285e-13	1.05389e-11
TBX22	0.741085	1.32568	1.32568	0.303142	4.37313	1.22479e-05	2.91305e-05		MMP28	1043.71	1.65716	1.65716	0.230995	7.17402	7.28285e-13	1.05389e-11
VWA5B2	29.3021	1.32537	1.32537	0.130183	10.1808	2.41535e-24	3.05827e-23		MMP28	1043.71	1.65716	1.65716	0.230995	7.17402	7.28e-13	1.05e-11
LCE1A	0.357026	1.32501	1.32501	0.41981	3.15621	0.00159835	0.00293426		RSPH10B	74.3444	1.65622	1.65622	0.298077	5.55635	2.75472e-08	1.45118e-07
TRIML1	0.519255	1.3248	1.3248	0.323204	4.09897	4.14997e-05	9.30879e-05		RSPH10B	74.3444	1.65622	1.65622	0.298077	5.55635	2.75e-08	1.45e-07
GPR146	662.655	1.32231	1.32231	0.109384	12.0887	1.21156e-33	3.60754e-32		C21orf37	0.374698	-1.65542	1.65542	0.655966	-2.52363	0.0116148	0.0203689
AC021860.1	28.914	1.32086	1.32086	0.136278	9.69237	3.24892e-22	3.43714e-21		NPDC1	3701.66	1.65265	1.65265	0.186814	8.84654	9.02723e-19	5.14731e-17
NPR1	1813.81	1.32041	1.32041	0.122766	10.7555	5.58022e-27	8.87396e-26		NPDC1	3701.66	1.65265	1.65265	0.186814	8.84654	9.03e-19	5.15e-17
HRC	84.8476	1.31989	1.31989	0.11441	11.5365	8.63544e-31	1.97836e-29		DEPDC1	325.939	-1.65218	1.65218	0.299458	-5.51723	3.44394e-08	1.77741e-07
FAM153A	116.644	1.31829	1.31829	0.162841	8.09555	5.7008e-16	3.56638e-15		DNAJC12	582.752	-1.65051	1.65051	0.316154	-5.2206	1.78346e-07	7.96527e-07
DUOX1	6400.59	1.31823	1.31823	0.15039	8.76541	1.86097e-18	1.44145e-17		C9orf139	55.6603	1.64945	1.64945	0.236196	6.9834	2.88e-12	3.61e-11
CCM2L	357.205	1.318	1.318	0.108851	12.1083	9.54682e-34	2.88547e-32		SHISA3	346.765	1.64862	1.64862	0.294049	5.60662	2.06e-08	1.12e-07
C10orf67	29.0461	1.31788	1.31788	0.160456	8.21334	2.15121e-16	1.39627e-15		UNC13A	111.575	-1.64803	1.64803	0.259526	-6.35017	2.1507e-10	1.78744e-09
ENTPD3	422.133	-1.31768	1.31768	0.117258	-11.2374	2.67064e-29	5.30663e-28		UNC13A	111.575	-1.64803	1.64803	0.259526	-6.35017	2.15e-10	1.79e-09
TLDC2	239.147	1.31563	1.31563	0.103613	12.6975	6.1023e-37	2.72149e-35		KRT79	24.3604	1.64659	1.64659	0.346393	4.75354	2e-06	7.2e-06
TSPY3	0.257164	1.31547	1.31547	1.42204	0.925055	0.354937	0.430071		NOVA2	750.427	1.64617	1.64617	0.235472	6.99093	2.73e-12	3.44e-11
SLC25A47	1.99625	1.31494	1.31494	0.170112	7.72983	1.07692e-14	6.00353e-14		GLYATL3	1.28676	-1.64497	1.64497	1.17168	-1.40394	0.160337	0.217853
IFFO1	1312.69	1.31449	1.31449	0.104624	12.5639	3.33447e-36	1.33572e-34		HLX	865.764	1.64434	1.64434	0.179453	9.16307	5.04e-20	4e-18
CNTNAP4	3.62112	1.31436	1.31436	0.224053	5.86627	4.45703e-09	1.50967e-08		EYA2	559.964	-1.64432	1.64432	0.277197	-5.93194	2.99e-09	1.95e-08
PAGE5	2.41188	1.31405	1.31405	0.294264	4.46555	7.9864e-06	1.94113e-05		ACSM2A	2.03126	1.64414	1.64414	0.412864	3.98226	6.83e-05	0.000182799
HSPB8	2790.53	1.31331	1.31331	0.1071	12.2625	1.44013e-34	4.6616e-33		SVEP1	4121.49	1.644	1.644	0.25179	6.52923	6.61e-11	6.08e-10
CACNB2	201.29	1.31287	1.31287	0.110887	11.8397	2.43303e-32	6.43326e-31		LRP1B	26.1141	-1.64388	1.64388	0.335546	-4.89912	9.63e-07	3.71e-06
CYP3A43	1.51426	1.31281	1.31281	0.181981	7.214	5.43305e-13	2.62864e-12		TBC1D26	8.23288	1.64294	1.64294	0.302854	5.42485	5.8e-08	2.86e-07
TGM1	158.553	1.31279	1.31279	0.1085	12.0995	1.06259e-33	3.18763e-32		GHR	308.122	1.64256	1.64256	0.232356	7.06912	1.56e-12	2.06e-11
TREML4	14.4898	1.31278	1.31278	0.145181	9.04238	1.53301e-19	1.30254e-18		MEOX2	556.917	1.64251	1.64251	0.230009	7.14107	9.26e-13	1.3e-11
PHLDB2	2034.07	1.31225	1.31225	0.0968022	13.556	7.29717e-42	5.97743e-40		DNAH1	1215.39	1.64243	1.64243	0.201845	8.13708	4.05e-16	1.31e-14
RP11-47I22.3	91.6214	1.31176	1.31176	0.14436	9.08674	1.02055e-19	8.80542e-19		RNF112	158.413	1.64235	1.64235	0.23867	6.88126	5.93e-12	6.94e-11
LRRN4CL	128.828	1.31162	1.31162	0.123254	10.6416	1.90804e-26	2.89656e-25		FGD2	1423.48	1.64146	1.64146	0.190501	8.61653	6.9e-18	3.18e-16
GPRASP1	632.185	1.31159	1.31159	0.106194	12.3509	4.81798e-35	1.65285e-33		C10orf105	50.7578	1.64112	1.64112	0.293405	5.59334	2.23e-08	1.2e-07
LYPD2	10.7463	1.31157	1.31157	0.211587	6.19873	5.69213e-10	2.09529e-09		MTL5	150.716	-1.64086	1.64086	0.228053	-7.19506	6.24e-13	9.24e-12
INSL5	0.559581	1.31055	1.31055	0.242301	5.40876	6.34611e-08	1.92795e-07		MTL5	150.716	-1.64086	1.64086	0.228053	-7.19506	6.24339e-13	9.24123e-12
NDST4	1.01957	1.31023	1.31023	0.372844	3.51414	0.000441172	0.000871446		LHX2	20.1648	-1.63891	1.63891	0.396814	-4.13018	3.62485e-05	0.000102572
AMY1B	247.993	-1.31013	1.31013	0.181956	-7.20024	6.01059e-13	2.89759e-12		LHX2	20.1648	-1.63891	1.63891	0.396814	-4.13018	3.62e-05	0.000102572
HOXD10	18.0123	1.31004	1.31004	0.189847	6.90049	5.1822e-12	2.29838e-11		CDH23	881.098	1.6382	1.6382	0.242579	6.75327	1.44551e-11	1.5457e-10
NBPF4	2.88134	1.30985	1.30985	0.370416	3.53615	0.000406003	0.000806022		CDH23	881.098	1.6382	1.6382	0.242579	6.75327	1.45e-11	1.55e-10
CYP3A4	4.51053	1.30967	1.30967	0.188427	6.95053	3.63917e-12	1.63498e-11		LILRA1	146.478	1.63689	1.63689	0.228277	7.17061	7.47e-13	1.08e-11
HPX	62.745	1.30966	1.30966	0.115905	11.2995	1.32022e-29	2.69263e-28		TBX3	2528.57	1.63664	1.63664	0.246697	6.63421	3.26e-11	3.21e-10
44443	1061.97	1.30911	1.30911	0.105083	12.4579	1.267e-35	4.68277e-34		CALY	23.7394	-1.63661	1.63661	0.327385	-4.99905	5.76e-07	2.31e-06
RASL12	1409.55	1.30895	1.30895	0.1045	12.5258	5.39339e-36	2.08555e-34		TNFSF14	233.962	1.63612	1.63612	0.210095	7.78753	6.83e-15	1.6e-13
TPH1	46.5295	1.30886	1.30886	0.112021	11.684	1.53821e-31	3.77387e-30		TNFSF14	233.962	1.63612	1.63612	0.210095	7.78753	6.83322e-15	1.59662e-13
KIR3DX1	16.0575	1.30866	1.30866	0.165524	7.90617	2.65432e-15	1.56537e-14		TNFSF14	233.962	1.63612	1.63612	0.210095	7.78753	6.83322e-15	1.59662e-13
FBLN1	16871.1	1.30815	1.30815	0.106835	12.2446	1.79572e-34	5.76614e-33		MAT1A	103.901	-1.63584	1.63584	0.290265	-5.63566	1.74389e-08	9.62376e-08
AC105020.1	93.7742	1.3077	1.3077	0.103275	12.6622	9.57531e-37	4.11492e-35		MAT1A	103.901	-1.63584	1.63584	0.290265	-5.63566	1.74e-08	9.62e-08
LPHN3	206.116	1.30732	1.30732	0.124907	10.4663	1.23396e-25	1.73729e-24		TREML1	45.1027	1.6357	1.6357	0.223185	7.32889	2.32e-13	3.84e-12
UBAP1L	291.238	1.30719	1.30719	0.104697	12.4855	8.95688e-36	3.36621e-34		HAS1	88.8378	1.63531	1.63531	0.326357	5.0108	5.42e-07	2.19e-06
TPSG1	13.4602	1.307	1.307	0.132784	9.84303	7.34655e-23	8.22297e-22		PDZD4	323.587	1.63515	1.63515	0.225625	7.24719	4.25e-13	6.56e-12
HILPDA	1179.86	1.30698	1.30698	0.121994	10.7135	8.79941e-27	1.37857e-25		A2ML1	24.7681	-1.63422	1.63422	0.334022	-4.89255	9.95e-07	3.81e-06
TIMP3	46430.8	1.30639	1.30639	0.105128	12.4267	1.87214e-35	6.76971e-34		A2ML1	24.7681	-1.63422	1.63422	0.334022	-4.89255	9.95369e-07	3.81479e-06
FAM110D	138.667	1.3059	1.3059	0.112473	11.6108	3.63253e-31	8.59685e-30		EPPIN	16.5333	1.63321	1.63321	0.388216	4.20697	2.59e-05	7.53e-05
GOLGA6L9	3.54795	1.30586	1.30586	0.955029	1.36735	0.171517	0.223721		EPPIN	16.5333	1.63321	1.63321	0.388216	4.20697	2.58815e-05	7.52525e-05
SULT1C4	206.441	1.30549	1.30549	0.114633	11.3885	4.77064e-30	1.00675e-28		AMER2	19.2414	1.63308	1.63308	0.428319	3.81276	0.000137425	0.000348266
CALCB	9.06446	1.30353	1.30353	0.185045	7.04442	1.86231e-12	8.56824e-12		STRA8	2.88879	-1.63263	1.63263	0.768174	-2.12534	0.0335583	0.0533166
CD79A	834.973	-1.30287	1.30287	0.137439	-9.47965	2.55133e-21	2.50012e-20		STRA8	2.88879	-1.63263	1.63263	0.768174	-2.12534	0.0335583	0.0533166
EGFL7	4330.08	1.30242	1.30242	0.101421	12.8418	9.56756e-38	4.68321e-36		TAS2R3	1.55314	-1.6317	1.6317	0.288643	-5.653	1.58e-08	8.77e-08
PRIMA1	66.9435	1.30217	1.30217	0.157951	8.24417	1.66317e-16	1.09114e-15		TAS2R3	1.55314	-1.6317	1.6317	0.288643	-5.653	1.57672e-08	8.77044e-08
KIAA1239	1.55818	1.30203	1.30203	0.262076	4.96814	6.75983e-07	1.83975e-06		TAF7L	13.7636	-1.63146	1.63146	0.305366	-5.34264	9.1604e-08	4.35374e-07
LENG8	16146.6	1.30185	1.30185	0.101334	12.8471	8.93034e-38	4.39272e-36		GPR20	37.7177	1.63104	1.63104	0.223751	7.28951	3.11e-13	4.96e-12
KCTD4	1.12219	1.30181	1.30181	0.200869	6.48091	9.11737e-11	3.61614e-10		ALPL	4554.92	1.631	1.631	0.242347	6.73003	1.69623e-11	1.78808e-10
NR1D1	2084.05	1.3005	1.3005	0.113342	11.4741	1.77968e-30	3.9292e-29		PABPN1L	3.12088	1.6288	1.6288	0.36359	4.47976	7.47e-06	2.41e-05
ALDH1A2	567.602	1.30049	1.30049	0.137969	9.42601	4.25991e-21	4.07882e-20		LGI1	2.39631	1.62866	1.62866	0.450826	3.61261	0.000303134	0.000722418
C2orf80	0.722222	1.30027	1.30027	0.255374	5.09164	3.54983e-07	9.94715e-07		CLRN3	7.3301	-1.62844	1.62844	0.326655	-4.98519	6.19015e-07	2.46758e-06
SH2D3C	2116.33	1.30002	1.30002	0.103954	12.5056	6.95304e-36	2.66299e-34		CLRN3	7.3301	-1.62844	1.62844	0.326655	-4.98519	6.19e-07	2.47e-06
TPD52L3	0.461506	1.29966	1.29966	0.336808	3.85874	0.000113972	0.000242917		GYPC	1885.78	1.62797	1.62797	0.176921	9.20168	3.52e-20	2.88e-18
C12orf54	4.66905	1.29862	1.29862	0.148089	8.76918	1.79976e-18	1.39673e-17		STARD8	1717.31	1.62719	1.62719	0.212828	7.64554	2.08e-14	4.39e-13
TUSC5	3.79529	1.29823	1.29823	0.177945	7.29566	2.97194e-13	1.47051e-12		CD164L2	164.056	1.62569	1.62569	0.248481	6.5425	6.04982e-11	5.59566e-10
LPPR1	155.947	-1.29779	1.29779	0.171952	-7.54741	4.44002e-14	2.34924e-13		CCDC135	102.609	1.62566	1.62566	0.318908	5.09757	3.44032e-07	1.44548e-06
C10orf115	6.00152	1.29709	1.29709	0.195344	6.64004	3.13595e-11	1.29098e-10		PPBP	221.522	1.62353	1.62353	0.343761	4.72285	2.33e-06	8.27e-06
SRY	0.46778	1.29687	1.29687	0.337739	3.83985	0.000123107	0.00026125		DACT3	634.064	1.62351	1.62351	0.202943	7.99982	1.25e-15	3.52e-14
TRH	7.60199	1.29686	1.29686	0.173774	7.46289	8.46473e-14	4.37493e-13		MAGEB17	4.47352	-1.62297	1.62297	0.3698	-4.38877	1.14e-05	3.54e-05
HIST1H2BO	5.9515	1.29634	1.29634	0.152504	8.50039	1.88959e-17	1.34191e-16		MAGEB17	4.47352	-1.62297	1.62297	0.3698	-4.38877	1.13995e-05	3.54398e-05
MRGPRF	634.9	1.29553	1.29553	0.105341	12.2984	9.24312e-35	3.06612e-33		MAGEB17	4.47352	-1.62297	1.62297	0.3698	-4.38877	1.13995e-05	3.54398e-05
C17orf74	0.574317	1.29523	1.29523	0.249181	5.19796	2.01491e-07	5.80078e-07		JAM2	1081.3	1.62273	1.62273	0.197314	8.22413	1.97e-16	6.74e-15
RXFP1	146.593	1.29508	1.29508	0.127016	10.1962	2.06201e-24	2.62579e-23		AC008443.1	209.236	1.62249	1.62249	0.296058	5.4803	4.25e-08	2.15e-07
SPARCL1	20884.3	1.29474	1.29474	0.110742	11.6915	1.40817e-31	3.48036e-30		ITGA2B	373.812	1.62212	1.62212	0.286215	5.66749	1.45e-08	8.13e-08
C11orf21	243.106	1.29473	1.29473	0.122273	10.5888	3.35815e-26	4.99961e-25		REM1	113.825	1.62119	1.62119	0.215428	7.52541	5.26e-14	1e-12
RP11-248J23.6	5.40017	1.29462	1.29462	0.140333	9.22531	2.82743e-20	2.5457e-19		KLF15	861.988	1.62117	1.62117	0.249533	6.49684	8.2e-11	7.42e-10
SAP25	195.263	1.29257	1.29257	0.12645	10.2219	1.5813e-24	2.0356e-23		AATK	1088.7	1.62008	1.62008	0.221473	7.31503	2.57e-13	4.19e-12
BPIFB6	0.697557	1.29237	1.29237	0.539697	2.39463	0.0166372	0.0262825		PNCK	64.1764	-1.61915	1.61915	0.262374	-6.17114	6.78e-10	5.06e-09
ZNF728	5.81068	1.29221	1.29221	0.172022	7.51186	5.82945e-14	3.06019e-13		HSD11B1	820.265	1.61834	1.61834	0.206149	7.85033	4.15e-15	1.02e-13
IGJ	16058.9	-1.2921	1.2921	0.130801	-9.87834	5.16829e-23	5.86333e-22		ADD2	194.965	-1.61603	1.61603	0.235012	-6.87636	6.14e-12	7.16e-11
AC107021.1	6.06624	1.29156	1.29156	0.141731	9.11274	8.03252e-20	6.98157e-19		ADD2	194.965	-1.61603	1.61603	0.235012	-6.87636	6.1401e-12	7.165e-11
TAS2R46	0.680023	1.28912	1.28912	0.230541	5.59171	2.2484e-08	7.14201e-08		FAM72B	111.285	-1.6143	1.6143	0.177309	-9.10443	8.6722e-20	6.47062e-18
CCDC85B	1108.07	1.28903	1.28903	0.0894537	14.41	4.47919e-47	6.46712e-45		FAM72B	111.285	-1.6143	1.6143	0.177309	-9.10443	8.67e-20	6.47e-18
CLEC18B	15.7918	1.28838	1.28838	0.128101	10.0576	8.50835e-24	1.02988e-22		TSNAXIP1	126.584	1.61353	1.61353	0.252552	6.3889	1.67e-10	1.42e-09
PRSS57	7.01336	1.28826	1.28826	0.172765	7.45676	8.86786e-14	4.57622e-13		TSNAXIP1	126.584	1.61353	1.61353	0.252552	6.3889	1.67085e-10	1.418e-09
C17orf82	49.0079	1.28814	1.28814	0.0993832	12.9614	2.02623e-38	1.07294e-36		G0S2	3366.15	1.61251	1.61251	0.277429	5.81233	6.16e-09	3.72e-08
ADCY5	541.381	1.28799	1.28799	0.119671	10.7627	5.16323e-27	8.26982e-26		RERGL	87.2047	1.61223	1.61223	0.345966	4.66009	3.16e-06	1.1e-05
TMEM178A	177.619	1.28796	1.28796	0.113597	11.3379	8.51344e-30	1.7614e-28		RERGL	87.2047	1.61223	1.61223	0.345966	4.66009	3.16075e-06	1.09681e-05
C3orf35	48.9777	1.28774	1.28774	0.108969	11.8175	3.17009e-32	8.29472e-31		SLC10A2	2.4093	1.61192	1.61192	0.646662	2.49268	0.0126782	0.022043
POU5F2	4.55228	1.2869	1.2869	0.137852	9.3354	1.00608e-20	9.3694e-20		DDX25	14.2959	-1.61134	1.61134	0.305843	-5.26853	1.38e-07	6.31e-07
NRXN1	16.608	1.2868	1.2868	0.156237	8.23624	1.77706e-16	1.16131e-15		TOX2	973.25	1.61103	1.61103	0.215452	7.47746	7.58e-14	1.41e-12
CD19	131.983	-1.28676	1.28676	0.122963	-10.4646	1.25624e-25	1.76675e-24		TENM2	80.9322	-1.61103	1.61103	0.291161	-5.53314	3.15e-08	1.64e-07
OR2A14	0.474011	1.28661	1.28661	0.254011	5.06519	4.07986e-07	1.13689e-06		CCL2	4067.11	1.61079	1.61079	0.252708	6.3741	1.84e-10	1.55e-09
LCE2D	0.282371	1.28657	1.28657	0.531229	2.42187	0.0154407	0.0245294		C17orf77	0.86281	1.61038	1.61038	0.582859	2.7629	0.00572901	0.0107084
FNDC7	1.3903	1.28656	1.28656	0.188226	6.83519	8.18947e-12	3.56054e-11		DEPDC1B	206.4	-1.61022	1.61022	0.262597	-6.13191	8.68285e-10	6.31426e-09
DPP4	3719.4	-1.28589	1.28589	0.128352	-10.0185	1.26423e-23	1.51293e-22		PCDHGC5	98.7382	1.60953	1.60953	0.204272	7.87934	3.29e-15	8.23e-14
PDZRN4	38.2918	1.28547	1.28547	0.13725	9.36592	7.53875e-21	7.07979e-20		ABLIM3	1758.46	1.60952	1.60952	0.196849	8.17643	2.92e-16	9.6e-15
USP6	79.3157	1.28516	1.28516	0.115902	11.0883	1.42908e-28	2.63605e-27		NFE2	411.774	1.60835	1.60835	0.212214	7.5789	3.48e-14	6.97e-13
NYAP1	26.5079	1.28427	1.28427	0.0998827	12.8578	7.77571e-38	3.87223e-36		AL445665.1	4.43179	1.60812	1.60812	0.469888	3.42234	0.000620839	0.0013979
BCL6B	1236.79	1.28424	1.28424	0.101918	12.6007	2.0928e-36	8.57153e-35		TNFRSF14	5481.91	1.60803	1.60803	0.155655	10.3307	5.11697e-25	1.08108e-22
MFAP5	377.337	1.28396	1.28396	0.147678	8.69433	3.48897e-18	2.64923e-17		TNFRSF14	5481.91	1.60803	1.60803	0.155655	10.3307	5.12e-25	1.08e-22
RSPO3	358.518	1.28366	1.28366	0.139962	9.17147	4.66608e-20	4.13255e-19		JMJD7-PLA2G4B	1128.52	1.60752	1.60752	0.191875	8.37793	5.39e-17	2.06e-15
RNF152	894.638	1.28341	1.28341	0.103068	12.452	1.36347e-35	5.01162e-34		FCGR3B	733.879	1.60736	1.60736	0.270664	5.93859	2.87e-09	1.88e-08
FBN3	188.589	1.2834	1.2834	0.155734	8.24097	1.70816e-16	1.11847e-15		LBX1	3.42588	1.60704	1.60704	0.302679	5.30939	1.1e-07	5.16e-07
NPIPB11	168.38	1.2827	1.2827	0.100418	12.7736	2.3021e-37	1.07444e-35		LBX1	3.42588	1.60704	1.60704	0.302679	5.30939	1.0999e-07	5.15555e-07
HCAR3	269.068	1.28195	1.28195	0.130539	9.82047	9.19179e-23	1.01973e-21		BMPER	484.407	1.60608	1.60608	0.285495	5.62562	1.85e-08	1.02e-07
STAR	17.3959	1.2812	1.2812	0.14032	9.13055	6.81513e-20	5.9622e-19		TEK	1864.32	1.60572	1.60572	0.235643	6.8142	9.48e-12	1.06e-10
EMILIN3	27.3977	1.28102	1.28102	0.119012	10.7637	5.10605e-27	8.18477e-26		MAPK15	764.009	1.60552	1.60552	0.249763	6.42817	1.29e-10	1.12e-09
ASIC4	16.1973	1.28072	1.28072	0.129698	9.87465	5.36219e-23	6.06616e-22		RCVRN	7.55299	1.60522	1.60522	0.26353	6.09125	1.12e-09	7.98e-09
TMOD1	787.093	1.28014	1.28014	0.0972271	13.1665	1.36832e-39	8.42358e-38		OSCAR	865.323	1.60455	1.60455	0.181936	8.81934	1.15132e-18	6.38344e-17
STAB1	7494.49	1.27991	1.27991	0.103789	12.3319	6.10269e-35	2.06187e-33		OSCAR	865.323	1.60455	1.60455	0.181936	8.81934	1.15e-18	6.38e-17
GCGR	5.34142	1.27981	1.27981	0.161085	7.94494	1.94281e-15	1.15974e-14		PRPH	47.8743	1.60414	1.60414	0.283466	5.65902	1.52e-08	8.49e-08
FAM217A	0.622673	1.27864	1.27864	0.24698	5.1771	2.25361e-07	6.45834e-07		SLIT2	3638.37	1.60396	1.60396	0.232821	6.88925	5.61e-12	6.61e-11
SORBS1	2833.63	1.27833	1.27833	0.108555	11.7759	5.19601e-32	1.32839e-30		FAM187B	2.04961	1.60381	1.60381	0.344778	4.65172	3.29e-06	1.14e-05
SLCO1B3	159.727	-1.27749	1.27749	0.304113	-4.20071	2.66076e-05	6.10062e-05		CACNA1S	12.2027	1.60355	1.60355	0.331922	4.83111	1.36e-06	5.06e-06
SPINK4	16.3644	1.2769	1.2769	0.369583	3.45498	0.000550342	0.00107408		CXorf30	47.0814	1.6027	1.6027	0.385753	4.15472	3.26e-05	9.3e-05
TAS2R50	1.10889	1.27678	1.27678	0.190825	6.69083	2.21906e-11	9.23566e-11		CXorf30	47.0814	1.6027	1.6027	0.385753	4.15472	3.25683e-05	9.29578e-05
CCDC17	647.869	1.27653	1.27653	0.167374	7.6268	2.40656e-14	1.3071e-13		EDNRB	2823.74	1.6021	1.6021	0.248171	6.45562	1.08e-10	9.53e-10
ERN2	623.733	-1.27641	1.27641	0.215992	-5.90949	3.43168e-09	1.17446e-08		BEST1	798.997	1.6018	1.6018	0.184029	8.70411	3.2e-18	1.57e-16
HIST2H2AB	1.39448	1.2748	1.2748	0.186472	6.83639	8.12125e-12	3.53471e-11		FEZF1	61.9602	-1.60117	1.60117	0.47619	-3.36247	0.000772488	0.00170624
FAM187B	1.83794	1.27461	1.27461	0.179086	7.11729	1.10066e-12	5.18647e-12		FEZF1	61.9602	-1.60117	1.60117	0.47619	-3.36247	0.000772488	0.00170624
MS4A1	467.029	-1.27446	1.27446	0.132957	-9.58551	9.20016e-22	9.3393e-21		MT2A	13615.5	1.60085	1.60085	0.220461	7.2614	3.83e-13	5.98e-12
SYT5	21.1998	1.27402	1.27402	0.183441	6.94513	3.78114e-12	1.69572e-11		KLHL33	6.68942	1.5992	1.5992	0.286263	5.58649	2.32e-08	1.24e-07
RNASE10	8.45449	1.27401	1.27401	0.110319	11.5484	7.51981e-31	1.73865e-29		BMX	136.472	1.59804	1.59804	0.244696	6.53072	6.55e-11	6.03e-10
IQSEC3	210.915	1.27388	1.27388	0.129049	9.87129	5.54452e-23	6.26537e-22		IFIT1B	4.42347	1.59796	1.59796	0.426369	3.74782	0.000178375	0.000444079
SBSPON	252.852	1.27378	1.27378	0.110628	11.5141	1.12064e-30	2.53553e-29		IFIT1B	4.42347	1.59796	1.59796	0.426369	3.74782	0.000178375	0.000444079
SLC22A1	15.8715	1.27322	1.27322	0.104255	12.2126	2.66242e-34	8.4145e-33		STATH	0.928485	1.59791	1.59791	0.586883	2.72271	0.00647481	0.0119588
PPAN-P2RY11	9.44296	1.27229	1.27229	0.343281	3.70624	0.000210355	0.000433251		STATH	0.928485	1.59791	1.59791	0.586883	2.72271	0.00647481	0.0119588
DMPK	2437.16	1.27169	1.27169	0.0874903	14.5353	7.24463e-48	1.10987e-45		FAM229A	411.079	1.59709	1.59709	0.204432	7.81236	5.61e-15	1.33e-13
VWA2	416.708	-1.27145	1.27145	0.118952	-10.6887	1.1493e-26	1.77699e-25		GABBR2	99.8162	1.596	1.596	0.307841	5.18448	2.16618e-07	9.51363e-07
ADAMTS10	791.15	1.27141	1.27141	0.107701	11.805	3.67825e-32	9.53731e-31		GABBR2	99.8162	1.596	1.596	0.307841	5.18448	2.17e-07	9.51e-07
RP11-89K11.1	32.7045	1.27133	1.27133	0.106037	11.9895	4.0356e-33	1.14232e-31		GPR133	2735.39	1.59448	1.59448	0.213914	7.45385	9.06562e-14	1.65716e-12
MCHR2	0.590416	1.27074	1.27074	0.45975	2.76397	0.00571021	0.00969529		GPR133	2735.39	1.59448	1.59448	0.213914	7.45385	9.07e-14	1.66e-12
IFNK	0.553929	1.27066	1.27066	0.27606	4.60286	4.1672e-06	1.04214e-05		SORBS1	3146.95	1.59432	1.59432	0.214787	7.4228	1.15e-13	2.04e-12
LBP	61.4052	1.26977	1.26977	0.202731	6.26332	3.76856e-10	1.4084e-09		FBLN1	18788.2	1.59417	1.59417	0.204294	7.80332	6.03e-15	1.42e-13
CASKIN2	3289.27	1.2689	1.2689	0.0891449	14.2341	5.62631e-46	7.3321e-44		C19orf35	59.1964	1.59267	1.59267	0.210628	7.56157	3.98e-14	7.85e-13
HIST1H2BJ	68.8941	1.26845	1.26845	0.114428	11.0852	1.48018e-28	2.72529e-27		C19orf35	59.1964	1.59267	1.59267	0.210628	7.56157	3.98236e-14	7.85089e-13
DENND2A	851.016	1.2683	1.2683	0.102393	12.3866	3.08761e-35	1.08711e-33		HOXC12	30.3842	-1.59243	1.59243	1.17707	-1.35288	0.176094	0.236666
AKR1CL1	2.76981	1.26821	1.26821	0.196306	6.4604	1.0443e-10	4.11992e-10		HOXC12	30.3842	-1.59243	1.59243	1.17707	-1.35288	0.176094	0.236666
PDE2A	628.215	1.2681	1.2681	0.103372	12.2674	1.35585e-34	4.40301e-33		AKR1B10	1802.41	1.59185	1.59185	0.535635	2.9719	0.00295964	0.00586522
RADIL	280.197	1.26805	1.26805	0.118337	10.7156	8.59966e-27	1.34939e-25		CD300E	947.078	1.5916	1.5916	0.269029	5.91608	3.3e-09	2.13e-08
SLC1A7	832.638	-1.26763	1.26763	0.181586	-6.98087	2.93352e-12	1.32686e-11		MYL9	13229.8	1.59155	1.59155	0.16913	9.41022	4.95e-21	5.2e-19
MASP1	300.316	1.26756	1.26756	0.134366	9.43362	3.9616e-21	3.80591e-20		ITIH4	493.086	1.59138	1.59138	0.214165	7.43062	1.08e-13	1.94e-12
LILRA4	34.703	-1.26697	1.26697	0.119911	-10.566	4.28419e-26	6.31273e-25		TKTL1	44.0594	-1.59096	1.59096	0.340095	-4.678	2.9e-06	1.01e-05
CSNK2B-LY6G5B-1181	200.175	1.26693	1.26693	0.103143	12.2832	1.11447e-34	3.67868e-33		CYP4A22	11.1285	1.59002	1.59002	0.359248	4.42596	9.6e-06	3.03e-05
ANKDD1A	419.464	1.26692	1.26692	0.0925378	13.6908	1.15187e-42	1.05557e-40		SH2D1B	78.0523	1.58979	1.58979	0.237962	6.68084	2.38e-11	2.41e-10
HSPA6	1547.22	1.26622	1.26622	0.125958	10.0528	8.93219e-24	1.07728e-22		BEX1	97.3213	-1.58708	1.58708	0.356616	-4.45038	8.57e-06	2.73e-05
GAL	45.4628	1.26492	1.26492	0.200955	6.29456	3.08279e-10	1.16076e-09		GALNT13	143.821	-1.58533	1.58533	0.239757	-6.61224	3.79e-11	3.65e-10
ADAMTSL3	832.249	1.26471	1.26471	0.120966	10.4551	1.38802e-25	1.94526e-24		PARP15	549.884	1.58532	1.58532	0.186952	8.47981	2.25556e-17	9.4643e-16
HEPACAM	1.93161	1.26458	1.26458	0.223008	5.67055	1.42343e-08	4.61052e-08		PARP15	549.884	1.58532	1.58532	0.186952	8.47981	2.26e-17	9.46e-16
GSTM2	1708.47	1.26405	1.26405	0.102066	12.3846	3.1657e-35	1.11265e-33		ACRV1	4.16613	-1.58401	1.58401	0.255603	-6.19716	5.74913e-10	4.35273e-09
ODF3L2	8.46856	1.26397	1.26397	0.119388	10.5871	3.41952e-26	5.08344e-25		ACRV1	4.16613	-1.58401	1.58401	0.255603	-6.19716	5.75e-10	4.35e-09
DND1	14.5171	1.26381	1.26381	0.121781	10.3777	3.1314e-25	4.24049e-24		PMP22	6484.03	1.58338	1.58338	0.16727	9.46598	2.91e-21	3.23e-19
S100B	316.155	-1.26371	1.26371	0.114089	-11.0766	1.63006e-28	2.99028e-27		PEX5L	45.6245	-1.58264	1.58264	0.246713	-6.41489	1.41e-10	1.21e-09
GABRQ	7.26289	1.26368	1.26368	0.226019	5.59104	2.25713e-08	7.16802e-08		C14orf23	1.02781	-1.5815	1.5815	0.783287	-2.01905	0.0434818	0.0674961
TMEM59L	539.428	-1.26167	1.26167	0.184827	-6.82622	8.71831e-12	3.78227e-11		C14orf23	1.02781	-1.5815	1.5815	0.783287	-2.01905	0.0434818	0.0674961
SRL	75.8785	1.26123	1.26123	0.114988	10.9684	5.42324e-28	9.53056e-27		BARX1	339.818	-1.58	1.58	0.551867	-2.863	0.00419646	0.00806851
PPARGC1B	532.821	1.26122	1.26122	0.103778	12.1531	5.52428e-34	1.70827e-32		COL13A1	522.131	1.57949	1.57949	0.207412	7.61521	2.63e-14	5.42e-13
RP11-685N3.1	3.44337	-1.26084	1.26084	0.292444	-4.31138	1.62237e-05	3.81033e-05		NFKBID	571.376	1.57912	1.57912	0.187386	8.42711	3.54e-17	1.42e-15
HS3ST5	50.3779	-1.26047	1.26047	0.189034	-6.66799	2.59337e-11	1.07467e-10		DUSP27	12.4191	1.57796	1.57796	0.300542	5.25037	1.51794e-07	6.90695e-07
MRGPRD	0.51983	1.2602	1.2602	0.252783	4.98529	6.18697e-07	1.69118e-06		DUSP27	12.4191	1.57796	1.57796	0.300542	5.25037	1.52e-07	6.91e-07
HIST1H4E	30.9307	1.25982	1.25982	0.151716	8.30383	1.00812e-16	6.77334e-16		NPIPB5	6219.51	1.57791	1.57791	0.197108	8.00531	1.19e-15	3.39e-14
DMBT1	8886.24	-1.2589	1.2589	0.183196	-6.87188	6.33593e-12	2.79095e-11		OR5K2	5.74774	1.57749	1.57749	0.303436	5.19874	2.01e-07	8.88e-07
SLC5A12	19.2111	1.25872	1.25872	0.197294	6.37995	1.77142e-10	6.82746e-10		FUT9	43.3007	-1.57711	1.57711	0.463069	-3.40578	0.000659753	0.00147773
FEZF1	74.5067	-1.25863	1.25863	0.243489	-5.16916	2.35151e-07	6.72066e-07		FUT9	43.3007	-1.57711	1.57711	0.463069	-3.40578	0.000659753	0.00147773
GABRR1	6.98789	1.25846	1.25846	0.269562	4.66855	3.0333e-06	7.6989e-06		ANXA13	30.5816	-1.57657	1.57657	0.464276	-3.39575	0.000684409	0.00152733
CCL23	152.34	1.25846	1.25846	0.140344	8.96696	3.04817e-19	2.5268e-18		ANXA13	30.5816	-1.57657	1.57657	0.464276	-3.39575	0.000684409	0.00152733
FCER1A	199.255	-1.25839	1.25839	0.135663	-9.27583	1.76247e-20	1.6129e-19		CTD-3214H19.4	4.8217	1.57444	1.57444	0.493842	3.18815	0.00143189	0.00300904
GADD45B	6575.88	1.25824	1.25824	0.115341	10.9088	1.04599e-27	1.78959e-26		CTD-3214H19.4	4.8217	1.57444	1.57444	0.493842	3.18815	0.00143188	0.00300904
CTD-2535L24.2	1.20929	1.25818	1.25818	0.332935	3.77907	0.000157416	0.00032939		GRHL3	76.2424	-1.57409	1.57409	0.316905	-4.96707	6.7971e-07	2.68605e-06
STON1	1088.55	1.25737	1.25737	0.0972657	12.9271	3.16457e-38	1.63685e-36		GRHL3	76.2424	-1.57409	1.57409	0.316905	-4.96707	6.8e-07	2.69e-06
HOGA1	60.5647	1.25708	1.25708	0.124216	10.1202	4.49716e-24	5.56091e-23		CLEC4D	78.7826	1.57264	1.57264	0.271165	5.79957	6.65e-09	3.99e-08
PAX7	121.636	-1.25704	1.25704	0.421062	-2.9854	0.00283209	0.00502673		BTBD19	437.648	1.57248	1.57248	0.177176	8.87526	6.98e-19	4.11e-17
SMTNL1	33.8985	1.25662	1.25662	0.11933	10.5307	6.23864e-26	9.04647e-25		CFHR4	0.634268	-1.57165	1.57165	0.444384	-3.5367	0.000405165	0.000944382
FAM180B	4.12292	1.25622	1.25622	0.171166	7.33919	2.14892e-13	1.07548e-12		S1PR1	3865.79	1.57141	1.57141	0.223645	7.02636	2.12e-12	2.73e-11
AL078585.1	1.92959	1.25583	1.25583	0.242809	5.1721	2.31472e-07	6.62401e-07		CACNG3	0.805487	1.5713	1.5713	0.49521	3.17301	0.00150869	0.00315722
SULT1E1	63.4956	1.25523	1.25523	0.164443	7.6332	2.28996e-14	1.24647e-13		CACNG3	0.805487	1.5713	1.5713	0.49521	3.17301	0.00150869	0.00315722
DNAH17	301.568	1.25447	1.25447	0.0946959	13.2473	4.67557e-40	3.04656e-38		ADAMDEC1	299.35	-1.57106	1.57106	0.313991	-5.00353	5.62895e-07	2.2641e-06
COL11A2	123.138	1.25444	1.25444	0.115968	10.8171	2.85561e-27	4.67449e-26		ADAMDEC1	299.35	-1.57106	1.57106	0.313991	-5.00353	5.63e-07	2.26e-06
ACTL7A	0.455187	1.25441	1.25441	0.290431	4.31913	1.56648e-05	3.68511e-05		SLC6A1	170.205	1.57026	1.57026	0.19711	7.96641	1.63e-15	4.44e-14
HK3	1778.81	1.25415	1.25415	0.118563	10.5779	3.77179e-26	5.57818e-25		PKDCC	1724.74	1.56982	1.56982	0.212945	7.37194	1.68e-13	2.89e-12
INSC	34.6292	1.25405	1.25405	0.156141	8.0315	9.62867e-16	5.89139e-15		CYP1A1	204.967	1.56927	1.56927	0.486964	3.22256	0.0012705	0.00269501
C17orf47	5.79183	1.25354	1.25354	0.139535	8.98369	2.61833e-19	2.18259e-18		SSTR4	1.16409	1.56879	1.56879	0.481716	3.25666	0.00112729	0.00241809
MMP7	2741.95	-1.25348	1.25348	0.18273	-6.85973	6.89931e-12	3.02782e-11		MYO7B	407.414	1.56835	1.56835	0.289603	5.41552	6.11e-08	3e-07
KCNK17	213.787	1.25293	1.25293	0.137016	9.14438	5.99716e-20	5.26957e-19		MMP27	0.794757	1.56757	1.56757	0.560588	2.7963	0.00516911	0.00974263
MRGPRX3	0.544699	1.25239	1.25239	0.35581	3.51984	0.000431813	0.000853798		MMP27	0.794757	1.56757	1.56757	0.560588	2.7963	0.00516911	0.00974263
TPO	33.748	1.25184	1.25184	0.139651	8.96406	3.12925e-19	2.59187e-18		MMP27	0.794757	1.56757	1.56757	0.560588	2.7963	0.00516911	0.00974263
B3GAT2	97.7214	1.25177	1.25177	0.0993945	12.594	2.2788e-36	9.27652e-35		KCNJ10	46.505	-1.56728	1.56728	0.230838	-6.78951	1.13e-11	1.24e-10
TRIM6-TRIM34	41.3567	1.25118	1.25118	0.31243	4.00468	6.21011e-05	0.000136597		KCNJ10	46.505	-1.56728	1.56728	0.230838	-6.78951	1.12511e-11	1.23738e-10
DOCK6	4775.26	1.25116	1.25116	0.0886091	14.12	2.85879e-45	3.43551e-43		MYRF	2971.69	1.5671	1.5671	0.217076	7.21913	5.23e-13	7.87e-12
OTOGL	20.4779	1.25044	1.25044	0.124255	10.0635	8.01047e-24	9.72547e-23		MYRF	2971.69	1.5671	1.5671	0.217076	7.21913	5.23224e-13	7.86639e-12
CT45A3	6.08858	1.24984	1.24984	0.40504	3.08571	0.00203066	0.00368174		CAV1	12430.5	1.5664	1.5664	0.212772	7.36186	1.81e-13	3.1e-12
PRR16	208.37	1.24964	1.24964	0.0995495	12.553	3.82773e-36	1.51218e-34		LAMA2	4540.43	1.5655	1.5655	0.232046	6.74649	1.51e-11	1.61e-10
HABP2	717.392	-1.24959	1.24959	0.219118	-5.70282	1.17844e-08	3.84118e-08		PALM	1385.24	1.56397	1.56397	0.174424	8.96649	3.06e-19	1.94e-17
LILRA6	1004.08	1.24921	1.24921	0.120022	10.4082	2.27499e-25	3.12717e-24		ALPP	290.148	1.56376	1.56376	0.350998	4.4552	8.38156e-06	2.67578e-05
RGL4	91.3911	1.249	1.249	0.111781	11.1736	5.49036e-29	1.05745e-27		ALPP	290.148	1.56376	1.56376	0.350998	4.4552	8.38e-06	2.68e-05
FGF7	1634.56	1.24898	1.24898	0.127206	9.81861	9.36215e-23	1.03749e-21		SYNM	2146.81	1.5634	1.5634	0.21333	7.32858	2.33e-13	3.85e-12
VGLL2	1.12067	1.2487	1.2487	0.245957	5.07691	3.83629e-07	1.07199e-06		SDPR	4120.18	1.56327	1.56327	0.219609	7.11842	1.09e-12	1.51e-11
ACTL9	0.314662	1.24842	1.24842	0.452607	2.75828	0.00581069	0.00984673		AGRP	24.0297	1.56314	1.56314	0.267441	5.84481	5.07e-09	3.12e-08
KRT25	0.346351	1.24816	1.24816	0.369773	3.37546	0.000736925	0.0014139		AGRP	24.0297	1.56314	1.56314	0.267441	5.84481	5.0714e-09	3.12425e-08
PCDHGC4	46.9919	1.24793	1.24793	0.11746	10.6242	2.29871e-26	3.47386e-25		AP001885.1	3.94706	-1.56222	1.56222	0.268962	-5.80834	6.31e-09	3.8e-08
KAZN	1209.14	1.24727	1.24727	0.101139	12.3322	6.0768e-35	2.05658e-33		AADACL4	0.947158	1.56159	1.56159	0.511116	3.05526	0.00224868	0.00456214
PLIN1	31.1578	1.24616	1.24616	0.115221	10.8154	2.91119e-27	4.75771e-26		AADACL4	0.947158	1.56159	1.56159	0.511116	3.05526	0.00224868	0.00456214
CXorf48	2.22255	1.24615	1.24615	0.218054	5.71485	1.09798e-08	3.59058e-08		AADACL4	0.947158	1.56159	1.56159	0.511116	3.05526	0.00224868	0.00456214
B3GALT1	13.4401	1.24567	1.24567	0.121893	10.2194	1.62319e-24	2.08685e-23		C15orf26	41.2102	1.56146	1.56146	0.27701	5.63683	1.73e-08	9.57e-08
PTPRB	4529.81	1.2454	1.2454	0.109387	11.3852	4.95514e-30	1.04459e-28		C15orf26	41.2102	1.56146	1.56146	0.27701	5.63683	1.73212e-08	9.56669e-08
ADH4	10.5671	1.24539	1.24539	0.193178	6.44686	1.14193e-10	4.48832e-10		MAATS1	330.787	1.55964	1.55964	0.245055	6.36445	1.96e-10	1.64e-09
OR56B1	1.02884	1.24498	1.24498	0.238248	5.22554	1.73647e-07	5.03165e-07		MAATS1	330.787	1.55964	1.55964	0.245055	6.36445	1.95987e-10	1.64176e-09
SH2D1B	70.4881	1.24493	1.24493	0.127685	9.74997	1.84525e-22	1.98671e-21		ANO4	20.3025	-1.55872	1.55872	0.253001	-6.16092	7.23e-10	5.36e-09
RAB40AL	2.2586	1.24483	1.24483	0.185542	6.70919	1.95712e-11	8.18279e-11		ANO4	20.3025	-1.55872	1.55872	0.253001	-6.16092	7.23233e-10	5.36025e-09
ITGA5	8561.08	1.24478	1.24478	0.0905507	13.7468	5.32568e-43	5.08957e-41		PPP1R15A	8305.93	1.55839	1.55839	0.188925	8.24868	1.6e-16	5.59e-15
RLBP1	0.751652	1.24473	1.24473	0.265169	4.69409	2.67794e-06	6.83066e-06		GUCA2B	4.01643	-1.55838	1.55838	0.588381	-2.6486	0.00808268	0.0146507
TAF1L	2.1106	-1.24437	1.24437	0.258781	-4.80859	1.52e-06	3.97925e-06		GUCA2B	4.01643	-1.55838	1.55838	0.588381	-2.6486	0.00808268	0.0146507
IL25	0.596147	1.24412	1.24412	0.216613	5.74352	9.27281e-09	3.04876e-08		CYP3A7	34.2861	1.55836	1.55836	0.30353	5.13413	2.83e-07	1.21e-06
ADM5	105.734	1.24389	1.24389	0.109356	11.3747	5.59097e-30	1.17124e-28		FBXO40	6.91781	1.55804	1.55804	0.328582	4.74171	2.12e-06	7.6e-06
KCNG1	23.7506	1.24381	1.24381	0.139401	8.92255	4.5566e-19	3.74167e-18		HPR	23.7833	1.55796	1.55796	0.312228	4.98981	6.04e-07	2.41e-06
FGFR1	4502.45	1.24371	1.24371	0.0904847	13.745	5.4582e-43	5.18938e-41		AL590560.1	1.60912	1.55778	1.55778	0.437581	3.55998	0.000370885	0.000870342
OR1B1	0.457696	1.24359	1.24359	0.279872	4.44344	8.85316e-06	2.13808e-05		HOXD9	65.593	-1.55736	1.55736	0.231621	-6.72371	1.77155e-11	1.85772e-10
CBFA2T3	712.673	1.24357	1.24357	0.109722	11.3338	8.92071e-30	1.84187e-28		HOXD9	65.593	-1.55736	1.55736	0.231621	-6.72371	1.77e-11	1.86e-10
KCNV2	3.77026	1.24344	1.24344	0.139919	8.88691	6.28322e-19	5.10311e-18		AL138847.1	1.60718	-1.55379	1.55379	0.287292	-5.4084	6.36e-08	3.11e-07
NIPAL4	45.6131	1.24312	1.24312	0.143725	8.64928	5.18235e-18	3.87787e-17		HIST1H2BN	76.2557	-1.55379	1.55379	0.178721	-8.69394	3.50096e-18	1.6932e-16
MCAM	7146.94	1.24295	1.24295	0.0902623	13.7704	3.84015e-43	3.70519e-41		ZMAT4	47.8766	-1.55208	1.55208	0.515559	-3.01048	0.00260835	0.00522581
GPSM1	1460.48	1.24187	1.24187	0.0866854	14.3262	1.50205e-46	2.06471e-44		ST7-OT4	7.97759	-1.55143	1.55143	0.195358	-7.94148	1.99781e-15	5.26914e-14
PEX5L	33.2809	1.24186	1.24186	0.126544	9.81367	9.83212e-23	1.08597e-21		ST7-OT4	7.97759	-1.55143	1.55143	0.195358	-7.94148	2e-15	5.27e-14
OR5P2	0.580185	1.24164	1.24164	0.287863	4.3133	1.60834e-05	3.78004e-05		ALOX5	4151.48	1.55137	1.55137	0.181799	8.53341	1.42e-17	6.19e-16
NKAIN3	3.25638	-1.24148	1.24148	0.326536	-3.80196	0.000143556	0.000301899		HCG27	162.386	1.55055	1.55055	0.210728	7.35806	1.87e-13	3.18e-12
WNT10A	157.282	-1.24133	1.24133	0.149374	-8.31019	9.5552e-17	6.42854e-16		PCDHGC3	3730.74	1.55023	1.55023	0.181556	8.53859	1.36e-17	5.95e-16
CYP8B1	17.5539	1.24057	1.24057	0.132012	9.39745	5.59018e-21	5.29944e-20		GFI1B	35.6713	1.54989	1.54989	0.335187	4.62395	3.76e-06	1.29e-05
RP11-122A3.2	57.9271	1.24039	1.24039	0.100272	12.3703	3.78517e-35	1.31883e-33		GFI1B	35.6713	1.54989	1.54989	0.335187	4.62395	3.76494e-06	1.28733e-05
DACT3	573.399	1.24028	1.24028	0.102731	12.0731	1.46461e-33	4.32889e-32		MRGPRX3	0.756415	-1.54865	1.54865	0.595987	-2.59846	0.0093642	0.0167274
TEX19	5.46135	1.23974	1.23974	0.217056	5.71164	1.11895e-08	3.65677e-08		MRGPRX3	0.756415	-1.54865	1.54865	0.595987	-2.59846	0.0093642	0.0167274
CDKL2	319.255	-1.2397	1.2397	0.111413	-11.1271	9.25887e-29	1.73985e-27		TMPRSS11D	9.03203	-1.54862	1.54862	0.468038	-3.30874	0.000937156	0.00203856
TNFRSF11B	483.368	1.23956	1.23956	0.12225	10.1396	3.6871e-24	4.60176e-23		OTOGL	27.9759	-1.54858	1.54858	0.22472	-6.89114	5.53e-12	6.53e-11
TMPRSS11F	0.539121	1.2394	1.2394	0.363271	3.41178	0.000645393	0.00124782		FADS3	2602.73	1.54804	1.54804	0.179678	8.61561	6.96e-18	3.2e-16
PIGR	25583.2	-1.23927	1.23927	0.169507	-7.31101	2.65135e-13	1.31708e-12		LILRA5	532.484	1.54647	1.54647	0.237636	6.50772	7.63e-11	6.95e-10
ASGR2	71.8757	1.23879	1.23879	0.117769	10.5188	7.07658e-26	1.02173e-24		CNGB3	11.0432	-1.54619	1.54619	0.496738	-3.11268	0.00185398	0.00381718
CREB5	749.619	1.2387	1.2387	0.102282	12.1106	9.28076e-34	2.81353e-32		CNGB3	11.0432	-1.54619	1.54619	0.496738	-3.11268	0.00185398	0.00381718
BEST3	2.79739	1.2386	1.2386	0.195763	6.32705	2.49899e-10	9.50034e-10		MGP	15326.9	1.54572	1.54572	0.193092	8.00509	1.19e-15	3.39e-14
FTCD	12.654	1.23853	1.23853	0.141544	8.75016	2.13042e-18	1.64191e-17		MGP	15326.9	1.54572	1.54572	0.193092	8.00509	1.19383e-15	3.38916e-14
RP11-45M22.4	14.5218	1.23841	1.23841	0.158397	7.81842	5.34892e-15	3.06883e-14		C10orf67	32.4107	1.54298	1.54298	0.302241	5.10513	3.31e-07	1.39e-06
UCP1	1.18032	1.23815	1.23815	0.228979	5.40727	6.39928e-08	1.94322e-07		LILRB3	856.632	1.54287	1.54287	0.204901	7.52984	5.08e-14	9.75e-13
PON3	1260.21	-1.23685	1.23685	0.117806	-10.4991	8.7225e-26	1.24681e-24		DPEP2	395.52	1.54236	1.54236	0.193449	7.97296	1.55e-15	4.27e-14
SMIM3	18.2824	1.2368	1.2368	0.207979	5.94675	2.73519e-09	9.44632e-09		GDF5OS	1.61302	1.5416	1.5416	0.498732	3.09105	0.00199453	0.00408034
TINAGL1	4053.82	1.2366	1.2366	0.0999551	12.3716	3.72397e-35	1.30203e-33		GDF5OS	1.61302	1.5416	1.5416	0.498732	3.09105	0.00199453	0.00408034
RP1-27O5.3	4.8302	1.23631	1.23631	0.252686	4.89269	9.94672e-07	2.65877e-06		GDF5OS	1.61302	1.5416	1.5416	0.498732	3.09105	0.00199453	0.00408034
ALK	19.4171	-1.23605	1.23605	0.140032	-8.82691	1.07609e-18	8.54615e-18		PER1	8911.88	1.54102	1.54102	0.19119	8.06012	7.62e-16	2.3e-14
OR2AE1	0.960875	1.23586	1.23586	0.217087	5.69293	1.24876e-08	4.06051e-08		OR2T8	0.478618	1.54084	1.54084	0.5156	2.98843	0.0028041	0.00558456
FSTL3	4833.84	1.23578	1.23578	0.10303	11.9944	3.8034e-33	1.07811e-31		OR2T8	0.478618	1.54084	1.54084	0.5156	2.98843	0.0028041	0.00558456
LCE3D	0.412839	1.23577	1.23577	0.408727	3.02345	0.00249909	0.00447407		AC061992.1	5.4795	1.54049	1.54049	0.319659	4.81917	1.44e-06	5.35e-06
KIF17	177.659	1.23544	1.23544	0.098274	12.5714	3.03308e-36	1.22231e-34		RP11-934B9.3	8.37852	1.54033	1.54033	0.291041	5.2925	1.21e-07	5.61e-07
XKRX	430.75	-1.23501	1.23501	0.129355	-9.54742	1.32967e-21	1.33426e-20		H1FNT	5.42319	1.54012	1.54012	0.326221	4.7211	2.35e-06	8.34e-06
DST	11036.8	1.2349	1.2349	0.0989347	12.482	9.35916e-36	3.51082e-34		KIAA1683	529.109	1.53951	1.53951	0.238244	6.46192	1.03e-10	9.18e-10
RP11-503N18.3	26.8416	1.23447	1.23447	0.202858	6.08536	1.16228e-09	4.15789e-09		PCDHGB7	785.426	1.53917	1.53917	0.167237	9.20352	3.46e-20	2.84e-18
AC124890.1	13.9799	1.23428	1.23428	0.127601	9.67301	3.92664e-22	4.12802e-21		SMTNL2	147.211	1.53754	1.53754	0.243559	6.31281	2.74e-10	2.23e-09
FMR1NB	0.667648	1.23423	1.23423	0.263973	4.6756	2.9309e-06	7.44654e-06		PAPL	11.2653	-1.53748	1.53748	0.389725	-3.94503	7.97908e-05	0.000210666
MOV10L1	30.9494	1.23412	1.23412	0.115316	10.702	9.95631e-27	1.55255e-25		PAPL	11.2653	-1.53748	1.53748	0.389725	-3.94503	7.98e-05	0.000210666
ASB15	0.439755	1.23399	1.23399	0.282628	4.36614	1.26464e-05	3.0025e-05		TBX21	162.765	1.5364	1.5364	0.207397	7.40805	1.28e-13	2.26e-12
MKRN3	17.7104	1.23392	1.23392	0.191065	6.45809	1.06034e-10	4.17991e-10		TBX21	162.765	1.5364	1.5364	0.207397	7.40805	1.2817e-13	2.25658e-12
ABI3BP	3372.91	1.23328	1.23328	0.120012	10.2763	9.01167e-25	1.17898e-23		DENND2A	945.374	1.53627	1.53627	0.199092	7.71641	1.2e-14	2.67e-13
LILRB2	1209.09	1.23317	1.23317	0.107131	11.5108	1.16392e-30	2.62753e-29		CTSV	258.976	-1.53626	1.53626	0.300818	-5.10694	3.27e-07	1.38e-06
GP1BB	98.1228	1.23316	1.23316	0.0994465	12.4002	2.60625e-35	9.29039e-34		CTSV	258.976	-1.53626	1.53626	0.300818	-5.10694	3.2741e-07	1.38027e-06
CLEC17A	19.1142	-1.23227	1.23227	0.123402	-9.98583	1.75828e-23	2.07548e-22		MEGF6	2315.27	1.53513	1.53513	0.165836	9.25691	2.10425e-20	1.86878e-18
DPF1	20.4562	1.2308	1.2308	0.110991	11.0892	1.41584e-28	2.61402e-27		CTD-3088G3.8	320.937	1.53367	1.53367	0.255934	5.99245	2.07e-09	1.39e-08
THSD1	534.129	1.23067	1.23067	0.104238	11.8064	3.61775e-32	9.39258e-31		SERPINA3	5815.82	1.53367	1.53367	0.268607	5.70973	1.13e-08	6.46e-08
AL049840.1	41.6521	1.23057	1.23057	0.101203	12.1595	5.10566e-34	1.58861e-32		SERPINA3	5815.82	1.53367	1.53367	0.268607	5.70973	1.13157e-08	6.4614e-08
HSD11B1	742.359	1.23026	1.23026	0.110508	11.1328	8.68585e-29	1.63524e-27		A1CF	18.301	-1.53327	1.53327	0.469431	-3.26623	0.00108988	0.00234358
RSPO2	185.685	1.23013	1.23013	0.15834	7.76893	7.9151e-15	4.45702e-14		ADAMTS15	773.52	1.53301	1.53301	0.244683	6.26528	3.72e-10	2.94e-09
NAV3	378.095	1.2301	1.2301	0.108884	11.2973	1.35287e-29	2.75643e-28		ACKR4	159.774	1.53286	1.53286	0.199896	7.66829	1.74e-14	3.77e-13
FAM209A	11.05	1.2294	1.2294	0.113076	10.8723	1.56173e-27	2.61841e-26		FGF12	141.708	-1.5325	1.5325	0.256185	-5.982	2.2e-09	1.48e-08
LAMA2	4105.93	1.22832	1.22832	0.118686	10.3494	4.21322e-25	5.63701e-24		PPAN-P2RY11	10.495	1.53186	1.53186	0.625881	2.44752	0.0143842	0.0247455
S100A9	16578.8	1.22808	1.22808	0.138622	8.8592	8.05882e-19	6.47967e-18		PPAN-P2RY11	10.495	1.53186	1.53186	0.625881	2.44752	0.0143842	0.0247455
AFAP1L1	1142.22	1.22785	1.22785	0.0918721	13.3647	9.71864e-41	6.84363e-39		PPAN-P2RY11	10.495	1.53186	1.53186	0.625881	2.44752	0.0143842	0.0247455
GOLGA6L1	2.61691	1.22782	1.22782	0.377007	3.25674	0.00112698	0.00211081		PPAN-P2RY11	10.495	1.53186	1.53186	0.625881	2.44752	0.0143842	0.0247455
CSMD1	48.9368	1.22756	1.22756	0.160926	7.62811	2.38214e-14	1.29453e-13		PPAN-P2RY11	10.495	1.53186	1.53186	0.625881	2.44752	0.0143842	0.0247455
GLRA4	0.718302	1.22727	1.22727	0.239223	5.13022	2.894e-07	8.1964e-07		PPAN-P2RY11	10.495	1.53186	1.53186	0.625881	2.44752	0.0143842	0.0247455
SCARF2	1288.76	1.22663	1.22663	0.0998837	12.2806	1.15191e-34	3.78365e-33		ZMAT1	849.957	1.53186	1.53186	0.190461	8.04288	8.78e-16	2.61e-14
RP11-507M3.1	2.43495	1.22605	1.22605	0.16541	7.4122	1.24225e-13	6.32921e-13		KCNS2	25.0268	1.53103	1.53103	0.255693	5.98777	2.13e-09	1.43e-08
TENM2	58.8648	1.22565	1.22565	0.1478	8.29258	1.10817e-16	7.4108e-16		LCE5A	0.679645	1.53097	1.53097	0.549293	2.78716	0.00531717	0.0100066
FLT4	1891.5	1.22474	1.22474	0.0972135	12.5985	2.15203e-36	8.79615e-35		LCE5A	0.679645	1.53097	1.53097	0.549293	2.78716	0.00531717	0.0100066
CDH7	3.85455	1.22436	1.22436	0.287608	4.25703	2.07157e-05	4.81128e-05		ALOX15B	2391.9	1.53048	1.53048	0.277211	5.52099	3.37e-08	1.75e-07
SGCZ	0.286039	1.22434	1.22434	0.639055	1.91586	0.0553832	0.0796992		ALOX15B	2391.9	1.53048	1.53048	0.277211	5.52099	3.37101e-08	1.74515e-07
NCR3LG1	137.468	1.22395	1.22395	0.103895	11.7806	4.91265e-32	1.25916e-30		AMT	920.028	1.53027	1.53027	0.182288	8.39481	4.67e-17	1.83e-15
AMELY	0.39613	1.22342	1.22342	0.663496	1.8439	0.0651974	0.0926464		ADAMTS9	2214.62	1.52903	1.52903	0.238958	6.39875	1.57e-10	1.34e-09
MLXIPL	212.012	1.22325	1.22325	0.125835	9.72104	2.45272e-22	2.61549e-21		CCSER1	109.974	-1.52858	1.52858	0.18922	-8.07832	6.57e-16	2.02e-14
HRH2	99.6739	1.22314	1.22314	0.106987	11.4326	2.87405e-30	6.18877e-29		NRAP	27.3797	1.52686	1.52686	0.332527	4.59169	4.4e-06	1.49e-05
IRX4	3.21045	1.22253	1.22253	0.341238	3.58265	0.000340127	0.000683285		PTPRB	5021.38	1.52674	1.52674	0.211581	7.21585	5.36e-13	8.03e-12
AP001885.1	2.88913	1.22228	1.22228	0.154425	7.91507	2.47104e-15	1.46244e-14		ARHGAP9	1525.82	1.52672	1.52672	0.190626	8.00895	1.16e-15	3.3e-14
EBLN2	68.1194	1.22176	1.22176	0.0975226	12.528	5.24705e-36	2.03288e-34		FEZ1	921.3	1.52628	1.52628	0.204848	7.45076	9.28e-14	1.69e-12
TRPM6	47.1256	1.22156	1.22156	0.117653	10.3827	2.97217e-25	4.0303e-24		TBR1	5.24512	-1.52472	1.52472	0.391592	-3.89364	9.88e-05	0.000256179
FUT1	722.523	1.22108	1.22108	0.0944805	12.9241	3.29089e-38	1.69346e-36		ACTL6B	1.08484	-1.52462	1.52462	0.409916	-3.71935	0.000199739	0.000492865
BTBD19	396.043	1.22101	1.22101	0.0942937	12.9491	2.37858e-38	1.24636e-36		ZNF280B	96.9456	-1.52376	1.52376	0.245862	-6.19763	5.73191e-10	4.34461e-09
GPR31	2.02545	-1.22073	1.22073	0.17202	-7.09642	1.28029e-12	5.99209e-12		KLF4	4501.38	1.52213	1.52213	0.227434	6.69259	2.19e-11	2.26e-10
KRT14	104.992	1.22011	1.22011	0.183179	6.66077	2.72398e-11	1.12693e-10		NPAS4	8.92136	1.52159	1.52159	0.293595	5.18263	2.19e-07	9.59e-07
GLDC	139.777	1.21929	1.21929	0.145244	8.39474	4.66936e-17	3.23025e-16		ART4	105.83	1.52101	1.52101	0.244918	6.21028	5.28891e-10	4.03056e-09
FPR1	1393.17	1.21924	1.21924	0.114902	10.6111	2.64646e-26	3.96949e-25		ART4	105.83	1.52101	1.52101	0.244918	6.21028	5.29e-10	4.03e-09
DLX3	101.119	-1.21869	1.21869	0.160144	-7.60995	2.74213e-14	1.47816e-13		ATOH7	5.20927	-1.52083	1.52083	0.24801	-6.13215	8.67e-10	6.31e-09
ACTL7B	0.817468	1.21856	1.21856	0.210234	5.79623	6.78235e-09	2.25955e-08		ADM5	117.213	1.52043	1.52043	0.205853	7.38602	1.51e-13	2.62e-12
FAM71F1	1.65032	1.21824	1.21824	0.192526	6.32765	2.48929e-10	9.46883e-10		LRRC48	482.083	1.52032	1.52032	0.224511	6.7717	1.27e-11	1.38e-10
HEPACAM2	19.1889	1.21806	1.21806	0.207845	5.86044	4.61653e-09	1.56054e-08		LRRC48	482.083	1.52032	1.52032	0.224511	6.7717	1.27273e-11	1.38081e-10
DNAH1	1101.86	1.21797	1.21797	0.107419	11.3386	8.45247e-30	1.7506e-28		LRRC48	482.083	1.52032	1.52032	0.224511	6.7717	1.27273e-11	1.38081e-10
FAM181B	6.72868	1.2177	1.2177	0.137196	8.87557	6.95759e-19	5.62805e-18		OR6N1	0.697157	1.5199	1.5199	0.58733	2.58781	0.00965881	0.0172169
HIST1H2AL	3.20641	1.21753	1.21753	0.172024	7.07767	1.46595e-12	6.81178e-12		OR6N1	0.697157	1.5199	1.5199	0.58733	2.58781	0.00965881	0.0172169
MYH3	136.311	1.21752	1.21752	0.0996185	12.2218	2.37813e-34	7.55168e-33		TAGLN3	26.2675	-1.51967	1.51967	0.376453	-4.03681	5.42e-05	0.00014794
SYPL2	86.8515	1.21722	1.21722	0.110525	11.0131	3.30364e-28	5.91442e-27		ARPP21	5.18387	1.51957	1.51957	0.374666	4.0558	5e-05	0.000137424
C17orf66	8.62826	1.21714	1.21714	0.149961	8.11635	4.80414e-16	3.02429e-15		FGF21	0.93536	-1.51957	1.51957	0.587321	-2.58729	0.00967344	0.0172414
TBX5	1020.97	1.21708	1.21708	0.111367	10.9285	8.42353e-28	1.45734e-26		FGF21	0.93536	-1.51957	1.51957	0.587321	-2.58729	0.00967344	0.0172414
LMCD1	2703.99	1.21701	1.21701	0.0953972	12.7573	2.83985e-37	1.3132e-35		EGFL7	4828.41	1.51853	1.51853	0.196562	7.72547	1.11e-14	2.49e-13
ITGA8	2123.39	1.2165	1.2165	0.121195	10.0376	1.04214e-23	1.25088e-22		TNNC1	612.4	1.51782	1.51782	0.240267	6.31722	2.66e-10	2.17e-09
MOCS1	1508.08	1.21644	1.21644	0.0967077	12.5785	2.7736e-36	1.12451e-34		CDC20	925.62	-1.51708	1.51708	0.2733	-5.55097	2.84088e-08	1.49422e-07
GLYATL1	7.46538	1.21585	1.21585	0.200812	6.05466	1.40714e-09	4.99731e-09		EGFL8	496.442	1.51664	1.51664	0.213951	7.08871	1.35e-12	1.82e-11
TDRD12	15.5478	1.21539	1.21539	0.145599	8.34751	6.97153e-17	4.74437e-16		CDH5	6410.21	1.51449	1.51449	0.210852	7.18273	6.83e-13	9.97e-12
BCHE	261.444	1.21506	1.21506	0.130308	9.32456	1.11448e-20	1.03453e-19		CXCR2	287.746	1.51355	1.51355	0.265647	5.6976	1.22e-08	6.9e-08
C10orf10	14384.3	1.21498	1.21498	0.126436	9.60946	7.29309e-22	7.48287e-21		GJA4	947.632	1.51328	1.51328	0.197681	7.65514	1.93e-14	4.11e-13
PDE6C	8.29209	1.21468	1.21468	0.109213	11.1222	9.78441e-29	1.83517e-27		CSRNP1	4583.08	1.51316	1.51316	0.185677	8.1494	3.66e-16	1.19e-14
ZNF750	414.96	-1.21418	1.21418	0.129807	-9.35377	8.45751e-21	7.92038e-20		SLC4A10	16.7485	-1.511	1.511	0.226527	-6.6703	2.55288e-11	2.57353e-10
EXOC3L1	406.767	1.21343	1.21343	0.0967815	12.5378	4.63592e-36	1.80307e-34		SLC4A10	16.7485	-1.511	1.511	0.226527	-6.6703	2.55e-11	2.57e-10
FSCN3	4.64703	1.21268	1.21268	0.119876	10.1161	4.68553e-24	5.78314e-23		TNNI2	102.906	1.51043	1.51043	0.200965	7.51586	5.65e-14	1.07e-12
NEB	266.577	1.21166	1.21166	0.127498	9.50335	2.03253e-21	1.99955e-20		TNNI2	102.906	1.51043	1.51043	0.200965	7.51586	5.65381e-14	1.07257e-12
MYH11	12328.1	1.21162	1.21162	0.126697	9.56308	1.14301e-21	1.1533e-20		NTRK1	58.2233	1.51019	1.51019	0.205666	7.34292	2.09e-13	3.51e-12
PLD5	145.062	-1.21145	1.21145	0.166812	-7.26236	3.8039e-13	1.86743e-12		SHC2	1614.08	1.50996	1.50996	0.180467	8.36698	5.91116e-17	2.25239e-15
PLAGL1	1310.26	1.21133	1.21133	0.0945093	12.817	1.3164e-37	6.3052e-36		SHC2	1614.08	1.50996	1.50996	0.180467	8.36698	5.91e-17	2.25e-15
OVCH1	22.6732	1.21084	1.21084	0.170581	7.09832	1.26282e-12	5.9131e-12		COX7A1	473.138	1.50908	1.50908	0.182608	8.26407	1.41e-16	4.97e-15
HIST1H2BH	15.0113	1.21001	1.21001	0.164897	7.33799	2.16823e-13	1.08487e-12		C3orf65	1.43139	-1.50755	1.50755	0.32643	-4.61829	3.87e-06	1.32e-05
DNAH17-AS1	7.30439	1.20977	1.20977	0.159187	7.59965	2.96935e-14	1.59465e-13		GIP	1.85004	-1.50702	1.50702	0.700117	-2.15252	0.0313561	0.0502513
AC016722.1	3.56828	1.20891	1.20891	0.123761	9.76809	1.54329e-22	1.67237e-21		GIP	1.85004	-1.50702	1.50702	0.700117	-2.15252	0.0313561	0.0502513
KRTAP11-1	0.27827	1.2087	1.2087	0.49034	2.46503	0.0137003	0.0219679		AC135983.2	5.5309	1.50644	1.50644	0.26619	5.65924	1.52e-08	8.48e-08
C21orf90	44.4493	1.20863	1.20863	0.147904	8.17172	3.04028e-16	1.95249e-15		AC135983.2	5.5309	1.50644	1.50644	0.26619	5.65924	1.5204e-08	8.48139e-08
CPA6	29.1349	-1.20857	1.20857	0.188549	-6.40985	1.45662e-10	5.65981e-10		CXCL2	2160.64	1.50628	1.50628	0.241048	6.24889	4.13e-10	3.22e-09
AC142381.1	0.55739	-1.20804	1.20804	0.302342	-3.9956	6.45305e-05	0.000141645		CXCL2	2160.64	1.50628	1.50628	0.241048	6.24889	4.13386e-10	3.22467e-09
TRHR	0.427843	1.20767	1.20767	0.247117	4.88703	1.02366e-06	2.73263e-06		YPEL4	198.124	1.50621	1.50621	0.220364	6.83512	8.19e-12	9.27e-11
FSTL5	9.81407	1.20762	1.20762	0.300065	4.02452	5.7091e-05	0.000126018		CYP17A1	32.0057	1.50619	1.50619	0.278122	5.41559	6.11e-08	3e-07
LRRTM3	1.71153	1.20743	1.20743	0.293389	4.11546	3.86404e-05	8.69269e-05		SNTG2	17.4001	1.50608	1.50608	0.320699	4.69623	2.65e-06	9.33e-06
IP6K3	263.506	1.2074	1.2074	0.150478	8.02379	1.02533e-15	6.26212e-15		TCP11X2	1.65229	1.50593	1.50593	0.651796	2.31043	0.0208646	0.0346982
SLC27A6	20.4671	1.20696	1.20696	0.174971	6.89804	5.2725e-12	2.33603e-11		TCP11X2	1.65229	1.50593	1.50593	0.651796	2.31043	0.0208646	0.0346982
HMCN2	315.772	1.20669	1.20669	0.131434	9.18095	4.27321e-20	3.79465e-19		TCP11X2	1.65229	1.50593	1.50593	0.651796	2.31043	0.0208646	0.0346982
PRSS37	0.964991	1.20665	1.20665	0.199156	6.05881	1.37132e-09	4.87528e-09		GNG8	0.793404	1.50555	1.50555	0.39398	3.82139	0.0001327	0.000337184
SOSTDC1	391.188	1.20664	1.20664	0.188361	6.40599	1.49399e-10	5.79714e-10		GNG8	0.793404	1.50555	1.50555	0.39398	3.82139	0.0001327	0.000337184
AL953854.2	93.0025	1.20573	1.20573	0.143819	8.3837	5.1288e-17	3.54076e-16		PGM5	853.986	1.50552	1.50552	0.207043	7.27152	3.55e-13	5.58e-12
TSPAN32	163.353	1.20559	1.20559	0.11864	10.1618	2.93735e-24	3.69359e-23		MAGEC3	6.45084	-1.50537	1.50537	0.3664	-4.10855	3.98143e-05	0.000111795
CPNE6	3.33064	1.2055	1.2055	0.170074	7.0881	1.35966e-12	6.34581e-12		MAGEC3	6.45084	-1.50537	1.50537	0.3664	-4.10855	3.98e-05	0.000111795
COX7A1	428.302	1.20508	1.20508	0.0940456	12.8138	1.37267e-37	6.55906e-36		ZAP70	850.493	1.5053	1.5053	0.211571	7.11486	1.12e-12	1.55e-11
CXorf65	29.4598	1.205	1.205	0.130336	9.24534	2.34491e-20	2.12461e-19		SERPINB10	7.70934	1.50422	1.50422	0.385245	3.90458	9.43895e-05	0.000245878
TMTC1	1220.21	1.20479	1.20479	0.114581	10.5147	7.39169e-26	1.06492e-24		SERPINB10	7.70934	1.50422	1.50422	0.385245	3.90458	9.44e-05	0.000245878
TMEM89	1.44313	1.20455	1.20455	0.181882	6.62273	3.52622e-11	1.44424e-10		MRVI1	1450.31	1.5037	1.5037	0.172781	8.70292	3.23e-18	1.58e-16
BEND4	39.8843	1.2036	1.2036	0.141075	8.53163	1.44294e-17	1.03608e-16		FBP2	8.07784	1.5031	1.5031	0.310119	4.84686	1.25e-06	4.7e-06
GPM6A	285.213	1.20327	1.20327	0.149129	8.06861	7.11026e-16	4.40419e-15		MYOD1	0.416815	-1.50209	1.50209	0.719604	-2.08739	0.0368528	0.0580364
ATP2A1	56.841	1.20292	1.20292	0.0939688	12.8012	1.6134e-37	7.63662e-36		MROH7	165.54	1.50188	1.50188	0.22063	6.80726	9.95e-12	1.1e-10
AL603965.1	141.163	1.20098	1.20098	0.160526	7.48151	7.34751e-14	3.82211e-13		ARAP3	2302.97	1.50047	1.50047	0.186599	8.04115	8.9e-16	2.64e-14
NMUR1	120.895	1.20072	1.20072	0.120901	9.93146	3.03766e-23	3.51979e-22		IL1R2	980	1.50015	1.50015	0.299378	5.0109	5.42e-07	2.19e-06
KRT79	22.1256	1.20063	1.20063	0.186625	6.4334	1.24783e-10	4.88449e-10		CTNND2	295.851	-1.5001	1.5001	0.380282	-3.94471	7.98963e-05	0.000210889
TNFRSF13B	49.5061	-1.20041	1.20041	0.119508	-10.0446	9.70591e-24	1.16709e-22		CTNND2	295.851	-1.5001	1.5001	0.380282	-3.94471	7.99e-05	0.000210889
BCL6	7114.9	1.20035	1.20035	0.0900339	13.3322	1.5042e-40	1.02679e-38		UPK3B	1058.95	1.49961	1.49961	0.314589	4.76689	1.87e-06	6.78e-06
ZNF560	9.30774	1.20025	1.20025	0.275155	4.36209	1.28828e-05	3.05644e-05		VSIG8	15.4131	1.49843	1.49843	0.26379	5.68038	1.34e-08	7.59e-08
UPK3B	958.943	1.20017	1.20017	0.168719	7.11343	1.1319e-12	5.32617e-12		USP6	88.2871	1.49843	1.49843	0.22269	6.72877	1.71e-11	1.8e-10
KLF14	4.45371	1.20012	1.20012	0.155073	7.73908	1.00138e-14	5.59487e-14		HIST1H3E	9.47406	-1.49824	1.49824	0.265711	-5.63861	1.71424e-08	9.48099e-08
C7	13240.7	1.20005	1.20005	0.145322	8.25791	1.48249e-16	9.77081e-16		GFRA1	451.307	1.49818	1.49818	0.268227	5.58547	2.33e-08	1.25e-07
TTLL3	2590.86	1.1997	1.1997	0.102517	11.7024	1.23831e-31	3.0719e-30		GFRA1	451.307	1.49818	1.49818	0.268227	5.58547	2.33063e-08	1.24842e-07
TRPM3	13.0767	1.1993	1.1993	0.13259	9.04521	1.49371e-19	1.27023e-18		MYCT1	764.382	1.49772	1.49772	0.183192	8.17567	2.94e-16	9.65e-15
C1orf145	54.9926	1.19897	1.19897	0.105942	11.3172	1.07805e-29	2.20996e-28		RNASE3	23.4811	1.4975	1.4975	0.343985	4.3534	1.34e-05	4.12e-05
MUSK	40.0368	1.19867	1.19867	0.15798	7.58745	3.26273e-14	1.74799e-13		CACNA1C	804.06	1.49693	1.49693	0.19759	7.57593	3.57e-14	7.08e-13
NEUROD1	12.3326	1.19855	1.19855	0.363811	3.29443	0.000986205	0.00186244		NEIL1	1032.35	1.4967	1.4967	0.172331	8.68505	3.79e-18	1.83e-16
VEGFC	561.7	1.19823	1.19823	0.0982709	12.1932	3.38093e-34	1.06184e-32		LGALS14	0.322101	-1.49612	1.49612	0.745729	-2.00626	0.0448289	0.0693564
RP11-212D19.4	1.3701	1.19822	1.19822	0.23439	5.11208	3.18626e-07	8.97222e-07		TRIM63	21.4117	1.49596	1.49596	0.31024	4.82193	1.42e-06	5.28e-06
ADAMTS16	169.64	-1.19801	1.19801	0.160253	-7.47575	7.6766e-14	3.9871e-13		TRIM63	21.4117	1.49596	1.49596	0.31024	4.82193	1.42175e-06	5.27857e-06
NCAM1	226.335	1.19793	1.19793	0.119983	9.9841	1.78914e-23	2.10965e-22		TRIM63	21.4117	1.49596	1.49596	0.31024	4.82193	1.42175e-06	5.27857e-06
C20orf201	6.71847	1.1975	1.1975	0.186445	6.42282	1.33769e-10	5.21891e-10		GALNT8	13.6337	-1.49558	1.49558	0.264076	-5.66344	1.48e-08	8.3e-08
RP13-996F3.4	3.29956	1.19638	1.19638	0.269867	4.43322	9.2838e-06	2.23831e-05		AMICA1	1759.96	1.49485	1.49485	0.182519	8.1901	2.61e-16	8.64e-15
TRO	383.518	1.19624	1.19624	0.0928663	12.8813	5.73855e-38	2.90826e-36		AMICA1	1759.96	1.49485	1.49485	0.182519	8.1901	2.61003e-16	8.64456e-15
RAPGEF3	1475.53	1.19571	1.19571	0.102128	11.7079	1.16055e-31	2.88972e-30		AMICA1	1759.96	1.49485	1.49485	0.182519	8.1901	2.61003e-16	8.64456e-15
GALNT16	200.485	1.19448	1.19448	0.125186	9.54165	1.40574e-21	1.40637e-20		KRT31	2.20954	-1.49473	1.49473	0.419223	-3.56547	0.000363207	0.000853922
ACADL	409.827	1.1942	1.1942	0.153457	7.78199	7.13927e-15	4.04055e-14		PLEKHG6	338.199	-1.49369	1.49369	0.226873	-6.58384	4.5845e-11	4.34445e-10
NPIPA2	55.8761	1.19362	1.19362	0.136893	8.71935	2.7981e-18	2.14087e-17		FGF22	5.27424	1.49238	1.49238	0.291477	5.12008	3.05e-07	1.3e-06
KCTD16	97.237	1.19323	1.19323	0.125844	9.48179	2.49968e-21	2.45431e-20		GNLY	1090.58	1.49195	1.49195	0.242107	6.16235	7.17e-10	5.32e-09
MYPN	7.96468	1.19317	1.19317	0.181352	6.57932	4.72593e-11	1.91451e-10		TRIM9	121.585	-1.49129	1.49129	0.231397	-6.4447	1.16e-10	1.02e-09
BRICD5	227.649	1.19241	1.19241	0.0997302	11.9564	6.01317e-33	1.67609e-31		ATP4A	3.70554	-1.49047	1.49047	0.442218	-3.37044	0.000750485	0.00166077
FCER2	48.543	-1.1924	1.1924	0.127882	-9.32427	1.11754e-20	1.03689e-19		MOCS1	1668.42	1.49013	1.49013	0.187373	7.95278	1.82e-15	4.88e-14
NAT8	3.6194	1.19153	1.19153	0.168855	7.05656	1.70679e-12	7.87982e-12		CBFA2T3	790.583	1.48983	1.48983	0.218645	6.81391	9.5e-12	1.06e-10
SMPDL3B	1683.18	-1.19119	1.19119	0.128226	-9.28977	1.54625e-20	1.42347e-19		WDR72	430.743	-1.48958	1.48958	0.356747	-4.17546	2.97e-05	8.54e-05
DNHD1	1023.72	1.19109	1.19109	0.100636	11.8356	2.55519e-32	6.7385e-31		WDR72	430.743	-1.48958	1.48958	0.356747	-4.17546	2.9738e-05	8.54384e-05
NECAB2	20.9637	1.19091	1.19091	0.138804	8.57982	9.50255e-18	6.93731e-17		IVL	128.68	1.48799	1.48799	0.433334	3.43381	0.000595158	0.00134566
PNMA6A	13.1235	-1.1909	1.1909	0.409976	-2.90481	0.0036748	0.00641636		KBTBD13	3.61423	1.48701	1.48701	0.340055	4.37286	1.23e-05	3.79e-05
HOXA2	66.9519	1.19058	1.19058	0.106903	11.137	8.28785e-29	1.56177e-27		SHROOM4	2170.7	1.48693	1.48693	0.199956	7.4363	1.04e-13	1.87e-12
MPL	9.67109	1.19046	1.19046	0.126162	9.4359	3.87659e-21	3.72602e-20		C2orf62	101.504	1.48678	1.48678	0.236329	6.29115	3.15115e-10	2.53088e-09
RP11-433C9.2	0.523746	1.18955	1.18955	0.260296	4.57001	4.87701e-06	1.21135e-05		C2orf62	101.504	1.48678	1.48678	0.236329	6.29115	3.15e-10	2.53e-09
MYH7B	65.6028	1.18875	1.18875	0.102575	11.589	4.68493e-31	1.0971e-29		SH2D5	26.4258	-1.48672	1.48672	0.271968	-5.46651	4.59e-08	2.31e-07
C12orf50	2.11348	1.18858	1.18858	0.101882	11.6662	1.89751e-31	4.6215e-30		LSMEM2	9.16335	1.48621	1.48621	0.275428	5.39602	6.81e-08	3.32e-07
TCF15	15.6494	1.18846	1.18846	0.117216	10.1391	3.70632e-24	4.62288e-23		HOXA11	20.2167	-1.48612	1.48612	0.518026	-2.86882	0.00412012	0.00793923
SLC22A8	0.629482	1.18783	1.18783	0.279114	4.25574	2.0836e-05	4.83698e-05		FAM189A2	875.128	1.48543	1.48543	0.218179	6.80834	9.87e-12	1.1e-10
ANXA8L2	472.393	1.18778	1.18778	0.159798	7.43298	1.06174e-13	5.44826e-13		ECSCR	356.486	1.48532	1.48532	0.179369	8.28083	1.22e-16	4.35e-15
LILRB3	777.16	1.18768	1.18768	0.108261	10.9705	5.2955e-28	9.31424e-27		GBX2	6.8045	-1.48518	1.48518	0.486792	-3.05096	0.00228111	0.00462047
CCL15	32.5939	1.18766	1.18766	0.175088	6.78324	1.17514e-11	5.03915e-11		MOBP	20.2983	1.48494	1.48494	0.259381	5.72496	1.03e-08	5.96e-08
HPR	21.6023	1.18705	1.18705	0.1622	7.31846	2.50833e-13	1.24881e-12		TNF	121.292	1.48485	1.48485	0.24356	6.09644	1.08e-09	7.75e-09
RSPH6A	0.91079	1.18566	1.18566	0.277871	4.26695	1.98162e-05	4.6136e-05		TNF	121.292	1.48485	1.48485	0.24356	6.09644	1.08458e-09	7.74685e-09
CBR1	4552.61	-1.18473	1.18473	0.114805	-10.3195	5.75122e-25	7.60852e-24		RADIL	311.621	1.48394	1.48394	0.223741	6.63238	3.3e-11	3.23e-10
GOLGA8F	0.907461	1.18472	1.18472	0.347309	3.41115	0.000646892	0.00125048		SCN1A	327.391	1.48291	1.48291	0.33713	4.39862	1.08942e-05	3.40219e-05
TMPRSS6	338.818	-1.18468	1.18468	0.170525	-6.94722	3.72551e-12	1.6719e-11		SCN1A	327.391	1.48291	1.48291	0.33713	4.39862	1.09e-05	3.4e-05
GCK	14.3468	1.18461	1.18461	0.114064	10.3855	2.88606e-25	3.91883e-24		SIGLEC5	170.331	1.48283	1.48283	0.223535	6.63355	3.28e-11	3.22e-10
PODXL	7453.19	1.18337	1.18337	0.0913073	12.9603	2.05509e-38	1.08536e-36		MIXL1	20.3406	-1.48283	1.48283	0.285884	-5.18682	2.14e-07	9.41e-07
DKFZP667F0711	44.6619	1.18327	1.18327	0.115244	10.2675	9.87083e-25	1.28718e-23		MIXL1	20.3406	-1.48283	1.48283	0.285884	-5.18682	2.13915e-07	9.4114e-07
PCDHGC5	89.7545	1.18323	1.18323	0.108893	10.8659	1.67473e-27	2.80553e-26		FOXA3	183.428	-1.48271	1.48271	0.359444	-4.125	3.71e-05	0.000104744
OLIG3	0.586785	1.183	1.183	0.693547	1.70573	0.0880583	0.122028		FOXA3	183.428	-1.48271	1.48271	0.359444	-4.125	3.70733e-05	0.000104744
LRRC24	77.4351	1.18259	1.18259	0.0967803	12.2193	2.45199e-34	7.76168e-33		NLGN4X	143.35	-1.48269	1.48269	0.238086	-6.22755	4.74e-10	3.64e-09
CPLX1	304.784	1.18251	1.18251	0.100724	11.7401	7.93683e-32	2.00358e-30		ENG	14227.7	1.48257	1.48257	0.176341	8.40742	4.19e-17	1.66e-15
SLC5A10	34.7438	1.1823	1.1823	0.111193	10.6328	2.0972e-26	3.17651e-25		ASTN1	50.4827	-1.48209	1.48209	0.348247	-4.25587	2.08e-05	6.16e-05
CSDC2	443.253	1.18224	1.18224	0.107652	10.982	4.66442e-28	8.22585e-27		PPEF2	4.57811	1.482	1.482	0.316202	4.68689	2.77e-06	9.73e-06
LEMD1	78.0775	-1.18212	1.18212	0.191203	-6.18254	6.30789e-10	2.31305e-09		HPDL	63.4024	-1.48194	1.48194	0.259386	-5.71325	1.11e-08	6.34e-08
BVES	202.714	1.18194	1.18194	0.0886808	13.328	1.59023e-40	1.08184e-38		HPDL	63.4024	-1.48194	1.48194	0.259386	-5.71325	1.10836e-08	6.33966e-08
OR2T8	0.41738	1.18131	1.18131	0.300001	3.93767	8.22767e-05	0.000178413		RP11-321F6.1	4.38033	1.48189	1.48189	0.356625	4.15531	3.25e-05	9.27e-05
SNCA	272.148	1.18104	1.18104	0.100681	11.7306	8.88254e-32	2.23108e-30		CD34	3205.41	1.48097	1.48097	0.168908	8.7679	1.82e-18	9.57e-17
GOLGA8J	5.17549	1.18072	1.18072	0.138755	8.50945	1.74768e-17	1.24465e-16		LINGO2	12.373	-1.48087	1.48087	0.349077	-4.24225	2.21e-05	6.51e-05
ACTBL2	11.2083	-1.1801	1.1801	0.193319	-6.10441	1.03184e-09	3.70977e-09		SNAP91	14.9462	-1.48071	1.48071	0.320139	-4.6252	3.7424e-06	1.28071e-05
PURG	10.2851	1.18006	1.18006	0.119493	9.87554	5.31448e-23	6.01558e-22		SNAP91	14.9462	-1.48071	1.48071	0.320139	-4.6252	3.74e-06	1.28e-05
CCR8	20.4283	-1.17977	1.17977	0.138466	-8.52031	1.59132e-17	1.13936e-16		ALS2CR12	47.5719	1.48059	1.48059	0.237323	6.23872	4.41152e-10	3.41603e-09
DNASE1L3	226.816	1.17932	1.17932	0.142903	8.25255	1.5505e-16	1.01889e-15		ALS2CR12	47.5719	1.48059	1.48059	0.237323	6.23872	4.41152e-10	3.41603e-09
HEPN1	2.37886	1.1792	1.1792	0.202863	5.81278	6.1445e-09	2.0525e-08		ALS2CR12	47.5719	1.48059	1.48059	0.237323	6.23872	4.41e-10	3.42e-09
TAS2R31	5.36718	1.1788	1.1788	0.123619	9.53569	1.48889e-21	1.48807e-20		PDE1B	416.489	1.48023	1.48023	0.180722	8.19069	2.6e-16	8.63e-15
MGARP	18.8805	1.17862	1.17862	0.125331	9.40404	5.25062e-21	4.98933e-20		AC107021.1	8.2005	-1.48022	1.48022	0.249336	-5.93665	2.91e-09	1.9e-08
OBSCN	2309.75	1.17818	1.17818	0.0983903	11.9745	4.83178e-33	1.3564e-31		GRM4	24.3648	-1.47981	1.47981	0.301851	-4.90247	9.46e-07	3.65e-06
PTGDR	72.6769	1.17814	1.17814	0.122486	9.61854	6.67731e-22	6.89336e-21		GRM4	24.3648	-1.47981	1.47981	0.301851	-4.90247	9.46406e-07	3.64804e-06
RASL10A	33.2157	1.17798	1.17798	0.110939	10.6182	2.45134e-26	3.69339e-25		DMRTC2	10.8686	-1.47893	1.47893	0.50532	-2.92672	0.00342554	0.00670052
ARHGEF25	840.837	1.17772	1.17772	0.0866474	13.5921	4.46024e-42	3.7769e-40		DMRTC2	10.8686	-1.47893	1.47893	0.50532	-2.92672	0.00342554	0.00670052
LTB4R	744.302	1.17766	1.17766	0.0899039	13.0991	3.33116e-39	1.93777e-37		SOSTDC1	432.587	1.47858	1.47858	0.354504	4.17084	3.03e-05	8.71e-05
PNLDC1	10.1344	1.17764	1.17764	0.150341	7.83314	4.75815e-15	2.74164e-14		OR1B1	0.533672	1.47815	1.47815	0.494494	2.98921	0.00279696	0.00557143
PANX3	0.497626	1.17735	1.17735	0.314581	3.74258	0.00018214	0.00037848		OR1B1	0.533672	1.47815	1.47815	0.494494	2.98921	0.00279696	0.00557143
TENC1	8117.24	1.17697	1.17697	0.0986792	11.9272	8.53474e-33	2.34635e-31		RASSF6	360.412	-1.47807	1.47807	0.218148	-6.77555	1.24e-11	1.35e-10
TCEB3B	1.12095	1.17689	1.17689	0.209825	5.60892	2.03593e-08	6.49794e-08		HSD17B13	80.6817	1.47807	1.47807	0.253417	5.83254	5.45887e-09	3.34141e-08
RHOJ	1028.01	1.17668	1.17668	0.0961906	12.2328	2.07632e-34	6.62476e-33		HSD17B13	80.6817	1.47807	1.47807	0.253417	5.83254	5.46e-09	3.34e-08
ADAD2	8.02188	1.17589	1.17589	0.150573	7.80943	5.74469e-15	3.28088e-14		PATE2	0.790664	-1.47748	1.47748	0.428911	-3.44472	0.000571648	0.00129645
SPACA3	4.44196	-1.17533	1.17533	0.199196	-5.90038	3.62672e-09	1.23846e-08		PATE2	0.790664	-1.47748	1.47748	0.428911	-3.44472	0.000571648	0.00129645
NEGR1	518.835	1.1752	1.1752	0.121729	9.6542	4.71829e-22	4.92928e-21		CXorf36	1081.45	1.47674	1.47674	0.175068	8.43528	3.3e-17	1.34e-15
SPINK1	4286.15	-1.17501	1.17501	0.254616	-4.61482	3.93433e-06	9.86606e-06		FGFR4	3152.63	1.47591	1.47591	0.268443	5.49804	3.84e-08	1.96e-07
GPR82	33.9355	-1.174	1.174	0.101964	-11.5139	1.12235e-30	2.53653e-29		MYT1	36.6225	-1.47582	1.47582	0.395917	-3.7276	0.000193309	0.00047841
FOXQ1	811.611	-1.17391	1.17391	0.128324	-9.14801	5.79941e-20	5.10252e-19		MYT1	36.6225	-1.47582	1.47582	0.395917	-3.7276	0.000193309	0.00047841
RP11-219A15.1	7.76875	1.17385	1.17385	0.249778	4.69959	2.60684e-06	6.65522e-06		HSFY1	0.663797	1.47538	1.47538	0.534871	2.75839	0.00580875	0.0108463
KLF2	2780.96	1.1734	1.1734	0.119381	9.82906	8.43999e-23	9.40489e-22		HSFY1	0.663797	1.47538	1.47538	0.534871	2.75839	0.00580875	0.0108463
FRG2B	0.873615	1.17321	1.17321	0.47955	2.44648	0.014426	0.0230396		FAM196A	47.7804	-1.47518	1.47518	0.251687	-5.86115	4.6e-09	2.86e-08
FAM198A	208.915	1.17287	1.17287	0.112485	10.4269	1.86849e-25	2.59148e-24		FAM196A	47.7804	-1.47518	1.47518	0.251687	-5.86115	4.59661e-09	2.86179e-08
RECK	975.564	1.17205	1.17205	0.090584	12.9388	2.71925e-38	1.41014e-36		LY6G5B	946.741	1.47397	1.47397	0.205061	7.18794	6.58e-13	9.66e-12
SKOR1	26.028	1.17188	1.17188	0.100688	11.6387	2.61913e-31	6.29502e-30		RHOJ	1133.36	1.47262	1.47262	0.191701	7.68187	1.57e-14	3.41e-13
ADCYAP1	82.5469	1.17106	1.17106	0.176443	6.63701	3.20112e-11	1.31646e-10		RHOJ	1133.36	1.47262	1.47262	0.191701	7.68187	1.56782e-14	3.41299e-13
ZIC3	1.91419	1.17088	1.17088	0.453969	2.57921	0.00990278	0.0161892		VWF	19323.8	1.47259	1.47259	0.193936	7.59317	3.12e-14	6.31e-13
RP11-190A12.7	3.58378	1.17044	1.17044	0.172453	6.78703	1.14461e-11	4.91364e-11		PDE2A	698.758	1.47231	1.47231	0.201696	7.29967	2.88e-13	4.65e-12
SSTR1	352.011	1.17023	1.17023	0.134597	8.69428	3.49024e-18	2.64923e-17		PIWIL2	45.2814	-1.47208	1.47208	0.242626	-6.0673	1.3e-09	9.15e-09
SPTB	1241.91	-1.17018	1.17018	0.134671	-8.68917	3.65089e-18	2.76803e-17		RBPMS	4570.63	1.47142	1.47142	0.140754	10.4539	1.41e-25	3.38e-23
CCL2	3701.72	1.16969	1.16969	0.1313	8.90856	5.1702e-19	4.2265e-18		RBPMS	4570.63	1.47142	1.47142	0.140754	10.4539	1.40628e-25	3.38491e-23
SBK2	0.876041	1.16958	1.16958	0.267437	4.37331	1.22379e-05	2.91103e-05		CSPG4	2762.41	1.47055	1.47055	0.201837	7.28581	3.2e-13	5.07e-12
AC132872.2	54.3967	1.16933	1.16933	0.098731	11.8436	2.3232e-32	6.17539e-31		VAMP1	774.752	1.47054	1.47054	0.16457	8.93565	4.05e-19	2.47e-17
FAM151A	3.19117	-1.16928	1.16928	0.17653	-6.62367	3.50379e-11	1.43564e-10		MUSK	44.2277	1.46941	1.46941	0.310202	4.73695	2.17e-06	7.77e-06
GRK7	3.11547	1.16927	1.16927	0.129835	9.00577	2.14157e-19	1.79689e-18		RBFOX3	28.7232	1.46918	1.46918	0.295605	4.97008	6.69e-07	2.65e-06
HLX	788.663	1.16915	1.16915	0.0922811	12.6695	8.72937e-37	3.80021e-35		MMP16	84.7536	-1.46866	1.46866	0.222536	-6.59964	4.12e-11	3.93e-10
DRD4	26.7404	1.16887	1.16887	0.121644	9.60895	7.32942e-22	7.51631e-21		MMP16	84.7536	-1.46866	1.46866	0.222536	-6.59964	4.12152e-11	3.93357e-10
PPP1R17	2.84856	1.16867	1.16867	0.184637	6.32955	2.45878e-10	9.35632e-10		WBSCR17	570.181	1.46829	1.46829	0.240894	6.09519	1.09e-09	7.8e-09
PCDHGA3	142.97	1.16804	1.16804	0.107982	10.8169	2.86236e-27	4.68173e-26		WBSCR17	570.181	1.46829	1.46829	0.240894	6.09519	1.09308e-09	7.80479e-09
ODF1	0.698348	1.16792	1.16792	0.274533	4.25421	2.09789e-05	4.86849e-05		NPFF	38.1298	1.46826	1.46826	0.223423	6.57167	4.98e-11	4.68e-10
CC2D2B	17.703	1.16792	1.16792	0.113759	10.2666	9.96789e-25	1.299e-23		VSTM1	18.939	1.46729	1.46729	0.274142	5.35231	8.68e-08	4.15e-07
SPHK1	1056.49	1.16787	1.16787	0.101042	11.5583	6.70352e-31	1.5553e-29		RXFP1	163.538	1.46698	1.46698	0.244237	6.00636	1.9e-09	1.29e-08
NKTR	6446.33	1.16787	1.16787	0.091577	12.7528	3.00607e-37	1.38369e-35		KLK15	0.51682	-1.46612	1.46612	0.710187	-2.06442	0.0389779	0.061081
SYNE3	193.395	1.16701	1.16701	0.100772	11.5807	5.16208e-31	1.20603e-29		GIPR	286.265	1.46592	1.46592	0.201876	7.26146	3.82938e-13	5.98396e-12
LYZL2	0.375248	1.16671	1.16671	0.4951	2.35652	0.018447	0.0289183		GIPR	286.265	1.46592	1.46592	0.201876	7.26146	3.82938e-13	5.98396e-12
SNAI1	434.373	1.16671	1.16671	0.0994368	11.7332	8.61331e-32	2.16649e-30		GIPR	286.265	1.46592	1.46592	0.201876	7.26146	3.83e-13	5.98e-12
XIRP1	93.02	1.16664	1.16664	0.144388	8.07986	6.48394e-16	4.03117e-15		NRG3	34.2403	1.46542	1.46542	0.273507	5.3579	8.42e-08	4.03e-07
TTLL6	87.7556	1.16573	1.16573	0.15174	7.68241	1.56123e-14	8.622e-14		NRG3	34.2403	1.46542	1.46542	0.273507	5.3579	8.41941e-08	4.03019e-07
MALL	9834.8	-1.16549	1.16549	0.106893	-10.9034	1.1108e-27	1.88921e-26		RP11-45M22.4	16.1118	1.46522	1.46522	0.283716	5.16437	2.41e-07	1.05e-06
DHRS7C	0.349132	1.1637	1.1637	0.337922	3.44369	0.000573829	0.00111677		WNT2B	656.669	1.46506	1.46506	0.211427	6.9294	4.23e-12	5.1e-11
CTB-186H2.3	2.02669	1.16358	1.16358	0.199123	5.84353	5.11053e-09	1.72086e-08		LAMC2	8400.71	-1.46502	1.46502	0.250063	-5.8586	4.66774e-09	2.9005e-08
TCEAL6	2.42001	1.16357	1.16357	0.180687	6.43969	1.19722e-10	4.69735e-10		HSPA6	1721.8	1.46438	1.46438	0.237049	6.17756	6.51e-10	4.89e-09
HIGD1B	250.09	1.16356	1.16356	0.122832	9.4728	2.72453e-21	2.66075e-20		NKAPL	21.9124	1.46435	1.46435	0.205954	7.11008	1.16e-12	1.59e-11
DPEP3	10.4528	1.16351	1.16351	0.131028	8.87984	6.69539e-19	5.42251e-18		TEX19	13.6321	-1.46435	1.46435	0.476462	-3.07338	0.00211646	0.00430782
SASH1	2899.27	1.16331	1.16331	0.0869952	13.3721	8.80394e-41	6.26547e-39		TEX19	13.6321	-1.46435	1.46435	0.476462	-3.07338	0.00211646	0.00430782
CLDN19	1.82899	1.16328	1.16328	0.214207	5.43065	5.61487e-08	1.71593e-07		TTLL6	96.6395	1.46414	1.46414	0.288391	5.07692	3.84e-07	1.59e-06
NDRG2	3764.87	1.16314	1.16314	0.101391	11.4719	1.82607e-30	4.02719e-29		FKSG63	3.12942	1.46318	1.46318	0.287185	5.0949	3.49e-07	1.47e-06
PRKCE	1707.52	1.16309	1.16309	0.0975928	11.9178	9.5627e-33	2.6182e-31		GABRA2	18.8119	-1.46296	1.46296	0.353936	-4.1334	3.57e-05	0.000101308
CGB5	8.61979	-1.16158	1.16158	0.304482	-3.81494	0.000136218	0.000287553		GABRA2	18.8119	-1.46296	1.46296	0.353936	-4.1334	3.57435e-05	0.000101308
C1QL1	15.3129	1.16129	1.16129	0.143935	8.06815	7.13692e-16	4.41934e-15		CRISPLD2	6849.13	1.46168	1.46168	0.202877	7.20476	5.81453e-13	8.6383e-12
RP11-553A10.1	5.89473	1.16015	1.16015	0.179178	6.47484	9.4912e-11	3.75846e-10		CRISPLD2	6849.13	1.46168	1.46168	0.202877	7.20476	5.81e-13	8.64e-12
KIR2DL3	13.3515	1.15984	1.15984	0.144026	8.05296	8.08144e-16	4.97352e-15		RP11-685N3.1	2.79552	-1.46139	1.46139	0.599872	-2.43617	0.0148438	0.0254532
EYA4	150.436	1.15969	1.15969	0.132181	8.77346	1.73261e-18	1.34566e-17		RP11-685N3.1	2.79552	-1.46139	1.46139	0.599872	-2.43617	0.0148438	0.0254532
TMEM132E	26.1154	-1.1594	1.1594	0.116392	-9.9612	2.25327e-23	2.63371e-22		ICAM5	647.682	1.46117	1.46117	0.219155	6.66728	2.61e-11	2.62e-10
IRGC	0.728157	1.15937	1.15937	0.208994	5.5474	2.89955e-08	9.11371e-08		ICAM5	647.682	1.46117	1.46117	0.219155	6.66728	2.60582e-11	2.619e-10
CTD-2278I10.6	0.506657	1.15924	1.15924	0.502904	2.30508	0.021162	0.0328232		HYAL1	1325.85	1.46104	1.46104	0.208201	7.01747	2.26e-12	2.9e-11
PKLR	2.06043	1.15857	1.15857	0.202929	5.70924	1.13482e-08	3.7044e-08		MAPK11	777.317	1.45808	1.45808	0.168234	8.66696	4.44e-18	2.11e-16
MSI1	98.6662	1.15845	1.15845	0.151055	7.66907	1.73246e-14	9.53614e-14		LHFP	2866.73	1.45795	1.45795	0.181446	8.03518	9.34e-16	2.76e-14
KLHL10	4.74523	1.15845	1.15845	0.123228	9.40083	5.4132e-21	5.13896e-20		MICAL1	4345.78	1.4576	1.4576	0.165571	8.80348	1.33e-18	7.23e-17
VWA5B1	14.6861	1.1584	1.1584	0.173641	6.67123	2.5367e-11	1.05206e-10		ADRB1	555.032	1.45742	1.45742	0.283027	5.14939	2.61e-07	1.13e-06
UGT1A10	40.6202	1.15839	1.15839	0.404819	2.86151	0.00421628	0.00729452		NOSTRIN	1175.72	1.45683	1.45683	0.200034	7.28292	3.27e-13	5.17e-12
HSFY1	0.586836	1.15834	1.15834	0.311988	3.71277	0.000205005	0.000422971		GIMAP8	1932.72	1.45678	1.45678	0.203498	7.15871	8.14e-13	1.16e-11
FTHL17	0.273978	1.15831	1.15831	0.89544	1.29356	0.195817	0.252594		MEGF10	32.4271	-1.45666	1.45666	0.319248	-4.56278	5.05e-06	1.68e-05
HOXB2	578.055	1.15827	1.15827	0.108244	10.7006	1.01134e-26	1.57338e-25		MEGF10	32.4271	-1.45666	1.45666	0.319248	-4.56278	5.04796e-06	1.68498e-05
SGPP2	2134.93	-1.15826	1.15826	0.126546	-9.15285	5.54528e-20	4.8832e-19		FSTL5	42.744	-1.45611	1.45611	0.607403	-2.39728	0.0165173	0.028026
BCL2L15	339.83	-1.15791	1.15791	0.137199	-8.43962	3.18366e-17	2.22546e-16		FSTL5	42.744	-1.45611	1.45611	0.607403	-2.39728	0.0165173	0.028026
COX4I2	388.281	1.15776	1.15776	0.113832	10.1708	2.6775e-24	3.3753e-23		C11orf89	48.9686	1.45585	1.45585	0.221962	6.55903	5.42e-11	5.07e-10
FAM25A	0.859152	1.15746	1.15746	0.387702	2.98543	0.00283182	0.00502669		FPR2	365.273	1.45527	1.45527	0.253281	5.74568	9.16e-09	5.35e-08
FAM162B	229.427	1.15704	1.15704	0.121627	9.51297	1.85304e-21	1.82925e-20		FGD5	1958.56	1.45446	1.45446	0.175421	8.29121	1.12e-16	4.03e-15
SEMA3F	2557.14	1.15698	1.15698	0.0837202	13.8196	1.9406e-43	1.92801e-41		NDRG2	4145.55	1.45377	1.45377	0.199974	7.26976	3.6e-13	5.65e-12
FAM193B	3296.1	1.15641	1.15641	0.0939986	12.3024	8.79012e-35	2.92552e-33		GRK5	2858.86	1.45344	1.45344	0.211356	6.87676	6.12e-12	7.15e-11
ADAMTSL4	2995.21	1.15635	1.15635	0.106864	10.8208	2.74468e-27	4.50025e-26		GRK5	2858.86	1.45344	1.45344	0.211356	6.87676	6.12271e-12	7.14887e-11
PPP1R15A	7564.08	1.15629	1.15629	0.0975665	11.8513	2.11838e-32	5.64592e-31		SV2A	365.761	-1.45295	1.45295	0.182533	-7.95991	1.72e-15	4.66e-14
PDE6A	18.2887	1.15607	1.15607	0.114634	10.0848	6.44725e-24	7.88001e-23		MAB21L2	5.60517	-1.45218	1.45218	0.309018	-4.69934	2.61e-06	9.2e-06
LCE6A	0.252427	1.156	1.156	0.577339	2.00229	0.0452533	0.0662235		TMEM110-MUSTN1	503.126	1.45193	1.45193	0.171006	8.49051	2.06e-17	8.67e-16
SRGAP1	964.317	1.15572	1.15572	0.0833252	13.87	9.62984e-44	9.96192e-42		TMEM110-MUSTN1	503.126	1.45193	1.45193	0.171006	8.49051	2.06e-17	8.67e-16
RNASE7	4.83538	1.15506	1.15506	0.18251	6.32874	2.47168e-10	9.40363e-10		TMEM110-MUSTN1	503.126	1.45193	1.45193	0.171006	8.49051	2.05733e-17	8.67493e-16
CYP2A6	37.906	1.15473	1.15473	0.185356	6.22977	4.67122e-10	1.7306e-09		NPAS3	95.8224	-1.45117	1.45117	0.307262	-4.7229	2.32501e-06	8.27399e-06
TP53TG3C	8.4041	1.15434	1.15434	0.195815	5.89509	3.74483e-09	1.27684e-08		NPAS3	95.8224	-1.45117	1.45117	0.307262	-4.7229	2.33e-06	8.27e-06
FZD9	56.0834	-1.15424	1.15424	0.17308	-6.6688	2.57902e-11	1.06917e-10		RETNLB	1.28542	-1.45117	1.45117	0.693701	-2.09192	0.0364459	0.0574721
GIMAP5	2361.44	1.15394	1.15394	0.101169	11.406	3.90097e-30	8.27576e-29		RETNLB	1.28542	-1.45117	1.45117	0.693701	-2.09192	0.0364459	0.0574721
PCDH10	40.6488	1.15387	1.15387	0.126814	9.09888	9.1265e-20	7.89822e-19		RETNLB	1.28542	-1.45117	1.45117	0.693701	-2.09192	0.0364459	0.0574721
MYOG	0.550407	1.15329	1.15329	0.284923	4.04774	5.17146e-05	0.00011482		TGM2	40055.8	1.45085	1.45085	0.163753	8.86003	8e-19	4.64e-17
PLA2G2D	259.782	-1.15246	1.15246	0.189136	-6.09327	1.1063e-09	3.96613e-09		ARGLU1	6519.09	1.45051	1.45051	0.180825	8.02161	1.04e-15	3.03e-14
SERPIND1	433.934	-1.15244	1.15244	0.202565	-5.68923	1.27612e-08	4.14745e-08		QRFPR	1.98876	-1.44956	1.44956	0.474228	-3.05667	0.00223813	0.00454211
GATA4	13.5462	1.15221	1.15221	0.220119	5.23447	1.65463e-07	4.80562e-07		AOX1	1808.2	1.44946	1.44946	0.261995	5.53241	3.16e-08	1.64e-07
MT1G	228.619	1.15212	1.15212	0.13683	8.42009	3.76191e-17	2.61872e-16		CBX7	2358.83	1.44835	1.44835	0.163041	8.88336	6.49e-19	3.86e-17
SLC6A19	1.62608	1.15194	1.15194	0.308964	3.7284	0.000192697	0.000398972		AL353791.1	79.4093	1.4479	1.4479	0.269061	5.3813	7.39e-08	3.58e-07
ZNF705A	1.39944	1.15181	1.15181	0.196028	5.87572	4.21e-09	1.42913e-08		POU6F1	753.979	1.44788	1.44788	0.158093	9.15841	5.27e-20	4.16e-18
C8orf46	95.047	1.15177	1.15177	0.129686	8.88124	6.61165e-19	5.36334e-18		GFOD1	1318.17	1.44724	1.44724	0.215927	6.70245	2.05e-11	2.12e-10
AC069547.2	0.503307	1.15171	1.15171	0.297007	3.8777	0.000105447	0.000225633		TUBB1	154.637	1.44722	1.44722	0.312555	4.6303	3.65e-06	1.25e-05
CA10	72.0354	-1.151	1.151	0.267356	-4.30512	1.66895e-05	3.91425e-05		TSC22D3	15813.1	1.44623	1.44623	0.183447	7.88366	3.1794e-15	7.95683e-14
BLID	0.915384	1.15086	1.15086	0.303544	3.79141	0.000149794	0.000314292		TSC22D3	15813.1	1.44623	1.44623	0.183447	7.88366	3.1794e-15	7.95683e-14
KRT35	0.25988	1.15085	1.15085	0.498379	2.30918	0.0209333	0.0324987		TSC22D3	15813.1	1.44623	1.44623	0.183447	7.88366	3.18e-15	7.96e-14
SYT10	1.41089	1.15073	1.15073	0.275449	4.17767	2.94516e-05	6.7151e-05		SLC47A2	12.3099	-1.44591	1.44591	0.241327	-5.99148	2.07935e-09	1.39814e-08
SYNGAP1	1184.84	1.1507	1.1507	0.0830016	13.8636	1.05277e-43	1.07796e-41		SLC47A2	12.3099	-1.44591	1.44591	0.241327	-5.99148	2.08e-09	1.4e-08
DNAJC5G	1.60148	1.15064	1.15064	0.224823	5.11798	3.08832e-07	8.71601e-07		KIAA1456	310.188	1.44572	1.44572	0.221626	6.52324	6.88e-11	6.31e-10
CENPT	1951.07	1.15035	1.15035	0.0783067	14.6903	7.43379e-49	1.22286e-46		TIE1	2628.08	1.44522	1.44522	0.191497	7.54696	4.46e-14	8.7e-13
PRAP1	14.3789	1.15017	1.15017	0.222544	5.16831	2.36224e-07	6.74747e-07		MPL	10.6744	1.44502	1.44502	0.23927	6.03929	1.55e-09	1.07e-08
AQP9	1179.95	1.14976	1.14976	0.11735	9.79775	1.15117e-22	1.26245e-21		EFEMP1	7295.26	1.44495	1.44495	0.162959	8.86694	7.52e-19	4.37e-17
GFPT2	1345.63	1.14919	1.14919	0.107317	10.7083	9.30129e-27	1.4538e-25		EFEMP1	7295.26	1.44495	1.44495	0.162959	8.86694	7.51858e-19	4.37407e-17
OPTC	0.413403	1.1491	1.1491	0.316802	3.62717	0.000286542	0.000580635		MEDAG	673.949	1.4447	1.4447	0.232801	6.20574	5.44e-10	4.14e-09
OSR1	586.241	1.14858	1.14858	0.114151	10.0619	8.14372e-24	9.88128e-23		MEDAG	673.949	1.4447	1.4447	0.232801	6.20574	5.44394e-10	4.14354e-09
CDKN2D	544.425	1.14844	1.14844	0.0777482	14.7713	2.24292e-49	3.78262e-47		CCL21	2661.15	1.44452	1.44452	0.213729	6.75862	1.39308e-11	1.49761e-10
UPK1A	5.10422	1.14831	1.14831	0.171948	6.67824	2.41824e-11	1.00438e-10		CCL21	2661.15	1.44452	1.44452	0.213729	6.75862	1.39308e-11	1.49761e-10
WDR72	321.529	1.1482	1.1482	0.193608	5.93054	3.01933e-09	1.03812e-08		CCL21	2661.15	1.44452	1.44452	0.213729	6.75862	1.39e-11	1.5e-10
RANBP3L	77.998	1.14784	1.14784	0.124889	9.19092	3.89484e-20	3.4694e-19		CHRNA9	119.175	-1.44325	1.44325	0.581763	-2.48083	0.0131078	0.0227211
MYOD1	0.26568	1.14783	1.14783	0.48196	2.38159	0.0172379	0.027163		MUC8	1.3426	1.44193	1.44193	0.388858	3.70813	0.000208796	0.000513272
QRICH2	168.626	1.14667	1.14667	0.0935106	12.2625	1.43992e-34	4.6616e-33		UNC80	18.424	-1.4403	1.4403	0.294244	-4.8949	9.84e-07	3.78e-06
LRP1B	19.0509	1.14662	1.14662	0.183891	6.2353	4.50925e-10	1.67369e-09		SULT1B1	237.72	1.4377	1.4377	0.257531	5.58265	2.37e-08	1.27e-07
CD27	422.601	-1.14591	1.14591	0.108472	-10.564	4.37428e-26	6.43132e-25		SULT1B1	237.72	1.4377	1.4377	0.257531	5.58265	2.36883e-08	1.26651e-07
POU3F2	38.7926	-1.14566	1.14566	0.322904	-3.54801	0.000388158	0.000772811		CCNL1	9271.97	1.43744	1.43744	0.192078	7.48364	7.23e-14	1.35e-12
GIMAP8	1758.28	1.14557	1.14557	0.103532	11.0648	1.85819e-28	3.39327e-27		SCARF2	1428.91	1.43715	1.43715	0.1933	7.43484	1.05e-13	1.88e-12
C9orf72	1333.1	1.14547	1.14547	0.0893019	12.827	1.15828e-37	5.60135e-36		PARVG	2189.53	1.43702	1.43702	0.179942	7.98603	1.39e-15	3.87e-14
AL138847.1	1.1864	1.14463	1.14463	0.185362	6.17509	6.61275e-10	2.41951e-09		PIK3R5	1555.54	1.43698	1.43698	0.191881	7.48892	6.94e-14	1.3e-12
USP9Y	810.042	1.14433	1.14433	0.274529	4.16835	3.06816e-05	6.97653e-05		CCDC180	385.482	1.43596	1.43596	0.211949	6.77503	1.24e-11	1.35e-10
FBXO17	476.793	1.143	1.143	0.0886088	12.8994	4.53554e-38	2.31025e-36		MLLT11	647.188	-1.43595	1.43595	0.177619	-8.08443	6.25e-16	1.93e-14
[truncated: 18,070 more rows]

## Sheet: Extract_plusOnly_minusOnly
plus-list	minus-list			only plus-list		only minus-list		both plus and minus-list
MAGEA9B	HIST1H1A		2	MAGEA9B	2	HIST1H1A		DEFA1B		plus #	2924
MAGEA6	DEFA1B			PRM2		HIST1H4F	3	HIST1H2BB		minus #	2886
PNLIP	HIST1H4F			APOC3	4	HIST1H4L		HIST1H3F		only plus #	1183
CELA3A	HIST1H4L			TPTE	5	HIST1H3C		PNLIP		only minus #	1158
MAGEA2	HIST1H2BB			PRL		HIST1H2AH	6	MYL1		overlap #	1727
CLPS	HIST1H3F			LIN28A		HIST1H4K	7	HIST1H4D
MAGEA3	PNLIP			COX7B2		HIST1H2AJ	8	HIST1H2BI
MAGEA2B	MYL1			MAGEA11		HIST1H2BA	9	PAGE5
CELA2A	HIST1H3C			SPANXB2	10	HIST1H4C		DCAF4L2
CTRB1	HIST1H2AH			SPANXB1	11	HIST1H4B		CT45A6
CELA3B	HIST1H4K			KRT77	12	HIST1H1B		ITLN1
REG1B	HIST1H2AJ			NPPB	13	HIST1H4A		HIST1H3B
DEFA1B	HIST1H2BA			TNP1	14	HIST1H3G		SSX2
CPA1	HIST1H4D			GIF		HIST1H3J	15	HIST2H2AB
CRNN	HIST1H2BI			CASP14		HIST1H2AB	16	MYL2
CTAG1B	PAGE5			REG3A		XKR7	17	AC069547.2
MAGEA12	HIST1H4C			TAC1	18	HIST1H3A		SLC30A10
LIPF	HIST1H4B			GNAT1	19	HIST1H1E		OTX2
PRM2	HIST1H1B		20	KPRP	20	HIST1H3I		MUC7
MAGEA4	DCAF4L2			ELAVL3		PDCL2	21	DEFA4
CYP11B1	CT45A6			MAGEB1		HIST1H2AI	22	CELA3A
DEFA1	ITLN1			GCG		TP53TG3B	23	MYH7
MAGEA9	HIST1H3B			SPAG11B		HIST1H2BL	24	HIST1H1D
CTAG1A	HIST1H4A			TRDN	25	CTD-2144E22.5		MYOC
APOC3	SSX2		26	RP11-180C1.1		RPL10L	26	PNMA5
DEFA3	HIST1H3G			COL2A1	27	EIF4E1B		ELANE
PAGE2	HIST2H2AB			LCN15		HIST1H2AM	28	HBM
CSAG1	MYL2			GABRA1		GPR22	29	PNLIPRP1
CTRB2	AC069547.2			XXbac-BPG32J3.20		HIST2H2AC	30	AC005358.1
TPTE	SLC30A10		31	HOXC12		HIST1H4J	31	DEFA3
LIN28B	OTX2			SCGB2A2		TSPAN19	32	PAGE1
HBM	HIST1H3J			PAGE4	33	SAGE1		PGA3
PRL	MUC7		34	DPPA2		PAH	34	MYH1
LIN28A	HIST1H2AB		35	KLK3	35	DPCR1		CTRB2
SST	DEFA4			ANKRD62		HIST1H2AG	36	BTNL3
CPA2	CELA3A			SPANXD		PTH2R	37	GAGE12I
MAGEA1	XKR7			UNC5D	38	HIST1H2AK		CSF3
DEFA4	MYH7			GAGE1		SLC25A21	39	NTS
MAGEA10	HIST1H1D			BOD1L2		TMEM190	40	KRT72
TUBA3C	MYOC			APCS		CDK5R2	41	SLC6A4
AC005358.1	PNMA5			NLRP5		HIST3H2BB	42	CELA3B
PRM1	HIST1H3A			NXF2B	43	TPSD1		HTR3C
PNLIPRP1	ELANE			ISX		AGMO	44	CXorf48
GH1	HBM			DSCR4		PABPC1L2A	45	DPRX
DCD	PNLIPRP1			OR56A3		EDN3	46	PRG3
COX7B2	AC005358.1		47	SPANXA2		HIST1H3H	47	DPYSL5
MUC7	DEFA3			TGIF2LX		CLGN	48	SYT4
SYCN	HIST1H1E			GAGE2D	49	PPM1E		HBA1
MYOC	PAGE1			CPB1		ADGB	50	PLA2G2A
PRG3	HIST1H3I			CALML5	51	CCDC42B		HIST1H2BM
INS	PGA3			FABP1		GLRA3	52	CTRB1
MAGEC2	MYH1			CTAGE15		ZNF460	53	HBA2
SMYD1	CTRB2			SPANXA1		TTLL10	54	HIST1H2AL
SLC4A1	BTNL3			ACTL8		SCG2	55	SYCN
PRTN3	GAGE12I			SLURP1		SLC25A48	56	HMX2
MAGEC1	PDCL2			LYPD4	57	ELN		ACTA1
RHAG	CSF3			RP11-408E5.4		BSND	58	REG1B
PGA3	NTS			C1QTNF1-AS1		TMPRSS11A	59	PTX3
MAGEA11	KRT72		60	KIR2DL1		MMP20	60	TUBA3C
SPANXB2	SLC6A4		61	VSTM2A		MTMR7	61	IL1RL1
SPANXB1	CELA3B		62	CALCA		DNAI1	62	MUC5AC
HBA1	HTR3C			FDCSP		DLX2	63	MAGEA4
CRP	CXorf48			GP2		CDH2	64	PRTN3
MYL1	HIST1H2AI			TRIML2	65	TTC40		MAGEB2
KRT77	DPRX		66	RBPJL		DDC	66	CLEC4M
HOXD13	PRG3			PPP1R3A		TTC16	67	MPO
MYL7	TP53TG3B			FAM83C	68	KCNH1		AZU1
ALAS2	HIST1H2BL			AADACL2	69	CCDC108		CHRNB2
HTR2C	DPYSL5			C10orf62		NXPH4	70	TMEM100
S100A12	SYT4			AGXT		ZBTB20	71	CELA2A
NPPB	HBA1		72	CERS3		GAS2L2	72	NDST4
MAGEB2	PLA2G2A			DSG1		C22orf15	73	VIPR1
CSNK1A1L	HIST1H2BM			NRSN1		CNTNAP2	74	PASD1
GPR112	CTRB1			RHCG		KREMEN2	75	PAGE2
LMOD2	HBA2			SPINK13		AGAP7	76	HIST1H4E
ARG1	HIST1H2AL			RP11-861L17.3		TTLL9	77	INS
GAGE12I	SYCN			PHOX2A		HIST1H2BC	78	RAX
TNP1	HMX2		79	GAD2		PGAM2	79	DEFA1
AHSP	ACTA1			SVOP		CCDC114	80	TECRL
MYH7	REG1B			SP9		HPSE2	81	CGA
GYPA	CTD-2144E22.5			UCN3	82	ZNF492		C1QTNF8
GIF	PTX3		83	RHOXF2		AC022498.1	83	HBG1
CLEC4M	TUBA3C			EMX2		CCDC78	84	HOXD13
HBA2	IL1RL1			SCGB1D2		CLEC2A	85	HIST1H2AD
PTX3	MUC5AC			HAP1		HIST4H4	86	CLPS
CASP14	MAGEA4		87	DEFA6		SOX11	87	TDRD12
CA1	PRTN3			ST8SIA3		CEACAM4	88	AC003102.1
MYL2	MAGEB2			SDR9C7		CCL14	89	HIST1H2BE
MPO	CLEC4M			TRIM58		C19orf59	90	MT1M
HBZ	MPO			MYBPH		TRABD2B	91	HIST1H2BH
AMY2A	AZU1			GPR26		PRAM1	92	SLC6A15
CHRNA9	CHRNB2			CRISP3		C1QTNF7	93	CHRM1
44266	TMEM100			UMOD		NPC1L1	94	ALAS2
ACTA1	CELA2A			FRMD1		UCHL1	95	AC002472.13
REG3A	NDST4		96	AL139147.1		DCDC2B	96	PROK2
MEGT1	VIPR1			C5orf58		C17orf72	97	DSCR8
PROK2	PASD1			HAND2		CAMK2B	98	HIST1H2BO
TAC1	PAGE2		99	CR2		SLC29A4	99	PI16
GNAT1	HIST1H4E		100	OR2W3		APOBEC1	100	SLC4A1
PADI4	INS			CDH19		TMEM145	101	LIPF
HBG1	RAX			CHD5		C17orf104	102	HEPACAM2
KPRP	DEFA1		103	NXF2		TDRD10	103	PRM1
TECRL	TECRL			LCN1		HHLA2	104	HDC
CSF3	RPL10L			CIB4	105	CX3CL1		DARC
ELAVL3	CGA		106	CT45A4		NMU	106	FCN3
NTS	EIF4E1B			SHCBP1L	107	CHI3L2		PAGE2B
AC003102.1	C1QTNF8			SERPINA9		LGI3	108	CAV3
MAGEB1	HBG1		109	ALLC		GAS2	109	KRT2
HOXD11	HOXD13			ASB3		LTC4S	110	NBPF4
GCG	HIST1H2AM		111	AKAP12	111	SLC6A13		MAGEA10
PGLYRP1	HIST1H2AD			COX6A2		AC023590.1	112	ARC
SPAG11B	CLPS		113	ANKRD33		IGF2BP3	113	HBD
MS4A3	TDRD12			STRA8		LRRC36	114	CA4
PSG4	AC003102.1			INSL4		C2CD4A	115	REG1A
SULT2A1	GPR22			MC5R	116	AC131971.1		ALX1
CSRP3	HIST1H2BE			LCE2C		PTGDS	117	MS4A3
HBD	MT1M			MUCL1		PPP1R32	118	SST
DCAF4L2	HIST1H2BH			PPP1R27		TEX26	119	AHSP
ITLN1	SLC6A15			PCK1		ZNF695	120	SCG3
RIPPLY2	CHRM1			ZNF729		ACER1	121	VIT
PADI3	ALAS2			OXGR1		LRRC7	122	AMY2A
SERPINA12	AC002472.13			FAM19A4		SFTPA2	123	LCN6
ATP4A	PROK2			SMLR1		SFTPB	124	TAS2R30
NAA11	DSCR8			ALOX12		RCOR2	125	RP11-399J13.3
CTAG2	HIST2H2AC			DAZ1	126	TP63		NXF3
TMPRSS11B	HIST1H2BO			GATS		WNT9B	127	CCDC37
GP9	HIST1H4J			SPANXC	128	GPD1		CPN1
CYP4F31P	PI16			C10orf32-ASMT		ANKRD29	129	UGT3A1
ASCL1	SLC4A1			MSH4		YBX2	130	HBB
LY6G6F	LIPF			FAM205A		C20orf85	131	TM4SF20
TRDN	HEPACAM2		132	RNF182		RSPH10B2	132	C7orf76
KLHL40	PRM1			BNC1		KSR2	133	KRT73
GYPB	HDC			STMN4		NUDT11	134	PGC
RP11-180C1.1	DARC		135	TRIM48		SLC46A2	135	OLFM3
COL2A1	FCN3		136	VSIG1		PABPC1L2B	136	CDH18
KRT72	TSPAN19			LY6G6C	137	RP11-664D7.4		VAX1
KRT73	PAGE2B			GAGE2B		CHST5	138	GPIHBP1
FLG2	CAV3			CPA4		ZNF124	139	CYP1A2
NPPA	KRT2			SBSN		FOXF2	140	PTGIR
HBB	NBPF4			HMGB4		WDR38	141	DNAAF1
LCN15	MAGEA10		142	MYF6		HIST1H4H	142	NKX2-5
GABRA1	ARC		143	MME		EFCAB12	143	C9orf117
C8orf22	SAGE1			CD1E	144	ANGPT4		CT45A5
MMP8	PAH			KRT85	145	CLDN18		CD300LG
PRDM9	HBD			C14orf23		GABRG3	146	CHRM2
DDX53	CA4			SPINK5		PLA2G4F	147	TCHHL1
CPN1	REG1A			NLRP13		PTCRA	148	MT1A
PGA4	ALX1			ZNF716		SUSD2	149	HTR2C
HRH3	MS4A3			GRIA2		LRRTM2	150	SSX1
IZUMO1	SST			SUMO4		FOXE3	151	TP53TG3
XXbac-BPG32J3.20	AHSP		152	PGPEP1L		PTGER1	152	PRG4
SSX1	DPCR1			WNT16	153	ANXA8		RGR
PASD1	SCG3			AQPEP		LGALS4	154	PSG9
MYH6	VIT			NEU4		CLEC14A	155	ANKRD1
DSCR8	AMY2A			GNRH2		SLC9C2	156	INSM1
HOXC12	LCN6		157	HPD		TDRD5	157	AKR1C4
CTRC	TAS2R30			TRHDE		SCN2B	158	MFAP4
GABRG2	RP11-399J13.3			OR2H2		PDLIM2	159	TPH2
MT1A	NXF3			RP11-1220K2.2		ADRB2	160	FMR1NB
REG3G	CCDC37			AMY1C		PLCXD3	161	MAGEB16
SCGB2A2	CPN1		162	FCAMR		PODN	162	TCP11X1
KRT2	UGT3A1			PI3		SLC28A2	163	CXorf67
CT45A6	HBB			MYBPC1		CCL17	164	DES
XIRP2	TM4SF20			PRB4		HIST1H1T	165	GPR112
IL1RL1	C7orf76			KLK5		PTPN20A	166	VCX3B
PAGE4	KRT73		167	TKTL2		SLC6A17	167	GPER1
DPPA2	PGC		168	AC006372.1		RP11-6L6.2	168	LOR
KLK3	OLFM3		169	C13orf35		GRID1	169	DLEC1
BEX1	CDH18			AC006486.9		ADIRF	170	DEFB124
PCSK1	VAX1			SLC39A5		OR7D2	171	GLP2R
ANKRD62	GPIHBP1		172	GOLGA6C		ITIH5	172	LIN28B
SPANXD	CYP1A2		173	RETNLB		AMDHD1	173	GPR17
CABP5	PTGIR			OTOP2		LRRC46	174	BTNL9
TMEM257	DNAAF1			FGB		HOXD8	175	PADI4
UNC5D	NKX2-5		176	C10orf90		AF131215.5	176	CPA1
ABCC8	C9orf117			NEUROG3		DHH	177	VIP
VIT	CT45A5			PCDH11Y		WFDC12	178	G6PC2
HTR3C	HIST1H2AG			SMCP	179	FAM72D		CMTM5
GPR97	CD300LG			ONECUT3		CLDN1	180	ADAM33
HBG2	CHRM2			GAPDHS		DUSP1	181	CCL16
VCX3A	TCHHL1			SYCP2L		DRP2	182	TMEM14E
POTEF	MT1A			PHOSPHO1		MMP28	183	MAGEC1
ZIC4	HTR2C			C9orf170		RSPH10B	184	PGLYRP1
C1QTNF8	SSX1			RP11-315D16.2		C21orf37	185	CTD-3214H19.16
GAGE1	TP53TG3		186	S1PR5		DEPDC1	186	ADAMTS8
SLC12A1	PRG4			SPIB		DNAJC12	187	POU5F2
APOA2	RGR			TCL1A		UNC13A	188	GPR50
DEFA5	PSG9			GLYATL3		EYA2	189	ATP1A2
BPI	ANKRD1			IL22RA2		FGD2	190	POU3F3
BOD1L2	PTH2R		191	LCE1B	191	MTL5		HOXD11
APCS	INSM1		192	UGT2B4		LHX2	192	PSG4
BTNL9	AKR1C4			C7orf71		TNFSF14	193	NMRK2
OPALIN	MFAP4			GH2		MAT1A	194	MAGEA2
NLRP5	TPH2		195	LST3		TREML1	195	ADH1B
NXF2B	FMR1NB		196	RP11-363G10.2		A2ML1	196	RHAG
PKHD1L1	MAGEB16			NOS2		EPPIN	197	GYPB
LY6G6E	TCP11X1			SLC26A3		TAS2R3	198	BPI
ISX	CXorf67		199	TMEM27		TAF7L	199	CABP5
RGR	DES			HOXD1		ALPL	200	PANX3
C1orf68	GPR112			UBQLN3		CD164L2	201	CLDN5
DSCR4	VCX3B		202	RAPGEF4		CCDC135	202	ACTC1
CORO6	GPER1			TBX10		AATK	203	KRT1
ZDHHC19	LOR			ANKRD30B		PNCK	204	RP11-986E7.7
ADAM2	DLEC1			SCGB1C1		ADD2	205	VWA3A
OR56A3	DEFB124		206	HEPHL1		FAM72B	206	PRDM9
MOG	GLP2R			PRSS42		DEPDC1B	207	CDH7
S100A8	LIN28B			NTSR2		TNFRSF14	208	LYG2
GRIN2B	GPR17			GHRHR		LBX1	209	RNASE13
SPANXA2	BTNL9		210	SELV		MAPK15	210	GATA1
FCAR	PADI4			CHRNB3		OSCAR	211	RFX6
SPDYC	CPA1			RSC1A1		CXorf30	212	CXXC11
TGIF2LX	VIP		213	TTLL7		KLHL33	213	MYH2
ADRA1A	G6PC2			SPHKAP		GABBR2	214	PKHD1L1
GAGE2D	CMTM5		215	DDX3Y		GPR133	215	SIM1
ACTN2	ADAM33			CXCL13		C19orf35	216	C9orf38
UGT3A1	CCL16			GABRA6		AKR1B10	217	CLEC1A
GPR17	TMEM14E			STC2		GALNT13	218	LMOD2
CPB1	MAGEC1		219	HSD17B3		PARP15	219	PADI3
CALML5	PGLYRP1		220	GLB1L3		ACRV1	220	RP11-114H20.1
GPR50	CTD-3214H19.16			BAI3		BARX1	221	CCDC17
HAPLN2	ADAMTS8			TCEB3CL		ANXA13	222	MAGEA12
CXCR1	POU5F2			SPRR2E		GRHL3	223	MUSTN1
GCOM1	GPR50			SOX1		CFHR4	224	ZIC4
FABP1	ATP1A2		225	GDF1		ADAMDEC1	225	GYPA
CTAGE15	HIST1H2AK		226	CNDP1	226	SLC6A1		C11orf96
SPANXA1	POU3F3		227	MCOLN3		KCNJ10	227	OPALIN
ACTL8	HOXD11		228	SERPINA10		MYRF	228	CTAG1A
FCN3	PSG4			SH3GL2		PALM	229	NAA11
NPAP1	NMRK2			ATCAY		SDPR	230	ADAM2
AKAP4	MAGEA2			RP11-701P16.2		AGRP	231	LY6G6E
CLVS2	ADH1B			MUC17		C15orf26	232	PTF1A
PTPN5	RHAG			HFE2		MAATS1	233	CTAG1B
LCE2B	GYPB			TUBA3E		ANO4	234	C8orf22
HEMGN	BPI			OR2A1		HOXD9	235	AC104534.3
CARTPT	CABP5			ODF3		HIST1H2BN	236	CSAG1
SLC6A15	PANX3			PSG8		ST7-OT4	237	OGN
SLURP1	CLDN5		238	FOXN4		ALOX5	238	C3orf36
ADIPOQ	ACTC1			GIP		TMPRSS11D	239	RAB44
C19orf69	KRT1			DSC1		MGP	240	MS4A14
LYPD4	RP11-986E7.7		241	CLDN24		DPEP2	241	PRLHR
HES7	VWA3A			ART3		PER1	242	TNNT3
ADAMTS20	PRDM9			SLC6A18		PCDHGB7	243	IZUMO1
RP11-408E5.4	CDH7		244	LTF		TBX21	244	TEX101
C1QTNF1-AS1	LYG2		245	OLIG2		CTSV	245	C19orf69
IFIT1B	SLC25A21			SLC3A1	246	MEGF6		KCNH6
MYH1	RNASE13			GABRP		SERPINA3	247	ADCY4
KIR2DL1	GATA1		248	AC012215.1		ACKR4	248	OR6K3
DES	RFX6			GYS2		ZMAT1	249	RSPO1
MGAM	CXXC11			SCN3B		KCNS2	250	RP11-503N18.3
ADAM33	MYH2			CABP1		ALOX15B	251	FOXG1
ACR	PKHD1L1			SFRP1		CCSER1	252	CSNK1A1L
VSTM2A	SIM1		253	C2orf57		ZNF280B	253	PMP2
SLC6A4	C9orf38			NPY1R		ART4	254	C20orf166
CALCA	CLEC1A		255	ACOT12		LRRC48	255	NPFFR2
ACTC1	LMOD2			PRKAG3		TNNC1	256	ABCA9
FDCSP	PADI3		257	CCR6		CDC20	257	AL391421.1
PABPN1L	RP11-114H20.1			PCDH20		CSRNP1	258	CALCB
SYNPO2L	CCDC17			NODAL		SLC4A10	259	KCNH5
MYO18B	MAGEA12			FAM71E2		TNNI2	260	ZNF556
CMTM5	MUSTN1			RBM20		NTRK1	261	SDR42E2
MAGEB16	ZIC4			IAPP		SHC2	262	CNTNAP4
DPRX	GYPA			PLD4		AC135983.2	263	C1orf68
GABRA3	C11orf96			FAM189A1		CXCL2	264	HBG2
RP11-211G3.3	OPALIN			VGLL3		GNG8	265	ADRA1D
POTEE	CTAG1A			NKD1		PGM5	266	KCNA5
ADAMTS8	NAA11			CNR2		ZAP70	267	IGFN1
PMP2	ADAM2			GAL3ST3		SERPINB10	268	SLC11A1
PAQR9	LY6G6E			HUS1B		MRVI1	269	LY6G6F
CHRM2	PTF1A			HBQ1		HIST1H3E	270	AL354898.1
C6orf25	CTAG1B			AQP12B		GFRA1	271	INSL6
LOR	C8orf22			CCDC116		NEIL1	272	ZDHHC19
GP2	AC104534.3		273	CNTNAP3B		TRIM63	273	MAGEA2B
IL18RAP	TMEM190			DPY19L2	274	AMICA1		INMT
AMER2	CSAG1			KLF1		PLEKHG6	275	TIMP4
GAB4	OGN			PRSS56		SHROOM4	276	RBP2
TRIML2	C3orf36		277	KRT13		C2orf62	277	SCGB3A1
RBPJL	RAB44		278	LHFPL4		FAM189A2	278	TUSC5
MAGEA8	MS4A14			AC021218.2		TNF	279	F2RL3
PPP1R3A	PRLHR		280	AQP3		MIXL1	280	S100A12
AL445665.1	TNNT3			HRG		FOXA3	281	TAS2R13
GRIA1	IZUMO1			NELL1		NLGN4X	282	CASP12
TEX101	CDK5R2			CEL	283	HPDL		LCNL1
FAM83C	TEX101		284	LRRC31		CD34	284	C1QL4
IGF2BP1	C19orf69			C16orf11		SNAP91	285	SERPINA12
LY6G6D	KCNH6			CSRP2		ALS2CR12	286	SLC5A9
C3orf27	ADCY4			LARP6		GRM4	287	CCL23
FAM133A	OR6K3			MPP4		RASSF6	288	SOX7
ZIC1	RSPO1			GABRA4		HSD17B13	289	NKAIN2
KCNH5	RP11-503N18.3			SLC4A9		CXorf36	290	ASCL1
RP11-399J13.3	FOXG1			C10orf131		MYT1	291	HBZ
ELANE	CSNK1A1L			CD1B		FAM196A	292	RS1
CALB1	PMP2			PSG3		VWF	293	FOLR3
VIP	C20orf166			AC092675.3		RBPMS	294	FAM107A
LCN6	NPFFR2			LIN7A		MMP16	295	STXBP5L
PLP1	ABCA9			VPREB3		VSTM1	296	FFAR1
AADACL2	HIST3H2BB		297	KCNT2	297	GIPR		TMEM257
MRAP	AL391421.1			AVP		NRG3	298	TBX2
C10orf62	CALCB		299	SLC22A25		LAMC2	299	NRXN1
POTEM	KCNH5			PSG6		NKAPL	300	SELE
OLAH	ZNF556			COL4A6		ICAM5	301	PAQR9
P2RX2	TPSD1			RPA4	302	HYAL1		KCNJ13
CTD-3088G3.8	SDR42E2			C19orf80		MEGF10	303	ADRA1A
AGXT	CNTNAP4		304	HLA-DQB2		C11orf89	304	BEST3
HIST1H2AD	C1orf68			LUZP2		FGD5	305	C6orf25
CERS3	HBG2		306	ZNF536		SV2A	306	GPX3
SLITRK2	ADRA1D			44440		NPAS3	307	PRAP1
CPLX2	KCNA5			PNPLA1		TGM2	308	TNR
RFX6	IGFN1			AMY1A		QRFPR	309	MRAP
ARC	SLC11A1			FCGBP		CBX7	310	SLITRK1
NMRK2	LY6G6F			PHF21B		TSC22D3	311	PLP1
DSG1	AL354898.1		312	CPLX3		SLC47A2	312	SOHLH1
KRT1	INSL6			SSX5		EFEMP1	313	RD3
LCE1C	ZDHHC19			CRYM		MEDAG	314	FLG2
TCP11X1	MAGEA2B			KDM4E		CCL21	315	PGA4
NRSN1	INMT		316	APOF		SULT1B1	316	EPX
RHCG	TIMP4		317	ADAMTS19		PARVG	317	LIMS2
SPINK13	RBP2		318	AL162389.1		CCDC180	318	OTC
DPYSL5	AGMO			DLL1	319	CHST8		ZNF280A
PTTG2	SCGB3A1			F9		KLF8	320	GH1
LSMEM2	TUSC5			LRRC52		SERPING1	321	KRT20
CCK	F2RL3			IQCF1		GPR83	322	MAGEA1
VAX1	S100A12			GAST		TRPA1	323	MAGEA3
POTEI	TAS2R13			AHSG		SCARF1	324	TACR3
CRYAB	CASP12			PLA2G4E		APOC4-APOC2	325	KANK3
TMEM235	LCNL1			GPR110		ESPL1	326	CRCT1
RNASE13	C1QL4			C4BPA		HAPLN1	327	MAGEA6
AC061992.1	SERPINA12			DMRT2		TWIST1	328	RIPPLY2
CA4	SLC5A9			NPSR1		WTIP	329	HSPB6
MEFV	PABPC1L2A			KCNJ9	330	FXYD7		GP9
CLDN5	CCL23			SOST		TAS2R38	331	MGAM
G6PC	SOX7			TMEM239		ABCA12	332	ABCC8
G6PC2	NKAIN2			ASMT		HIST1H1C	333	SCN4B
CD300LD	EDN3			KCNJ4	334	RGS17		LDB3
PI16	HIST1H3H			PLA2G10	335	RHOBTB2		KIF1A
SSX2	ASCL1			NPY2R		RASL11B	336	TNXB
RP11-861L17.3	HBZ		337	NT5C1A		VGF	337	RALYL
C20orf166	RS1			RP11-690P14.4		CCDC39	338	GRIA1
CNTFR	CLGN			AC006116.20	339	XAF1		AC104809.3
PTGIR	FOLR3			RP11-770J1.4		SELP	340	SPRR1B
KRTDAP	FAM107A			ASB5		S1PR4	341	REG3G
FAM150B	STXBP5L			CD1C		GPC2	342	FHL1
MYBPC3	FFAR1			CLEC18C		CDC25C	343	ABCA10
PHOX2A	TMEM257		344	C2CD4B		KANK2	344	C7
SLC10A2	TBX2			CST2		CASS4	345	HEMGN
ABCA10	NRXN1			PGK2		CDC25A	346	RETN
GAD2	SELE		347	DPPA5		TTC29	347	CYP2A6
TRPC4	PAQR9			LELP1		GATA6	348	FAM230A
PRLHR	KCNJ13			UGT2A2		MATK	349	PDE6H
HBE1	ADRA1A			TLX3		GGH	350	MYL7
ANKRD1	BEST3			TSNAX-DISC1		SPC25	351	CNTFR
ABCA9	C6orf25			MUC21		SLC6A20	352	ABCA8
ANO2	GPX3			AOC2		GRAPL	353	ACTG2
SVOP	PPM1E		354	CRABP1	354	KCNQ4		KCNK9
ADM	PRAP1			AL583828.1		CPS1	355	TSPAN32
SP9	TNR		356	TAS2R19		AQP8	356	IFNK
CTCFL	ADGB			MMP13	357	ZPLD1		HSPB7
VIPR1	MRAP			IL37		RIC3	358	LRRC71
CARD18	SLITRK1			HS6ST2		DAAM2	359	HIST1H2BF
CMTM2	PLP1			SLC39A2		DNAH10	360	SGCA
UCN3	SOHLH1		361	COL20A1		KRT83	361	GPR146
ANKRD20A2	RD3			ARHGAP36		ZNF540	362	RAMP3
TUBB1	FLG2			NANOS2		CLIC5	363	CLEC3B
RHOXF2	PGA4		364	SLC17A7		MDGA1	364	TRPC4
TMC2	EPX			SLC22A7		PLCB2	365	C11orf21
CNTNAP5	LIMS2			ABCA4		CYYR1	366	TAS2R46
FFAR1	OTC			MUC2		IGSF11	367	LYPD2
FOXG1	ZNF280A			LTB4R2		GDF5	368	NKD2
WISP2	GH1			GLT1D1		FAM13C	369	KCTD4
PF4	KRT20			NT5DC4		GAS6	370	GSG1L
RP11-114H20.1	MAGEA1			MUC19		PKHD1	371	ZIC1
NRAP	MAGEA3			NLRP8		BZRAP1	372	SCGB3A2
FGF17	CCDC42B			TSPYL6	373	RASAL3		DDX53
TAL1	TACR3			NCKAP5		LSAMP	374	SHISA9
TMEM100	KANK3			EVX2		OLFML1	375	CD5L
CASP12	CRCT1			AC016885.1		C15orf27	376	UNC45B
EMX2	GLRA3		377	FST	377	LYL1		HIST1H2AE
SCGB1D2	MAGEA6		378	HAS3		SLC14A1	378	USHBP1
KRT31	RIPPLY2			IGLL1		IFITM2	379	SLC26A9
MYOZ2	HSPB6			KRT74		PRICKLE4	380	CTRC
CLEC1A	GP9			FADS6		SYT15	381	TMEM132C
F2	MGAM			CHGB		C19orf45	382	NTRK3
RNASE3	ABCC8			GPR12		SORBS3	383	C14orf180
CALML3	SCN4B			MEGF11		KRT222	384	MS4A6E
TCF21	LDB3			GPRC5D		GIMAP1	385	FAM150B
FCGR3B	ZNF460			RP11-10J21.3	386	BRI3BP		RASGRP2
SOX10	KIF1A			ARTN		CCDC13	387	MUC6
TG	TNXB			XG		UBA7	388	TMEM74B
GPX3	RALYL			CDH20		GALNT18	389	SLC22A10
HIST2H2BF	GRIA1			HOXD12		ZNF423	390	NPR1
TMEM74B	AC104809.3			CACNG1		SLC22A31	391	SLC1A7
MOGAT1	SPRR1B			POMC		COLQ	392	LGI4
ANKRD20A3	REG3G			ALPI		AC104057.1	393	TCF21
TBC1D26	FHL1			THBS1		TUBB4A	394	FAM179A
LGI4	ABCA10			NAALAD2		EPHB6	395	PTPRN
MMP25	C7			PRPH2		GPR158	396	RGS11
HAP1	HEMGN		397	ATP10B		CXCL1	397	MMP8
ADAMTS4	RETN			SMTN		AVPR1A	398	ZNF98
CRCT1	CYP2A6			RHOXF2B		C20orf62	399	C1orf222
IL18R1	FAM230A			GTF2A1L		ZNF385D	400	AGER
GLP2R	PDE6H			LRRC55		ODF3B	401	DNAH12
C11orf91	MYL7			C5orf27		CALR3	402	IGF2BP1
MT1M	CNTFR			DIRC3		KIRREL2	403	SMYD1
SLC22A10	ABCA8			RIT2		AC008267.1	404	LYVE1
TAS2R40	ACTG2			LRRTM4		TBC1D10C	405	HIST1H2BG
FAM71A	KCNK9			SLC2A2		CD33	406	GABRG2
CD207	TTLL10			PAPOLB	407	CTD-3105H18.14		CTCFL
DEFA6	TSPAN32		408	HMX1		JPH4	408	CHRNA4
KANK3	IFNK			RPL3L		KIF23	409	INHBE
SLITRK1	HSPB7			HOXB4		C12orf71	410	PF4
ST8SIA3	LRRC71		411	AC026310.1		ZBTB47	411	PLAC9
TBX2	HIST1H2BF			GOLGA6L2		TAL2	412	CTAG2
SDR9C7	SGCA		413	ADAM11		DAPK2	413	UPK1B
TRIM58	GPR146		414	MSMB		CDK15	414	WISP2
MGAT4C	RAMP3			KCNT1		SCAND3	415	CORO6
SYT4	CLEC3B			NTNG2		ZBBX	416	XPNPEP2
BRS3	TRPC4			ADAM20		ATRNL1	417	PRELP
EPX	C11orf21			CFHR2		GRIN3B	418	FXYD1
AL354898.1	TAS2R46			REM2		GAP43	419	FAM133A
OTX2	LYPD2			TCEAL5		SPOCK2	420	EFCC1
C12orf39	NKD2			GOLGA6A		MYOM2	421	SCARA5
GRASP	KCTD4			RFPL3		PTPRM	422	PTPN5
ADCY4	GSG1L			PDZD3		MZF1	423	MYBPC3
TARM1	ZIC1			CHIT1		SLC12A2	424	CYP4F31P
RNF112	SCGB3A2			PRSS53		IL11RA	425	44266
CD300LG	DDX53			BEST2		CISH	426	MAGEA9
NTRK3	SHISA9			MUC3A		ENGASE	427	CASQ2
TM4SF20	CD5L			RP11-248J23.7		C6orf195	428	MAGEC2
CHRNA4	UNC45B			SLC36A2		PTRF	429	SPATC1
ITGA2B	HIST1H2AE			DGKG		TNNI3	430	OLAH
LCNL1	USHBP1			TBX22		EHD2	431	HIST1H3D
TMEM132D	SLC26A9			LCE1A		DUSP9	432	CPLX2
BEND2	CTRC			TRIML1		ZCCHC24	433	C10orf82
RBFOX3	TMEM132C			HRC		DLC1	434	BTNL8
MYBPH	NTRK3		435	ENTPD3		TRIM73	435	ARHGEF15
LILRA3	C14orf180			SLC25A47		SCNN1D	436	CA3
SPTA1	MS4A6E			CACNB2		CST5	437	ANGPTL7
FBXO40	FAM150B			CYP3A43		GOLGA8R	438	ARG1
SRRM4	RASGRP2			TREML4		RP11-343C2.9	439	CLDN2
RP11-146D12.2	SCG2			PHLDB2	440	ARHGEF17		KCNH7
FAM65C	SLC25A48			AMY1B	441	CCDC69		SPDYC
GPR26	MUC6		442	CYP3A4		MAP1LC3C	442	HIGD1B
CRISP3	TMEM74B		443	HPX		SYNPO	443	HELT
UMOD	SLC22A10		444	TPH1		PLA2G5	444	GALNT9
FRMD1	NPR1		445	LPHN3		CST7	445	FMO2
ZNF280A	SLC1A7			HILPDA		NUP210L	446	GNG4
IFNA1	LGI4			SULT1C4		OPCML	447	CSF3R
FAM107A	ELN			CD79A	448	TET1		PCSK2
AC002472.13	TCF21			ALDH1A2		PODXL2	449	CFD
CA5A	FAM179A			C2orf80		DTHD1	450	MEGT1
C17orf77	PTPRN			TPD52L3		VSTM4	451	GABRQ
C7orf76	RGS11			C12orf54		SMOC1	452	SCUBE1
AL139147.1	MMP8		453	TRH		SIGLEC11	453	SRPX
CDH18	ZNF98			C17orf74		AGBL2	454	ADAMTS4
C5orf58	C1orf222		455	RP11-248J23.6		SNED1	455	NPPA
CYP4F2	AGER			BPIFB6		NRBP2	456	CLEC12B
NXF3	DNAH12			ZNF728		NOTUM	457	MYOCD
DPP6	IGF2BP1			IGJ		CALCOCO1	458	SCN3A
CD1A	SMYD1			CLEC18B		GAB3	459	CYP11B1
HAND2	LYVE1		460	ADCY5		SLC27A3	460	DUOX1
CR2	HIST1H2BG		461	TMEM178A		LMX1B	461	ACTN2
OR2W3	GABRG2		462	CD19		DYNC1I1	462	HMCN2
ARPP21	CTCFL			OR2A14		NR2F1	463	CSRP3
SERPINB2	BSND			LCE2D	464	DKFZP779J2370		HEPACAM
CHRM1	CHRNA4			FNDC7		PRDM6	465	C7orf34
LYVE1	INHBE			DPP4		GGTLC2	466	SPAG8
CDH19	PF4		467	PDZRN4		MYO1F	467	CTB-186H2.3
OR6K3	PLAC9			NYAP1		WNT4	468	ADIPOQ
TACR3	CTAG2			MFAP5		ARRDC2	469	IFNA1
TKTL1	UPK1B			RSPO3		U82695.9	470	PKNOX2
FGF10	WISP2			RNF152		HOXC6	471	RP11-47I22.3
SCARA5	CORO6			FBN3		GATM	472	CD207
CHD5	XPNPEP2		473	HCAR3		TNFRSF6B	473	PTTG2
SLCO4A1	PRELP			STAR		TROAP	474	OVCH1
NDRG4	FXYD1			EMILIN3		AREGB	475	SEMA3G
MUSTN1	FAM133A			GCGR		TNS1	476	TAL1
SELE	EFCC1			FAM217A		PRPS2	477	RIMS2
BTNL3	SCARA5			SLCO1B3		MLNR	478	VWC2
PTPRQ	PTPN5			SPINK4		ADAMTSL2	479	ONECUT1
ZDHHC22	MYBPC3			ERN2		ERCC6L	480	MYO15B
RP11-321F6.1	TMPRSS11A			MS4A1	481	RBMS3		POTEI
ADRA1D	CYP4F31P			RNASE10		JUNB	482	CLEC2L
GATA1	44266			SLC22A1		POPDC2	483	GPR97
NXF2	MAGEA9		484	VWA2		SLC2A1	484	ZNF560
MYO7B	CASQ2			MCHR2		STK31	485	XIRP2
CCL16	MMP20			LBP	486	DNAH11		S100A8
SLCO1A2	MTMR7			LILRA4	487	PROM1		BOLL
PALM2	MAGEC2			ODF3L2		ACAP1	488	GALNT15
F2RL3	SPATC1			S100B		RP11-382J12.1	489	ASPA
LCN1	OLAH		490	TMEM59L		FMNL1	490	OLFM4
MAB21L2	HIST1H3D			HS3ST5		SLC9A7	491	MKRN3
PEAR1	DNAI1			MRGPRD	492	CCDC85A		CAMK2A
SGCG	CPLX2			DMBT1		COL6A5	493	DKFZP434H0512
CIB4	DLX2		494	CTD-2535L24.2	494	TDGF1		TMPRSS15
CT45A4	C10orf82		495	HOGA1		RASGRF1	495	RP5-966M1.6
SLC11A1	BTNL8			PAX7		HDAC9	496	HEPN1
SHCBP1L	ARHGEF15		497	SMTNL1		METTL11B	497	FGF2
SCGB3A2	CA3			SULT1E1		ZNF662	498	GAB4
PAGE1	ANGPTL7			DNAH17		ICAM2	499	S100A3
SERPINA9	ARG1		500	COL11A2		CASKIN1	500	RSPO2
HIST1H2BI	CLDN2			ACTL7A		C1orf63	501	NLRP11
TCAP	KCNH7			C17orf47		BOC	502	NR4A3
SCRG1	SPDYC			MMP7		KRT86	503	OR8G5
C9orf47	HIGD1B			TRIM6-TRIM34		APOBEC3B	504	PRCD
FGFR4	HELT			CT45A3		SPTBN2	505	GABRA3
PLA2G2A	GALNT9			HABP2		SBK1	506	CCL15-CCL14
PPBP	FMO2			ACTL9		XRCC2	507	TBX4
SHANK3	GNG4			KRT25		C8orf34	508	ADAMTS20
SLC26A10	CSF3R			B3GALT1		FAM72A	509	DPP6
FGF2	PCSK2			RAB40AL		LRCH4	510	SULT2A1
TMEM132C	CFD			ITGA5		FHOD1	511	OR51B4
ALLC	MEGT1		512	RLBP1		CCL22	512	KLHL40
DYTN	GABRQ			TAF1L		IL3RA	513	ZFP36
ITGA10	SCUBE1			KCNG1		RET	514	SLC5A12
ASB3	CDH2		515	FGFR1	515	FANCB		MEIS1
FHL1	TTC40			KCNV2	516	NPIPA5		RASGRP4
ZNF556	SRPX			NIPAL4		CD22	517	TCEB3C
CTD-3214H19.16	DDC			OR5P2	518	RYR3		TTC34
AKAP12	ADAMTS4		519	NKAIN3		KLK1	519	MAGEA8
KLK2	TTC16			WNT10A	520	MAL		AL078585.1
COX6A2	NPPA		521	CYP8B1		NLRP2	521	SLIT3
CYP4F3	CLEC12B			RP11-122A3.2		C5orf56	522	SMAD6
ANKRD33	MYOCD		523	CDKL2		SLC25A29	523	FOXF1
MYH2	SCN3A			TNFRSF11B		HEYL	524	OSR1
PCDH15	CYP11B1			PIGR		SLC9A3R2	525	VCX3A
NPY5R	DUOX1			ASGR2		FAM160B2	526	DEFA5
CLEC4D	KCNH1			CREB5	527	LGALS7B		LMOD1
STRA8	ACTN2		528	FTCD		CCL19	528	C2orf40
LMX1A	HMCN2			PON3		EPB42	529	FHL5
FAT3	CSRP3			ALK		APOL3	530	NTNG1
CACNG7	HEPACAM			OR2AE1		C1orf162	531	MS4A4E
OR51B4	C7orf34			LCE3D		IL1R1	532	CA1
PTH1R	SPAG8			XKRX		LRIT3	533	AL356356.1
CELA2B	CTB-186H2.3			DST		ZACN	534	PRSS57
INSL4	CCDC108		535	MOV10L1	535	ST6GALNAC6		MAMDC2
MC5R	ADIPOQ		536	ASB15		SCAMP5	536	KIAA1239
ALB	IFNA1			GP1BB		FRMPD1	537	HSPA12B
FKSG61	PKNOX2			CLEC17A		CXXC4	538	NOTCH4
GALNT9	RP11-47I22.3			GOLGA6L1		DIRAS2	539	FAM65C
PLIN4	CD207			GLRA4		BHMT	540	RP11-793H13.10
LCE2C	PTTG2		541	RP11-507M3.1		HAVCR1	541	LCAT
HSPB6	OVCH1			NCR3LG1		MACROD2	542	ANGPTL5
MUCL1	SEMA3G		543	MLXIPL		C15orf37	543	ZBTB16
AZU1	TAL1			HRH2		NDUFC2-KCTD14	544	C17orf61-PLSCR3
GFI1B	RIMS2			IRX4		PALMD	545	HIST1H2BJ
IL6	VWC2			EBLN2		FKBP5	546	GSTM5
BMP10	ONECUT1			TRPM6		PHYKPL	547	NEURL
SCUBE1	NXPH4			FUT1	548	TMEM252		CDH12
AC011755.1	MYO15B			GPR31		MAP2K6	549	CAPN3
HOXA11	POTEI			KRT14		NBEAL2	550	GRID2
MEIOB	CLEC2L			DLX3		PFN2	551	SLCO4A1
OSTN	GPR97			ACTL7B		AP000322.54	552	PHYHIP
PPP1R27	ZNF560		553	FAM71F1		GJC2	553	GPR4
PCSK2	ZBTB20			FAM181B	554	CADM3		FABP4
GABRA2	XIRP2			SYPL2		STAC2	555	MYO18B
SHISA3	GAS2L2			PDE6C	556	MGAT3		FGR
P2RX6	S100A8			ZNF750		ZYX	557	CARD18
PCK1	BOLL		558	PLD5		NYAP2	558	DUOXA1
ZNF729	GALNT15		559	DNAH17-AS1		MYOZ1	559	CTSE
AJAP1	ASPA			KRTAP11-1		CCDC150	560	FBLN5
CYP4A22	OLFM4			C21orf90		EGFL6	561	CASQ1
IGSF10	MKRN3			CPA6		UBE2S	562	IL18RAP
PPP1R14A	CAMK2A			AC142381.1		KIAA1462	563	G6PC
SLN	DKFZP434H0512			TRHR		PTPN21	564	MYH11
OXGR1	TMPRSS15		565	LRRTM3		ODC1	565	SHANK3
MEP1B	RP5-966M1.6			IP6K3		C10orf54	566	FCAR
SOHLH1	HEPN1			SLC27A6		ZNF80	567	PEAR1
HIST1H2BF	FGF2			PRSS37		UGT8	568	FAM162B
AOX1	GAB4			CPNE6		CAPN11	569	LCE1C
FAM19A4	S100A3		570	TMTC1		NCF4	570	HOXD10
RSPO4	RSPO2			TMEM89		FGD3	571	ITLN2
RP11-986E7.7	NLRP11			BEND4		EIF4EBP1	572	C21orf128
HIST1H2BG	NR4A3			GPM6A		SMARCD3	573	RAMP2
RSPO1	OR8G5			ATP2A1		C5orf45	574	PCSK1
TTN	PRCD			TNFRSF13B		FOXS1	575	GTSF1
FOXD1	GABRA3			KLF14		SPI1	576	SEL1L2
SMLR1	CCL15-CCL14		577	TRPM3		SSX2IP	577	CASR
INSL6	TBX4			NEUROD1		RNF166	578	OSTN
DMRTC2	ADAMTS20			VEGFC		THBD	579	LTBP4
ENDOU	DPP6			RP11-212D19.4		ABTB1	580	PROK1
FFAR2	SULT2A1			ADAMTS16		FLJ27365	581	OR52N4
RASIP1	OR51B4			RP13-996F3.4		PLCD1	582	SEC31B
ALOX12	C22orf15		583	TRO	583	ACCS		HRH3
DAZ1	KLHL40		584	KCTD16		DKK2	584	HIF3A
GATS	ZFP36		585	MYPN		ART5	585	C8orf46
STXBP6	SLC5A12			NAT8		TTC21A	586	CALML3
SPANXC	MEIS1		587	SMPDL3B		PTPRH	587	ZNF99
CLEC1B	RASGRP4			NECAB2		PDGFRB	588	NXF5
C10orf32-ASMT	TCEB3C		589	PNMA6A		AC010547.9	589	FIGF
HOXA4	TTC34			RP11-433C9.2		C15orf52	590	POTEE
LRRC32	MAGEA8			MYH7B		SLITRK6	591	DIO3
SEL1L2	AL078585.1			C12orf50		OSBPL7	592	KCNE1
TIMP4	CNTNAP2			TCF15	593	RACGAP1		AOC3
GRID2	SLIT3			SLC22A8		ACSBG1	594	C10orf115
STARD9	KREMEN2			CCL15	595	POM121L7		CRYAB
STATH	SMAD6			CBR1		CCDC152	596	AFF3
CCDC175	FOXF1			GOLGA8F		TNFSF11	597	LAMC3
GPR4	OSR1			TMPRSS6		SH2D4B	598	COX4I2
MEIS1	VCX3A			GCK		DKKL1	599	POTEF
FOLR3	DEFA5			PODXL		CELF3	600	GLYATL1
MSH4	LMOD1		601	LRRC24		HLF	601	MMP25
TNNT3	C2orf40			CPLX1		FAM167B	602	GRIK4
TBX3	FHL5			LEMD1		AKR1C2	603	LRRN4CL
GP6	AGAP7			BVES	604	GABRB3		HSPB8
UPK1B	NTNG1			SNCA		CD163	605	MAG
ABRA	MS4A4E			GOLGA8J		ZMYND15	606	ROBO4
GSG1L	CA1			ACTBL2		FAXDC2	607	TNNT2
FAM205A	AL356356.1		608	PURG		KRTAP5-9	608	EQTN
TMSB15A	TTLL9			CCR8	609	PDZD2		SYT10
DEFB124	PRSS57			TAS2R31		PSTPIP1	610	GABBR1
RNF182	MAMDC2		611	MGARP		LGR4	611	TENC1
CXorf67	KIAA1239			ADAD2		KCNB1	612	C11orf91
CFD	HSPA12B			SPACA3		ITM2A	613	MEIOB
LCN10	HIST1H2BC			FOXQ1	614	ZNF860		CD300LD
BNC1	NOTCH4		615	FRG2B		SLC22A16	615	P2RX2
STMN4	FAM65C		616	SKOR1		IL16	616	C10orf10
NPAS4	RP11-793H13.10			ZIC3		TNFSF18	617	CCBE1
TRIM48	LCAT		618	SSTR1		ZFP69B	618	RP11-830F9.6
ATP1A2	ANGPTL5			SPTB		C5orf64	619	SMIM18
LDB3	PGAM2			AC132872.2	620	GAS7		CXCR1
CASQ2	ZBTB16			FAM151A		EDA2R	621	GPR162
VSIG1	C17orf61-PLSCR3		622	GRK7		NPNT	622	PRAME
ADH1B	HIST1H2BJ			DRD4		PID1	623	ARHGAP6
RP11-514P8.6	GSTM5			PPP1R17		HECW1	624	IFFO1
LY6G6C	NEURL		625	PCDHGA3		HOOK1	625	KLF2
GAGE2B	CDH12		626	ODF1		ADRA1B	626	LCN10
A3GALT2	CAPN3			CC2D2B		DOK3	627	C12orf56
CPA4	CCDC114		628	SPHK1	628	APCDD1		ADHFE1
ARHGAP6	GRID2			LYZL2		PAPLN	629	PTH1R
SBSN	SLCO4A1		630	MALL		CYGB	630	EMCN
LIMS2	PHYHIP			DHRS7C		SPATA12	631	FAM153C
HMGB4	GPR4		632	DPEP3		SCARA3	632	SYNPO2L
KIF1A	HPSE2			SASH1	633	HRCT1		HOXA9
TF	FABP4			CLDN19		FRRS1L	634	GRASP
SEMA6A	MYO18B			CGB5		CLEC4G	635	PTPRQ
MYO15B	FGR			EYA4		SPC24	636	ANO2
FGF21	CARD18			TMEM132E		ADAM23	637	INA
MYF6	ZNF492		638	IRGC	638	WDR63		LCE2B
EQTN	DUOXA1			CTD-2278I10.6		GNG11	639	CALB1
C6orf222	CTSE			PKLR		N4BP2L1	640	DGKB
SDR42E2	FBLN5			UGT1A10		RRAS	641	PLIN4
MME	CASQ1		642	HOXB2		CTD-3193O13.9	642	CRP
SLC26A8	AC022498.1			SGPP2	643	CBLC		SLC26A10
PROK1	IL18RAP			BCL2L15		C2orf73	644	GPR52
AP001468.1	CCDC78			FAM25A	645	ZNF486		A2M
CD1E	G6PC		646	SEMA3F		OVCH1-AS1	646	FAM180B
CACNA1S	MYH11			PDE6A		SOCS2	647	ARID5A
KRT85	SHANK3		648	SRGAP1		LPL	648	PRX
SRPX	FCAR			RNASE7		TCIRG1	649	TBX5
C14orf23	PEAR1		650	FZD9		POF1B	650	CTSG
NOVA2	FAM162B			MYOG		JUN	651	ACVRL1
SPINK5	LCE1C		652	PLA2G2D		C20orf26	652	STARD9
NEURL	CLEC2A			SERPIND1	653	CDKL4		RSPO4
NLRP13	HOXD10		654	GATA4		WNK3	654	POU3F2
ZNF716	HIST4H4		655	MT1G	655	EDAR		DCD
FIGF	SOX11			SLC6A19	656	SLC12A4		GDF2
HELT	ITLN2			KRT35		GOLGA8S	657	SERTM1
GRIA2	CEACAM4		658	DNAJC5G	658	RHPN2		SCN2A
SUMO4	C21orf128		659	OPTC		FBN2	659	PLEKHH2
ASPA	RAMP2			CDKN2D		SLC25A37	660	RAB3B
PGPEP1L	PCSK1		661	UPK1A		TXNRD1	661	CNN1
APOBEC3A	GTSF1			RANBP3L		CHURC1-FNTB	662	OR56B1
FCRL4	SEL1L2			MYOD1		C1QTNF9	663	PNLDC1
WNT16	CASR		664	QRICH2		DUSP2	664	JPH2
GPIHBP1	OSTN			CD27		DNAJC22	665	PPP1R14A
AQPEP	CCL14		666	C9orf72	666	PDE8B		PYGM
GRIK4	LTBP4			FBXO17		TNFRSF9	667	CEACAM3
NEU4	PROK1		668	VSTM2B		TNFSF12	668	KLK2
NKX2-5	OR52N4			DACH1		COLGALT2	669	CLEC1B
AGTR1	SEC31B			CIDEA		GPBAR1	670	POTEG
GNRH2	HRH3		671	RNF113B		TTYH1	671	ITIH3
HPD	C19orf59		672	MC2R	672	SLC5A3		CAMKV
SCGB3A1	HIF3A			CTD-3148I10.1		RAC3	673	LILRA6
USHBP1	C8orf46			PTX4		MIA2	674	TGFBR3
KLF17	CALML3			GJC1		TTBK1	675	SAMD14
EGFL8	ZNF99			TLR7		FIBCD1	676	ITGA7
DDX25	NXF5			MPP3		RAB19	677	DCAF12L1
C10orf99	FIGF			SNCB		EXD3	678	MMP19
TRHDE	POTEE		679	NMNAT2		ADORA2A	679	RGCC
FOXF1	DIO3			JAM3		MLKL	680	CXorf64
OR2H2	KCNE1		681	STK32A		RTN4RL2	681	NMUR1
RP11-1220K2.2	AOC3		682	ADAMTS6		TUBGCP6	682	WFDC1
CEACAM3	C10orf115			LL22NC03-63E9.3		CD93	683	HSPB2
CD300E	CRYAB			TIFAB		DSG2	684	HSD3B2
MUC5AC	AFF3			C9		TRIM22	685	FAM71A
KLHL41	LAMC3			ADARB2		ATF3	686	NR4A1
CYP1A1	COX4I2			LAMP5		SFTA2	687	SLC5A4
PNMT	POTEF			MATN1		C8orf47	688	IGFBP6
AMY1C	GLYATL1		689	DOCK4		NME9	689	MYZAP
PAGE2B	MMP25			IL12B		PCDHB6	690	TCTEX1D1
FCAMR	GRIK4		691	SLC17A8		C2ORF15	691	HBCBP
ANKRD20A1	LRRN4CL			NES		C10orf68	692	GABRR1
OR1F1	HSPB8			UGT1A8		TOX3	693	CPA2
LSMEM1	MAG			PON1		CDCA3	694	POTEM
HIF3A	TRABD2B			ART1	695	AC005609.1		SPEG
TSHB	ROBO4			THRSP		SLC9A5	696	SLCO2A1
PI3	TNNT2		697	CCR7		ACSM5	697	CRNN
MYBPC1	PRAM1		698	PROZ	698	EMILIN1		KCNK17
DARC	C1QTNF7			ITPKA	699	GRIA4		C17orf66
PRB4	EQTN		700	AC138517.1		CDKN1C	700	ABI3BP
TAS2R30	SYT10			UBE2F-SCLY		C2orf48	701	GATA2
NOTCH4	GABBR1			KCNK7		NANOS3	702	C2orf91
NSG2	TENC1			UGT1A7		GP1BA	703	PNMT
JPH2	NPC1L1			GALR1	704	PRC1		ITGAX
LILRA5	UCHL1			CCR10	705	C3orf49		KLF17
CTSE	C11orf91			PIANP		ARMCX4	706	ADAMTS1
KLK5	MEIOB		707	LRIT1		CHML	707	SOD3
TAC3	CD300LD			CGB		NRIP3	708	SYT5
TKTL2	P2RX2		709	IFRD1		HBEGF	709	LRRC32
AC006372.1	C10orf10		710	CIT		WFS1	710	DRGX
C13orf35	CCBE1		711	FIGN		HLA-E	711	SAP25
CYP1A2	RP11-830F9.6			AGR3		FLT3LG	712	SLC25A34
AC006486.9	SMIM18		713	SYT12		ZNF276	713	44443
SERTM1	CXCR1			SPSB4		ZNF366	714	TRIM72
KCNC1	GPR162			HDGFL1		CCDC88B	715	ATG16L2
PPEF2	PRAME			FOLR1		MYL5	716	GP6
ST6GALNAC3	ARHGAP6			OR2A42		LRP2BP	717	TAS2R50
LCAT	IFFO1			SLC36A3		CFLAR	718	TMPRSS11F
SLC39A5	KLF2		719	SLCO1B1		CALHM2	719	CNTNAP5
KCNK3	LCN10			SPINK2		NUPR1L	720	AP001468.1
LRTM2	DCDC2B			CSH2	721	DZIP1L		LDB2
CXCL14	C12orf56			KCNN4		ZFP36L2	722	LOXHD1
C2orf91	ADHFE1			CYP2C8		TICRR	723	IL6
CA3	PTH1R			APOA4		DAZL	724	TMEM204
TGFBR3	EMCN			WISP3		LMOD3	725	CELA2B
DAB1	FAM153C			PSG5		FAM212A	726	AQP10
GOLGA6C	SYNPO2L		727	PITX3		PIEZO2	727	AMY2B
RETNLB	HOXA9		728	CHRNA6		IGSF9	728	MAGEB6
OTOP2	C17orf72		729	DGKE	729	PREX1		RAI2
ASTN1	GRASP			CTAGE6		FLYWCH1	730	GRIK1
FGB	PTPRQ		731	CDRT1		F8	731	SLN
BMPER	ANO2			SYNPR		DBH	732	SLFN14
GABRR2	INA			AC096677.1		IL4R	733	RASL12
ANGPTL1	LCE2B			RP11-302B13.5		TRIM67	734	P2RX1
TPPP2	CALB1			RP11-20I23.1		COL6A1	735	ACR
SLC5A11	DGKB			AC003005.4		FZD3	736	ZFP42
C10orf90	PLIN4		737	MYBPC2		PLSCR4	737	TTLL3
LOXHD1	CRP			C9orf131		ZNF676	738	GLDN
CLEC12B	SLC26A10			ZG16		MT1E	739	ADAMTSL4
PRRT1	GPR52			MLC1		SLC6A7	740	CLVS2
TNR	A2M			OR51B2		CLCN6	741	EXOC3L1
NEUROG3	FAM180B		742	ABCC12		IER2	742	BAAT
RBM44	ARID5A			SSX4B		CDC20B	743	HIST1H4I
G0S2	PRX			AHRR		RERG	744	ACADL
SPEG	CAMK2B			FAM106A	745	AC104472.1		TMEM196
RERGL	TBX5			ASB18		CDK5R1	746	CA5A
CCBE1	CTSG			SCHIP1		BCAN	747	SOX10
PSG9	ACVRL1			T		LGALS12	748	CHRDL1
PCDH11Y	STARD9		749	C22orf43		TMEM156	749	KCNJ3
HSPA1A	RSPO4			RP11-247C2.2		TMEM56	750	FAM153B
CHGA	SLC29A4			44451	751	UNC79		BMP10
APOA1	POU3F2			HSPA2		FAM155B	752	SLITRK2
AC092964.2	DCD			LIPM		C1QTNF3	753	MMP23B
MUC6	GDF2			AC008271.1		ADRB3	754	INMT-FAM188B
VCX3B	SERTM1			RNF217		EMX1	755	CMTM2
HSFY2	SCN2A			SP6		ITIH1	756	KIR3DL1
SMCP	PLEKHH2		757	C10orf129		CCDC3	757	AC021860.1
ONECUT3	RAB3B		758	SLC34A2		SRSF12	758	VWA5B1
TBR1	CNN1			FGF23		ACTA2	759	SLCO1B7
GAPDHS	OR56B1		760	AL136115.1		TXK	760	PIRT
BAAT	PNLDC1			KRT38		LILRA2	761	IQSEC3
RALYL	APOBEC1			UTY	762	FLI1		GNRH1
PIRT	JPH2			RDH16		CDCA7L	763	MYH6
SYCP2L	PPP1R14A		764	EPHA10		TENM4	764	C20orf201
WNT3A	PYGM			KL		ALS2CR11	765	OR51B5
OLFM3	TMEM145			ANKRD34C	766	RNPC3		CXorf65
GALNT15	C17orf104			LHX9	767	PHLDB1		KCNC2
UPB1	CEACAM3			FGA		FBXL7	768	APOBEC3A
PHOSPHO1	KLK2		769	LTB		TACR1	769	ADAMTS10
C9orf170	TDRD10		770	CLEC18A	770	KCNMB1		IL18R1
GDF10	CLEC1B			CEACAM6		HDAC7	771	GDF10
CDO1	POTEG			ELFN2		COLEC11	772	OR1F1
ADH1A	ITIH3			AQP12A		SH3BP5	773	LENG8
RP11-315D16.2	CAMKV		774	LCE2A		WDR76	774	ATP1B2
CNN1	LILRA6			KLRC4		SCIN	775	MASP1
DRGX	TGFBR3			AC092811.1		C2orf72	776	CFHR5
RP11-830F9.6	SAMD14			TEX37		CNNM1	777	MEFV
GATA2	ITGA7			AP000708.1		AC007401.2	778	MOGAT1
MYL3	DCAF12L1			C1orf116		CDKAL1	779	PRRT2
S1PR5	MMP19		780	PRODH2		ALOX5AP	780	SH2D3C
TMEM14E	RGCC			COL10A1		PPP1R12B	781	SOX17
S100A3	CXorf64			PXT1		FEN1	782	GPC3
SLC1A6	HHLA2			MAPK12	783	GIMAP7		GADD45B
ADAMTS15	NMUR1			SORCS2		CHRNG	784	IL22
ANGPTL3	CX3CL1			OBP2B	785	ADAMTS17		MMRN1
SPIB	WFDC1		786	RP11-426L16.10		ERC2	786	EXOC3L4
ABCC2	NMU			ALDH8A1	787	B4GALNT1		MYL3
TPH2	CHI3L2			SLC7A9	788	ARHGEF6		ELOVL4
TCL1A	HSPB2		789	HOXA13		CD69	789	TTC18
KIAA0087	HSD3B2			GRIK5		FFAR3	790	ACSM2B
GPC3	FAM71A			PPP1R1B		EN1	791	NCAM1
PLEKHH2	LGI3			LRP4	792	PPP1R12C		MAMLD1
RP11-195B21.3	NR4A1			CD79B		CEND1	793	CD36
HYPK	SLC5A4			R3HDML		RAB4B-EGLN2	794	RGS9
GLYATL3	IGFBP6		795	NRN1		AASS	795	ANGPTL1
PTF1A	MYZAP			SDC1		EZH1	796	C1QTNF4
NEFM	TCTEX1D1			ST6GALNAC1		CHAC2	797	ADARB1
CTRL	HBCBP			PKIG		RFC4	798	GPR182
MAGEB6	GABRR1			OTOS		PLOD2	799	PGR
ZMAT4	CPA2			EPGN		GMFG	800	CTB-50L17.14
CYP2A7	GAS2			ITGB6	801	SLC8A3		ITGA10
KBTBD13	POTEM			RP11-144F15.1		FAM65B	802	SPARCL1
CXCR2	SPEG			BEGAIN		STOML3	803	CORO2B
C9orf117	LTC4S			TMEM88B	804	TMED6		ALB
GNRH1	SLC6A13			REC8	805	C10orf128		MYT1L
IL22RA2	SLCO2A1		806	RBMXL3		C10orf95	806	SLC26A8
SMAD6	AC023590.1			PSORS1C2	807	TGIF2-C20orf24		PCDH15
LCE1B	CRNN		808	TFPI2		SYCP2	808	RP11-514P8.6
UGT2B4	KCNK17		809	FOXP3		PCDHB11	809	PRG2
C7orf71	IGF2BP3		810	OR51I1	810	SLC22A11		SERPINB2
GH2	C17orf66		811	GDF6		RBBP8	811	STX16-NPEPL1
INMT	ABI3BP			GRIK1-AS2		GJC3	812	KCNK3
RGCC	GATA2			ZSCAN1		CD200R1L	813	ZBTB8B
ADAMTS1	LRRC36			PPT2	814	GLRX		SLC1A6
CDH13	C2orf91			HEY2		ABHD17A	815	RYR2
C14orf180	PNMT			C20orf141		FBXO39	816	SGCG
IBA57-AS1	ITGAX			SLC44A4		IL7R	817	PRSS1
RAMP3	KLF17			C12orf79		EYS	818	TCTEX1D4
PRX	ADAMTS1			TNFRSF17		DYSF	819	THSD1
SEZ6	SOD3			SCUBE2		GDPD1	820	C3orf27
LST3	SYT5		821	RP11-351M8.1		NAALADL1	821	HK3
RP11-363G10.2	LRRC32		822	AC009060.1		NICN1	822	HBE1
NOS2	DRGX		823	SLC7A14		CEBPA	823	COL6A6
ACTG2	C2CD4A			FGF19	824	TRUB1		CSDC2
KCNA5	SAP25			C9orf153		TSPAN18	825	HAPLN2
FAM9C	SLC25A34			ALPPL2		PTGFR	826	PLIN1
FKSG63	44443			FAM9B		SLC25A21-AS1	827	CFP
CASR	TRIM72			TCF23		AC026703.1	828	MRGPRF
KRT20	ATG16L2			GPR173		GYLTL1B	829	DENND3
NKD2	GP6			IL8		TSPAN7	830	SLC24A4
SLC26A3	TAS2R50		831	CYP2B6		FCN2	831	FSTL3
TMEM27	AC131971.1		832	RARRES1	832	EDN1		PTGDR
AL590560.1	TMPRSS11F			COLEC10		DNA2	833	HOXA5
SLC5A4	PTGDS			CRYBA1	834	CXADR		SLC25A27
RP11-343C2.11	CNTNAP5			AWAT2		MAP10	835	TAS2R43
HOXD1	PPP1R32		836	CLIC6	836	C1QTNF9B		SOX18
C11orf96	TEX26			SPRR4	837	RP11-1212A22.4		MYL4
LIMS3	AP001468.1			MAFF		TRIM74	838	TARM1
UBQLN3	ZNF695		839	COL17A1	839	GJD3		ITGA8
CAV3	LDB2			GREB1		SRSF5	840	C10orf113
HIST1H2BM	LOXHD1			MCF2L		KCNAB2	841	SCN7A
GALNT8	IL6			RGPD8		PTK2B	842	FAM180A
SYNM	ACER1			PALM2-AKAP2	843	GUCY1A2		GATA5
RAPGEF4	TMEM204		844	ZIM2		TMEM200B	844	POPDC3
TBX10	CELA2B		845	SUSD4		EPHB2	845	CYP4F2
MYOT	LRRC7			NRCAM	846	AQP4		FGF10
IL22	AQP10			AKT3		SIRPB1	847	HIST2H3D
HSPA12B	AMY2B			LAMA5		CHKB-CPT1B	848	TPPP2
VNN2	SFTPA2			TNFSF15	849	TIGD2		ZDHHC22
VSIG8	MAGEB6			ABCC3		CENPW	850	FGL1
CAMKV	RAI2			DUSP15		MYLK	851	TCAP
ANKRD30B	GRIK1		852	TRIM2		CARD9	852	CCM2L
NTNG1	SLN			WFIKKN1		NISCH	853	LILRA3
SCGB1C1	SFTPB		854	MMD2	854	PATL2		KCNA10
HEPHL1	SLFN14		855	ANKRD22		NACAD	855	HOXB8
ITGA7	RASL12			BACH2		CHKB	856	ABCA6
BMP3	P2RX1			KRTAP3-2		SYTL4	857	FSD1
CT45A5	ACR			TRIM49C		FAS	858	IGSF10
PRSS42	ZFP42		859	HRNR		MUC20	859	RUNDC3A
NTSR2	TTLL3		860	ENAM		C2orf61	860	ESAM
PRPH	RCOR2			KLK8	861	PKMYT1		MUC5B
SERPINE1	GLDN			KLRC3		OMD	862	PLIN5
GHRHR	ADAMTSL4		863	POLR2J2		FES	863	SYNPO2
HDC	CLVS2			RP11-826N14.2		COL27A1	864	MT1X
SEMA3G	EXOC3L1			ASPRV1		TMEM45B	865	RSPH6A
SELV	BAAT		866	HLA-DRB5		AKNA	866	UBAP1L
HSPB7	HIST1H4I			RFPL3S		DPYSL4	867	PRRT4
CHRNB3	ACADL		868	CNTNAP3		CLK4	868	CYP4Z1
TMEM196	TMEM196			C8orf86		S100Z	869	RAPGEF3
KCNH7	TP63			AC019294.1	870	SOX13		CKM
KCNH6	WNT9B			RBPMS2	871	KIAA0040		FAM110D
RSC1A1	GPD1		872	HOXB5	872	NFKBIZ		SPTA1
TTLL7	CA5A		873	RHO		FAM3B	873	RD3L
HSD3B2	SOX10			EVX1		CARD8	874	LILRB5
LTBP4	CHRDL1			CCDC54		KNTC1	875	NTRK2
ADAMTS9	KCNJ3			C14orf144		MIB2	876	NPAP1
PRRT4	FAM153B			CST4		ADAMTS13	877	CARTPT
LCE5A	ANKRD29			CFTR	878	RBM5		CEBPE
SPHKAP	BMP10		879	CLDN11		EDARADD	879	VENTX
DDX3Y	SLITRK2		880	TAS2R5		CLDN14	880	CA10
MT1X	MMP23B			UGT2B10		SIX4	881	KRT71
UNC45B	YBX2			FNDC9	882	METTL21C		LTK
SSTR4	C20orf85			TBC1D3H	883	IGIP		FLT4
CXCL13	INMT-FAM188B		884	RNF17		C21orf2	884	FGF17
HSPB2	CMTM2			NBPF6		SLC25A15	885	TP53TG3C
GABRA6	KIR3DL1		886	NPFFR1		STARD5	886	BEND2
PKNOX2	AC021860.1			SEMA3D		SPESP1	887	TMEM255B
STC2	VWA5B1		888	AC116407.2		BTBD18	888	NLRP1
HSD17B3	SLCO1B7		889	ISM2		NR2F2	889	KRT34
PAX5	PIRT			REEP1		ECHDC2	890	TSHB
FCRLA	IQSEC3			RP11-451M19.3		TCHH	891	GOLGA8M
GLB1L3	GNRH1		892	CRYBB2		UBQLNL	892	EPHA7
ACSM2B	MYH6			EMB		CYP46A1	893	FAM198A
BAI3	C20orf201		894	EPHA4		ZBTB41	894	AKR1D1
SOX17	OR51B5			CEACAM19		AMACR	895	APOA1
CHIA	RSPH10B2			USP53	896	C5AR1		CHIA
RP5-966M1.6	CXorf65			ENO3		PLK3	897	HOXB9
GPER1	KCNC2			UACA		EMP2	898	FAM193B
TCEAL2	APOBEC3A			STARD4		AIM1L	899	NPDC1
CNGB3	ADAMTS10			KRT4		CAMTA2	900	C9orf139
FOXC2	IL18R1			ARSF		CYTH4	901	SHISA3
IL1R2	GDF10			NYX		CDK6	902	KRT79
TCEB3CL	OR1F1		903	TSKS		APOB	903	NOVA2
SPRR2E	KSR2		904	SLC51B	904	CLEC12A		HLX
SOX1	LENG8		905	DTNA		SLC2A5	905	ACSM2A
SPOCD1	ATP1B2			C1orf65		NREP	906	SVEP1
GDF1	MASP1		907	SEZ6L2		RHOV	907	LRP1B
FAM153C	CFHR5			PKD2L2		GNMT	908	TBC1D26
CNDP1	MEFV		909	ERVV-2		C1orf74	909	GHR
SYCE1	MOGAT1			AC011530.4		MS4A7	910	MEOX2
MCOLN3	PRRT2		911	MFSD2B		SLC2A6	911	DNAH1
GOLGA8M	NUDT11			CITED4	912	KCNN2		RNF112
SERPINA10	SH2D3C		913	KCNK5		GPR124	913	C10orf105
SLC2A4	SOX17			RELL2		TGFBR2	914	CDH23
CAMP	SLC46A2			GOLGA8G	915	RHBDF1		LILRA1
SH3GL2	PABPC1L2B		916	MS4A10	916	TMEM151B		TBX3
ATCAY	GPC3		917	DDC8		AL590452.1	917	CALY
RP11-701P16.2	RP11-664D7.4		918	DIRAS1	918	HIST1H2BD		HAS1
AP001055.1	CHST5			KLHDC8A	919	ARNTL2		PDZD4
ROBO3	ZNF124			TRIM10	920	SOX4		AMER2
MUC17	FOXF2		921	PCDHB15	921	RIN3		GPR20
GRIK1	GADD45B			KRTAP1-1		EFEMP2	922	PABPN1L
C1QTNF4	IL22			CYP4A11		ABCB11	923	LGI1
HFE2	WDR38		924	CLEC4C	924	GPR98		CLRN3
INA	MMRN1			WFDC2		SLC24A2	925	GYPC
TUBA3E	EXOC3L4		926	GJB1		PPAP2B	926	STARD8
SLC25A27	HIST1H4H			KCNQ5	927	FPGT-TNNI3K		PPBP
DCAF12L1	MYL3			ARSE		CYP27C1	928	DACT3
B3GNT6	EFCAB12			CPT1C	929	PCDH12		MAGEB17
RYR2	ELOVL4			FUCA1		LRRC16B	930	JAM2
CALN1	ANGPT4			OR13A1	931	TMEM163		AC008443.1
IVL	TTC18			TTLL8		CD248	932	ITGA2B
LGI1	ACSM2B			OR1J2		EMR3	933	REM1
OR2A1	NCAM1		934	NABP1		FAM156B	934	KLF15
ROBO4	MAMLD1			C1orf234		APOBR	935	HSD11B1
NXF5	CD36			GPR152		FITM1	936	TSNAXIP1
CDH23	RGS9			NOS1		GABRE	937	G0S2
IGFN1	ANGPTL1			C7orf61		C13orf45	938	RERGL
ODF3	C1QTNF4		939	PNMA2		TMEM241	939	SLC10A2
PSG8	ADARB1		940	C5orf20		SMC2	940	DDX25
C10orf105	GPR182			LAMA4		SOCS3	941	TOX2
FOXN4	PGR		942	CXCR3		ARHGEF1	942	TENM2
A1CF	CTB-50L17.14			KIAA1324		MMP21	943	CCL2
LRRC4B	ITGA10			TMEM92		PLA2G4C	944	C17orf77
GIP	SPARCL1		945	TFF2		WAS	945	PCDHGC5
CCDC168	CORO2B			PPFIBP1		AP3B2	946	ABLIM3
ZBTB16	ALB			CLSTN2		PRKG1	947	NFE2
VWA3A	MYT1L			AF165138.7		VAMP2	948	AL445665.1
DSC1	SLC26A8		949	OR2S2		SLC2A12	949	JMJD7-PLA2G4B
C7orf34	CLDN18			BLK	950	MAP7		FCGR3B
CLDN24	GABRG3		951	FERMT2	951	TECTA		BMPER
TCEB3C	PLA2G4F			SLC18A1	952	FBXO32		TEK
ART3	PCDH15		953	ARR3		CMYA5	953	RCVRN
YPEL4	RP11-514P8.6			CCDC144A		SESN1	954	PRPH
SLC6A18	PTCRA		955	SLC22A13	955	RP11-3B7.1		SLIT2
INMT-FAM188B	PRG2			AL121963.1		SLC28A1	956	FAM187B
MFAP4	SERPINB2			TPRXL		BSN	957	CACNA1S
NPIPB8	STX16-NPEPL1			HLA-DQA1		DAB2	958	EDNRB
LTF	KCNK3		959	GPR123		ZSCAN23	959	BEST1
NLRP6	ZBTB8B			PLN		AC174470.1	960	FEZF1
FMO2	SUSD2			BTLA	961	NRN1L		MT2A
SVEP1	LRRTM2			SLC17A4	962	ZGLP1		BMX
ACTL6B	FOXE3			HIST2H2AA4	963	SPAST		IFIT1B
OLIG2	SLC1A6		964	IL1B		DSC2	964	STATH
SLC6A16	RYR2			HGF		FRMD5	965	FAM229A
AOC3	PTGER1			IGSF23	966	CFHR3		SORBS1
SLC3A1	ANXA8		967	GABARAPL1	967	GRAP2		FBLN1
ACSM2A	LGALS4			FAM132A	968	ARHGEF40		CD300E
RGS11	SGCG			LRRC53		GATSL2	969	MYL9
NPTX1	PRSS1			AKNAD1		SP4	970	ITIH4
GDF5OS	CLEC14A			SLC16A9	971	PCSK5		TKTL1
AC004466.1	TCTEX1D4			NRARP		CES4A	972	CYP4A22
SOX7	THSD1			CEACAM16		GRIP1	973	SH2D1B
GABRP	C3orf27		974	BRINP1		TXNIP	974	BEX1
AC012215.1	HK3		975	AHCYL2		HSPA4L	975	PMP22
ADRB1	HBE1			RUSC2		SLC16A2	976	PEX5L
GYS2	COL6A6		977	HCN4		NGFR	977	COL13A1
SLCO1B7	SLC9C2			C9orf152	978	HPGDS		NFKBID
AC104809.3	TDRD5			OIT3	979	GPR37L1		DUSP27
SCN3B	SCN2B		980	TP53TG5	980	ZDHHC20		NPIPB5
TAGLN3	CSDC2			HAO1		RASA3	981	OR5K2
ABCA6	HAPLN2			GRIA3		RP11-444E17.6	982	FUT9
ANGPTL7	PDLIM2			ISLR2	983	MED12L		CTD-3214H19.4
CABP1	PLIN1		984	BCL2L14		NPIPB3	984	CLEC4D
SFRP1	ADRB2		985	FAM222A	985	ABCA7		BTBD19
SCN3A	CFP			SLITRK3		PILRB	986	S1PR1
RP11-934B9.3	PLCXD3			GALR3	987	SLC35F1		CACNG3
MAMDC2	MRGPRF			TAS2R20		C2CD4D	988	PKDCC
C2orf57	DENND3		989	EGR4		RALGPS2	989	CYP1A1
NPY1R	PODN		990	FIGLA	990	KIAA0895		SSTR4
ITLN2	SLC24A4			RGSL1		CD97	991	MYO7B
TCP11X2	SLC28A2			TMEFF2	992	NOV		MMP27
ACOT12	FSTL3		993	AC006538.4		TNFAIP3	993	CAV1
TNXB	PTGDR			MIA-RAB4B		COL6A2	994	LAMA2
ABCA8	HOXA5			ANKRD36		TMEM14A	995	ALPP
PRKAG3	SLC25A27		996	MACF1		SHISA6	996	SYNM
OR51B5	TAS2R43			ADAMTSL4-AS1		SPON2	997	AP001885.1
OR5K2	SOX18			NTF3		SLC39A6	998	AADACL4
HAS1	MYL4			GSG1		ACN9	999	PPP1R15A
CCR6	TARM1		1000	RIMS4		IKZF3	1000	GUCA2B
PCDH20	ITGA8		1001	ASTL		LILRB1	1001	CYP3A7
NODAL	C10orf113		1002	AVPR1B		PYCR1	1002	FBXO40
TBC1D28	SCN7A			ARX		ZEB2	1003	HPR
POPDC3	CCL17			VCX	1004	ZNF333		AL590560.1
TNNT2	FAM180A			OR5P3		C1orf61	1005	AL138847.1
FAM71E2	HIST1H1T		1006	LRAT	1006	PLS1		ZMAT4
FLG	GATA5			PDLIM3		TBC1D2B	1007	HCG27
RBM20	POPDC3		1008	PDGFB		VSIG4	1008	PCDHGC3
GFOD1	CYP4F2			AC022431.2		IGF2	1009	GFI1B
IAPP	FGF10		1010	ANXA8L1		PIP5K1B	1010	MRGPRX3
HIST1H2AE	PTPN20A			LINC00632	1011	ARHGAP31		OTOGL
CXXC11	HIST2H3D			CCDC102B		RGS4	1012	FADS3
PRCD	TPPP2			ARMC12		CDKN1A	1013	LILRA5
PLD4	ZDHHC22		1014	XDH		INPP5E	1014	CNGB3
FAM189A1	FGL1		1015	RP11-166B2.1		TNFRSF1B	1015	C10orf67
VGLL3	TCAP		1016	WNT1		KIAA1875	1016	LILRB3
UNC80	SLC6A17			DOT1L	1017	TOM1L2		GDF5OS
TP53TG3	RP11-6L6.2			TEX14	1018	NIPSNAP1		OR2T8
NKD1	CCM2L		1019	CCDC166		ZNF573	1019	AC061992.1
CNR2	LILRA3		1020	DNAJB4		CCDC130	1020	RP11-934B9.3
CLEC2L	GRID1			GBX1	1021	VASH1		H1FNT
GAL3ST2	ADIRF			RP11-156E8.1	1022	SH3D19		KIAA1683
FAM230A	KCNA10			KLRF1		SERPINA1	1023	SMTNL2
GAL3ST3	HOXB8		1024	C14orf105		TMEM259	1024	PAPL
HUS1B	OR7D2		1025	RAP1GAP	1025	ASB2		DENND2A
CCDC144NL	ABCA6			PEG3		SH3TC1	1026	CTD-3088G3.8
SLC30A10	FSD1			GPR61		PKD1	1027	A1CF
HBQ1	IGSF10		1028	GPR39		FYN	1028	ADAMTS15
AQP12B	RUNDC3A		1029	FAM25C		PRKCDBP	1029	FGF12
CCDC116	ESAM		1030	WASF3		GNL3L	1030	PPAN-P2RY11
CNTNAP3B	MUC5B		1031	AP003068.6		GOLGA6L4	1031	LCE5A
DPY19L2	PLIN5		1032	PGAP1		ACSL1	1032	AMT
LMOD1	SYNPO2			AURKC		DMRTC1	1033	ADAMTS9
RD3L	MT1X			HES4		FRMPD2	1034	NRAP
ARID5A	RSPH6A			AC002451.1		IL4I1	1035	PTPRB
SNTG2	UBAP1L			PCP4L1		SYT7	1036	ARHGAP9
H1FNT	PRRT4			SPDEF		ZNF711	1037	FEZ1
POTEG	ITIH5			BTBD17	1038	EMR1		TBR1
KCNJ3	CYP4Z1			GSTA5		FMOD	1039	ACTL6B
KLF1	RAPGEF3		1040	ITGB4		ZNF483	1040	KLF4
PRSS56	CKM		1041	SMCO1		EPCAM	1041	NPAS4
STX16-NPEPL1	FAM110D			TEAD4		PPAP2C	1042	ATOH7
KRT13	SPTA1		1043	CTB-134H23.2		CTD-2054N24.2	1043	ADM5
C16orf89	RD3L			SPECC1L-ADORA2A		PPM1M	1044	OR6N1
LHFPL4	AMDHD1		1045	AANAT	1045	RBMS2		TAGLN3
FAM153B	LILRB5			RASL10B		DDR2	1046	ARPP21
AC021218.2	NTRK2		1047	PLA2G4D		JAK3	1047	FGF21
AQP3	NPAP1		1048	PHGDH		CSRP1	1048	EGFL7
ACVRL1	CARTPT			ARHGAP40		BIN2	1049	EGFL8
GBX2	CEBPE			USH2A		MICALL2	1050	CDH5
TSPYL2	VENTX			SPATA8		WDR62	1051	CXCR2
HRG	CA10		1052	PTPN13		PML	1052	GJA4
NELL1	LRRC46		1053	C9orf141	1053	PTN		COX7A1
CEL	KRT71		1054	MPP2		LRBA	1054	C3orf65
KRT71	LTK			FSHR		CTD-2210P24.4	1055	YPEL4
MS4A14	FLT4			ICAM4		PLEKHH1	1056	CYP17A1
LRRC31	FGF17		1057	SH3TC2		ZNF805	1057	SNTG2
C16orf11	TP53TG3C		1058	GRIN2C		VAV3	1058	TCP11X2
RBP2	BEND2			PGA5		ASPHD1	1059	MAGEC3
CSRP2	TMEM255B		1060	KCNMB4		FERMT1	1060	FBP2
LARP6	NLRP1		1061	DBX2		CCDC73	1061	MROH7
HSPA1B	KRT34			RP11-758M4.1		RABL2A	1062	ARAP3
TOX2	HOXD8			CHI3L1	1063	HSD17B6		IL1R2
MPP4	TSHB		1064	CYP2E1		ENPP1	1064	CTNND2
GABRA4	AF131215.5		1065	FAM163B	1065	C9orf84		UPK3B
SOX18	DHH			ZFC3H1	1066	FRMD3		VSIG8
CER1	WFDC12			PLCH1	1067	SELENBP1		USP6
CCNL1	GOLGA8M			CAPN9		DUSP8	1068	MYCT1
EFCAB8	EPHA7			XAGE1E		C1R	1069	RNASE3
SLC4A9	FAM198A		1070	XAGE1A		PIK3R1	1070	CACNA1C
PDIA2	AKR1D1			REXO1L1		C1orf111	1071	GALNT8
FLNC	APOA1			KCNIP2		PCDP1	1072	KRT31
ANKRD2	CHIA			RIMBP3C		DCK	1073	FGF22
CSF3R	FAM72D			PDE5A	1074	BTBD16		GNLY
COL6A6	HOXB9			PYY		TMEM150B	1075	TRIM9
C10orf131	CLDN1		1076	ADORA1	1076	FAM71F2		ATP4A
MYZAP	DUSP1			KALRN	1077	CCDC84		MOCS1
CD1B	FAM193B		1078	DNAJB8		C9orf89	1078	CBFA2T3
F7	DRP2			PPARGC1A	1079	ABCA13		WDR72
DIO3	MMP28			C1orf180	1080	AC135178.1		IVL
PSG3	RSPH10B		1081	SMIM9	1081	C16orf86		KBTBD13
AC092675.3	C21orf37		1082	HOXB3	1082	WASH4P		SH2D5
OLFM4	NPDC1			AC009065.1		ATF5	1083	LSMEM2
PDE6H	DEPDC1			TSHZ3	1084	MGAT5B		HOXA11
GOLGA8H	DNAJC12			MUC1	1085	APOBEC4		ECSCR
SH3GL3	C9orf139			ATP1B1		DCDC2	1086	GBX2
GUCA2B	SHISA3			FAM196B		DENND1B	1087	MOBP
LIN7A	UNC13A		1088	TBC1D3B	1088	EBF4		RADIL
POU3F3	KRT79			TSSK2		B4GALT6	1089	SCN1A
LY6G5B	NOVA2			RAX2		NRXN2	1090	SIGLEC5
VPREB3	HLX		1091	DCHS1		PIEZO1	1091	ENG
KCNT2	EYA2		1092	BFSP2	1092	SLC25A28		ASTN1
SHISA7	ACSM2A			LYG1		RECQL4	1093	PPEF2
KCNK9	SVEP1			LAD1		FAM129C	1094	RP11-321F6.1
CCDC37	LRP1B			ENC1		SLX4IP	1095	LINGO2
AVP	TBC1D26		1096	MT1H		HMHA1	1096	PDE1B
SLC22A25	GHR		1097	CDK11A		MDH1B	1097	AC107021.1
VNN3	MEOX2			AC132216.1		GLUD2	1098	DMRTC2
SCN2A	DNAH1			CTD-2105E13.6		AMH	1099	SOSTDC1
IL31RA	RNF112			CTNNA3		INPP5D	1100	OR1B1
PSG6	FGD2		1101	NDUFA4L2	1101	C2orf71		PATE2
PRG2	C10orf105			MROH2A		CCDC138	1102	FGFR4
MMP27	MTL5			SNTG1	1103	SLC23A3		HSFY1
PKDCC	LHX2			RHD	1104	LNX1		LY6G5B
COL4A6	CDH23		1105	MXD3		IL13	1105	RHOJ
CALY	LILRA1			EN2		ZNF589	1106	PDE2A
RASGRP4	TBX3			CPSF4L		IMPG1	1107	PIWIL2
TBX4	CALY			NT5E		GSAP	1108	CSPG4
RPA4	TNFSF14		1109	CTB-129P6.11	1109	PRF1		VAMP1
LIPN	MAT1A			SYCP3	1110	ANKRD9		MUSK
AL356356.1	TREML1			SDHD	1111	KCTD1		RBFOX3
CLEC4E	HAS1			MAGEE2		C19orf71	1112	WBSCR17
C19orf80	PDZD4		1113	XKR6		WDR91	1113	NPFF
HLA-DQB2	A2ML1		1114	H2AFB3	1114	CCNL2		RXFP1
MYOCD	EPPIN			ACSBG2	1115	MAP3K3		RP11-45M22.4
SH2D5	AMER2			C1ORF220		PDLIM7	1116	WNT2B
LDB2	TAS2R3			OR2B11	1117	TTC30A		HSPA6
NMUR2	TAF7L			EID3	1118	KLHL6		TEX19
GFAP	GPR20			PLA2G2C		PPM1F	1119	TTLL6
FPR2	ALPL			C11orf87	1120	ZEB1		FKSG63
FXYD1	PABPN1L			FAM212B		GIPC3	1121	GABRA2
RAB44	LGI1			PGLYRP3		GIMAP6	1122	CRISPLD2
PYGM	CLRN3			OCLM		JDP2	1123	RP11-685N3.1
GRK5	GYPC			SYBU		NCAN	1124	MAPK11
LUZP2	STARD8		1125	PHKG1		CLCNKA	1125	LHFP
ZNF536	CD164L2		1126	IL36G	1126	LRRC39		MICAL1
44440	CCDC135		1127	CTD-2132N18.3	1127	TROVE2		ADRB1
AC022532.1	PPBP			LRIT2		C19orf66	1128	NOSTRIN
ITIH3	DACT3			PKD1L1		PTGER4	1129	GIMAP8
FGF12	MAGEB17			SLC16A4		NUP62CL	1130	FSTL5
GSTM5	JAM2			RARRES2		RMI1	1131	FPR2
PNPLA1	AC008443.1		1132	PLA2G12B		PNPLA2	1132	NDRG2
S1PR1	ITGA2B			GPR21		GBAS	1133	GRK5
GOLGA6B	REM1			ACCSL		NPEPL1	1134	MAB21L2
AMY1A	KLF15		1135	CTC-360G5.1		EPOR	1135	TMEM110-MUSTN1
FCGBP	AATK		1136	CFC1	1136	SHOX2		ARGLU1
STARD8	PNCK			AF196779.12	1137	SLC16A1		AOX1
PHF21B	HSD11B1		1138	RP11-664I21.6		CADM4	1138	AL353791.1
SCN7A	ADD2			FAXC	1139	RP11-295P9.3		POU6F1
CPLX3	FAM72B		1140	FMO6P	1140	CNTNAP1		GFOD1
RGS9	TSNAXIP1			ARL5C		ZNF93	1141	TUBB1
FABP4	G0S2			CBWD7		PLA2G4A	1142	KIAA1456
C10orf82	RERGL			HES5		NLRP3	1143	TIE1
HBCBP	SLC10A2			AFP		ZDHHC11B	1144	MPL
AC006547.14	DDX25			ADAM32		LYPLA1	1145	CHRNA9
SLIT2	TOX2			DEPTOR		KCNF1	1146	MUC8
KIR3DL1	TENM2			COL23A1		NLN	1147	UNC80
CLEC3B	CCL2			MFSD4		C20orf197	1148	CCNL1
PNMA5	C17orf77			ALDH5A1		NXPE2	1149	SCARF2
SSX5	DEPDC1B		1150	SH3RF3	1150	ECM2		PIK3R5
CRYM	PCDHGC5		1151	ULBP1		MYLPF	1151	MLLT11
KDM4E	ABLIM3		1152	TTC14		MAN2A2	1152	ADAMTSL3
APOF	NFE2		1153	NEURL2		SLMO2	1153	CSMD3
ADAMTS19	AL445665.1		1154	CHRND		COMP	1154	NSG2
KCNJ13	TNFRSF14			MYO1H	1155	WDR65		LSMEM1
AL162389.1	JMJD7-PLA2G4B		1156	GPRIN2		KIAA0141	1156	TSPYL2
RP11-793H13.10	FCGR3B			ADCY10		ZNF737	1157	NEXN
DLL1	LBX1		1158	SYP	1158	NIPAL1		KIF5C
ADARB1	BMPER			SLC22A2		NCR3	1159	CYP4F3
F9	TEK		1160	BARX2			1160	LMAN1L
C3orf65	MAPK15			ANKRD33B	1161			ADH1A
LRRC52	RCVRN		1162	ZNF648			1162	TGFB1I1
HMX2	OSCAR			MEF2BNB-MEF2B	1163			CSAD
WNT2B	PRPH			STEAP4			1164	TWIST2
IQCF1	SLIT2		1165	HLA-DOA			1165	ALS2CL
TP53TG3D	FAM187B			DCAF4L1			1166	KAAG1
SGIP1	CACNA1S			FLJ00273			1167	PLA2G4B
GAST	CXorf30		1168	CCDC36	1168			GOLGA8H
AHSG	EDNRB		1169	BEAN1			1169	ABCG8
F10	BEST1			XPR1			1170	ADRA2C
DUSP26	FEZF1			RP11-508N12.4			1171	GOLGA8B
PLA2G4E	MT2A		1172	GPRC5C			1172	AC105020.1
FHL5	KLHL33			RELN	1173			F10
SLFN14	BMX			CCDC38			1174	RP11-231C14.4
TEK	IFIT1B			AL590483.1			1175	KLKB1
GPR110	STATH		1176	KIAA2022			1176	IL25
C4BPA	FAM229A		1177	RHOXF1			1177	SLC2A4
ARHGEF15	GABBR2			KRT9	1178			LIM2
DMRT2	GPR133		1179	MYH13	1179			ANKRD2
NPSR1	SORBS1		1180	KRT75			1180	CDH22
MXD1	FBLN1			TRPC1			1181	TG
ZFP42	C19orf35			FLCN	1182			SRY
KCNJ9	AKR1B10		1183	CRIP3	1183			HYPK
GPR162	CD300E			SETBP1			1184	MAP3K12
SOST	MYL9		1185				1185	AGAP9
HOXB9	ITIH4						1186	STX11
TMEM239	TKTL1		1187				1187	KLRK1
ASMT	CYP4A22		1188				1188	MAP3K6
KCNJ4	SH2D1B		1189				1189	CCDC141
C2orf66	BEX1						1190	NXPH3
SLC2A3	GALNT13				1191			SGIP1
PLA2G10	PARP15		1192		1192			MEP1B
C21orf128	ACRV1				1193			FGF7
CAMK2A	PMP22						1194	NMUR2
PRELP	PEX5L						1195	MYOZ2
LYG2	BARX1				1196			SNX22
MSX1	COL13A1						1197	TCEAL6
C10orf113	NFKBID						1198	KAZN
GDF2	DUSP27						1199	DUXA
NPY2R	NPIPB5		1200				1200	B3GNT6
C17orf61-PLSCR3	OR5K2						1201	GABRR2
FGR	FUT9						1202	ZNF331
MAGEC3	ANXA13				1203			FIBIN
NPIPB5	CTD-3214H19.4						1204	ENDOU
TMPRSS15	GRHL3				1205			IGFBP1
CHRDL1	CLEC4D						1206	SPG20OS
DOC2A	BTBD19						1207	ZCCHC5
PRAME	CFHR4				1208			F2
VENTX	S1PR1						1209	SPINK1
NT5C1A	CACNG3		1210				1210	APOA2
RP11-690P14.4	ADAMDEC1		1211		1211			PF4V1
AC006116.20	SLC6A1		1212		1212			C1orf228
TMEM255B	PKDCC						1213	NR1D1
RP11-770J1.4	CYP1A1		1214				1214	CRYGS
ASB5	SSTR4		1215				1215	C16orf89
CD1C	MYO7B		1216				1216	RP1-27O5.3
RD3	MMP27						1217	TRPC3
CLEC18C	KCNJ10		1218		1218			CDO1
C2CD4B	MYRF		1219		1219			C1QTNF2
CST2	CAV1		1220				1220	STXBP6
PGK2	LAMA2		1221				1221	TF
TMPRSS5	PALM				1222			GSTM2
KCNA4	ALPP						1223	EPAS1
AC008443.1	SYNM						1224	EPHA6
PDE1C	SDPR				1225			CER1
SGCA	AGRP				1226			LMO2
SMTNL2	AP001885.1						1227	VGLL2
DPPA5	AADACL4		1228				1228	VNN2
ERMN	C15orf26				1229			MAN2C1
LELP1	MAATS1		1230		1230			PCDHGA12
RIMS2	ANO4				1231			SLCO1A2
UGT2A2	PPP1R15A		1232				1232	RTKN2
TLX3	GUCA2B		1233				1233	ABCC2
KDM5D	CYP3A7						1234	SLC6A16
P2RX1	FBXO40						1235	C20orf202
TSNAX-DISC1	HPR		1236				1236	CLEC4E
MUC21	AL590560.1		1237				1237	KLF9
FLJ00418	HOXD9				1238			SCTR
DNAAF1	AL138847.1						1239	LILRB2
PLAC9	HIST1H2BN				1240			KDM5D
HSPB3	ZMAT4						1241	YJEFN3
AOC2	ST7-OT4		1242		1242			SEMA6A
CACNA1H	ALOX5				1243			MSI1
SLCO2A1	HCG27						1244	ERVFRD-1
GPM6B	PCDHGC3						1245	KIF17
OR6N1	GFI1B						1246	PALD1
FAM229A	MRGPRX3						1247	C4orf6
IL1A	TMPRSS11D				1248			TMEM88
MAGEB17	OTOGL						1249	GIMAP5
MSLN	FADS3						1250	AC022532.1
CRABP1	LILRA5		1251				1251	PRR16
AL583828.1	CNGB3		1252				1252	ADCYAP1
GABBR1	MGP				1253			C2orf66
PDK4	C10orf67						1254	RECK
STON1-GTF2A1L	LILRB3						1255	GPRASP1
ATG16L2	DPEP2				1256			APBB3
HOXA9	GDF5OS						1257	FAM209A
TAS2R19	PER1		1258		1258			MAMDC4
MMP13	OR2T8		1259				1259	RASL10A
IL37	AC061992.1		1260				1260	HIC1
EPAS1	RP11-934B9.3						1261	TINAGL1
MYL4	H1FNT						1262	TMEM240
EDNRB	KIAA1683						1263	DAB1
CD5L	PCDHGB7				1264			NTN5
XPNPEP2	SMTNL2						1265	GOLGA8K
HS6ST2	PAPL		1266				1266	MACC1
SYNPO2	TBX21				1267			UPB1
SLC5A9	DENND2A						1268	TAGLN
OTC	CTSV				1269			FKSG61
CTD-3214H19.4	MEGF6				1270			TSSK3
FEZ1	CTD-3088G3.8						1271	AC007952.5
SLC39A2	SERPINA3		1272		1272			NPTX1
MOBP	A1CF						1273	GOLGA8N
PIWIL2	ADAMTS15						1274	CHGA
C3orf36	ACKR4				1275			FZD4
COL20A1	FGF12		1276				1276	ROBO3
ARHGAP36	PPAN-P2RY11		1277				1277	NEB
SLIT3	ZMAT1				1278			ASIC3
SCML1	KCNS2				1279			NPR2
MS4A4E	LCE5A						1280	TBX18
BMX	ALOX15B				1281			FAM153A
HCG27	AMT						1282	MTNR1A
NANOS2	ADAMTS9		1283				1283	NAV3
LAMC3	CCSER1				1284			RP11-268J15.5
FADS3	NRAP						1285	NEGR1
BOLL	PTPRB						1286	GPM6B
ZCCHC5	ARHGAP9						1287	HIST2H2BF
RS1	FEZ1						1288	RNF122
SLC17A7	TBR1		1289				1289	CXCL3
RASGRP2	ACTL6B						1290	TNFAIP2
SLC22A7	ZNF280B		1291		1291			WNT3A
ABCA4	KLF4		1292				1292	C10orf99
MUC2	NPAS4		1293				1293	C9orf47
MPZ	ART4				1294			GALNT16
LTB4R2	ATOH7		1295				1295	DNASE1L3
FBP2	ADM5						1296	TGM1
MT2A	LRRC48				1297			LEAP2
GLT1D1	OR6N1		1298				1298	PRIMA1
NT5DC4	TAGLN3		1299				1299	ZC3H12A
HIST2H3D	ARPP21						1300	RGL4
OR8G5	FGF21						1301	NKTR
RAX	EGFL7						1302	TIMP3
CTB-50L17.14	TNNC1				1303			BCL6B
LPHN2	CDC20				1304			STAB1
AKR1D1	EGFL8						1305	RPH3A
EFCC1	CDH5						1306	BCL6
DGKH	CXCR2						1307	MOG
AL354808.2	GJA4						1308	UBXN11
MUC19	CSRNP1		1309		1309			SBK2
NLRP8	SLC4A10		1310		1310			FXYD6
ARAP3	TNNI2				1311			KCNA4
SLC25A34	NTRK1				1312			ANGPTL3
TSPYL6	SHC2		1313		1313			CAPN6
HIST1H2BE	COX7A1						1314	MXD1
NCKAP5	C3orf65		1315				1315	CYP4F12
EVX2	AC135983.2		1316		1316			CACNA2D3
AC016885.1	CXCL2		1317		1317			TMOD1
CYP17A1	YPEL4						1318	CYR61
FST	CYP17A1		1319				1319	IL31RA
TEX29	SNTG2						1320	XIRP1
HAS3	TCP11X2		1321				1321	ANXA8L2
PPT2-EGFL8	GNG8				1322			PRR24
CKM	PGM5				1323			C1QTNF1
YJEFN3	MAGEC3						1324	RNASE2
IGLL1	ZAP70		1325		1325			CHRM3
MMP23B	SERPINB10				1326			PDIA2
CDH5	MRVI1				1327			RGN
C12orf56	FBP2						1328	ZSCAN10
FIBIN	MROH7						1329	C6orf222
KRT74	ARAP3		1330				1330	DND1
GHR	IL1R2						1331	GFPT2
FADS6	CTNND2		1332				1332	AC124890.1
HIST1H3D	UPK3B						1333	GLYAT
CHGB	VSIG8		1334				1334	LRRN3
GPR12	USP6		1335				1335	GOLGA8Q
MEGF11	HIST1H3E		1336		1336			DYTN
AGER	GFRA1				1337			SYDE1
GPRC5D	MYCT1		1338				1338	AHSA2
PHYHIP	RNASE3						1339	DCN
RP11-10J21.3	CACNA1C		1340				1340	RP11-146D12.2
ARTN	NEIL1		1341		1341			RASIP1
FKSG68	TRIM63				1342			RBM44
XG	GALNT8		1343				1343	DOCK6
TNFAIP8L3	AMICA1				1344			ARHGEF26
PHEX	KRT31						1345	AKAP4
PITPNM2	PLEKHG6				1346			SEZ6
CDH20	FGF22		1347				1347	SPRR2G
ADCYAP1R1	GNLY						1348	KLHL41
BEST1	TRIM9						1349	SNAP25
HOXD12	ATP4A		1350				1350	ZFP92
CACNG1	MOCS1		1351				1351	FER1L6
POMC	CBFA2T3		1352				1352	DUSP26
SCG3	WDR72						1353	GOLGA8O
MAP3K12	IVL						1354	CSMD1
ALPI	KBTBD13		1355				1355	TAS2R40
THBS1	SHROOM4		1356		1356			MYOT
NAALAD2	C2orf62		1357		1357			CASKIN2
SEC31B	SH2D5						1358	GPSM1
FZD4	LSMEM2						1359	SBSPON
CSPG4	HOXA11						1360	TNFAIP8L3
FBLN5	FAM189A2				1361			FLNC
KCNC2	ECSCR						1362	HOXA4
PRPH2	GBX2		1363				1363	AJAP1
SCTR	MOBP						1364	GOLGA8A
ATP10B	TNF		1365		1365			RTEL1-TNFRSF6B
NAPSA	RADIL						1366	HSPA1A
SMTN	SCN1A		1367				1367	NPIPB4
RHOXF2B	SIGLEC5		1368				1368	ARHGEF10
NFASC	MIXL1				1369			ADH4
TRPC3	FOXA3				1370			AC011755.1
CYP3A7	NLGN4X				1371			MSRB3
ARGLU1	ENG						1372	AC004466.1
DENND3	ASTN1						1373	HSFY2
SSBP3-AS1	PPEF2						1374	IRAK3
OGN	HPDL				1375			CLK1
GTF2A1L	RP11-321F6.1		1376				1376	EBF1
WFDC1	CD34				1377			LMCD1
ZNF534	LINGO2						1378	NPIPB8
RAMP2	SNAP91				1379			FPR1
LRRC55	ALS2CR12		1380		1380			CACNA1H
ABCG8	PDE1B						1381	NPIPA2
CRISPLD2	AC107021.1						1382	RP11-211G3.3
MUC8	GRM4				1383			FAM156A
SAMD14	DMRTC2						1384	RP11-347C12.1
TMEM204	SOSTDC1						1385	BRICD5
GLYAT	OR1B1						1386	NPIPA3
RP11-231C14.4	RASSF6				1387			ADCYAP1R1
C5orf27	HSD17B13		1388		1388			SERPINI2
IL12A	PATE2						1389	PTGIS
STXBP5L	CXorf36				1390			MGAT4C
DIRC3	FGFR4		1391				1391	SLC19A3
RIT2	MYT1		1392		1392			RBM6
LRRTM4	HSFY1		1393				1393	ASIC4
LILRA1	FAM196A				1394			CACNG7
KLF4	LY6G5B						1395	WNT11
AQP10	RHOJ						1396	PNISR
SLC2A2	VWF		1397		1397			KIAA0087
P2RY1	PDE2A						1398	ANKRD20A2
PAPOLB	PIWIL2		1399				1399	TMPRSS11B
CGA	RBPMS				1400			STON1
HMX1	CSPG4		1401				1401	TMEM132D
RPL3L	VAMP1		1402				1402	HSPB2-C11orf52
HOXB4	MUSK		1403				1403	PCDH17
RBMXL2	RBFOX3						1404	PLAGL1
AC026310.1	MMP16		1405		1405			PAX5
GOLGA6L2	WBSCR17		1406				1406	HSPB3
MUC5B	NPFF						1407	ZNF83
RAPSN	VSTM1				1408			SRL
ADAM11	RXFP1		1409				1409	FOXD1
SPAG8	GIPR				1410			LY6G6D
ZSCAN10	NRG3				1411			FCN1
MSMB	RP11-45M22.4		1412				1412	TBXA2R
KCNT1	WNT2B		1413				1413	C12orf39
HIST1H1D	LAMC2				1414			SUCNR1
NTNG2	HSPA6		1415				1415	SPOCD1
SPATC1	NKAPL				1416			GPR82
ADAM20	TEX19		1417				1417	ANKRD20A3
CFHR2	TTLL6		1418				1418	AC110781.3
HOXA5	FKSG63						1419	CNRIP1
FGFBP2	GABRA2						1420	GOLGA6B
PRG4	CRISPLD2						1421	RP11-5A19.5
REM2	RP11-685N3.1		1422				1422	CLDND2
LRRTM1	ICAM5				1423			SMIM3
ITGAX	HYAL1				1424			SFTPD
TCEAL5	MAPK11		1425				1425	MSX1
GOLGA6A	LHFP		1426				1426	STON1-GTF2A1L
RFPL3	MICAL1		1427				1427	RUNX1T1
KRT34	ADRB1						1428	GNB3
PDZD3	NOSTRIN		1429				1429	GFAP
TAS2R43	GIMAP8						1430	GAL3ST2
CCL15-CCL14	MEGF10				1431			DNHD1
CHIT1	FSTL5		1432				1432	MMRN2
PRSS53	C11orf89		1433		1433			MASP2
BEST2	FPR2		1434				1434	TBC1D29
MUC3A	FGD5		1435		1435			LINGO3
DGKB	NDRG2						1436	VWA5B2
RP11-248J23.7	GRK5		1437				1437	C1QL1
SLC36A2	SV2A		1438		1438			AL953854.2
DGKG	MAB21L2		1439				1439	TP53TG3D
KCNJ12	TMEM110-MUSTN1						1440	KIR2DL3
TBX22	NPAS3		1441		1441			HYAL2
VWA5B2	TGM2				1442			GAL
LCE1A	ARGLU1		1443				1443	CCDC144NL
TRIML1	QRFPR		1444		1444			TCEAL2
GPR146	AOX1						1445	RP11-1055B8.6
AC021860.1	CBX7				1446			NEFM
NPR1	AL353791.1						1447	TMPRSS5
HRC	POU6F1		1448				1448	SYNGAP1
FAM153A	GFOD1						1449	ZNF534
DUOX1	TUBB1						1450	PPT2-EGFL8
CCM2L	TSC22D3				1451			NPIPA7
C10orf67	SLC47A2				1452			NPIPB11
ENTPD3	KIAA1456		1453				1453	TMEM235
TLDC2	TIE1						1454	AP001055.1
SLC25A47	MPL		1455				1455	ERG
IFFO1	EFEMP1				1456			SLC5A10
CNTNAP4	MEDAG				1457			CYP7A1
PAGE5	CCL21				1458			TTN
HSPB8	CHRNA9						1459	ANGPT1
CACNB2	MUC8		1460				1460	DOC2A
CYP3A43	UNC80		1461				1461	PRICKLE2
TGM1	SULT1B1				1462			PREX2
TREML4	CCNL1		1463				1463	C14orf132
PHLDB2	SCARF2		1464				1464	EFNB1
RP11-47I22.3	PARVG				1465			KCNJ12
LRRN4CL	PIK3R5						1466	F7
GPRASP1	CCDC180				1467			CCK
LYPD2	MLLT11						1468	BLID
INSL5	CHST8				1469			CTTNBP2
NDST4	ADAMTSL3						1470	KCNC1
AMY1B	KLF8		1471		1471			ACACB
HOXD10	SERPING1				1472			NAPSA
NBPF4	GPR83				1473			SLC2A3
CYP3A4	CSMD3		1474				1474	C17orf82
HPX	TRPA1		1475		1475			PPARGC1B
44443	SCARF1				1476			ABRA
RASL12	NSG2						1477	TPSG1
TPH1	APOC4-APOC2		1478		1478			KIAA0895L
KIR3DX1	LSMEM1						1479	NPIPA1
FBLN1	ESPL1				1480			MPZ
AC105020.1	HAPLN1				1481			RASSF1
LPHN3	TWIST1		1482		1482			RP11-219A15.1
UBAP1L	TSPYL2						1483	GOLGA8T
TPSG1	NEXN						1484	PCDHGC4
HILPDA	WTIP		1485		1485			TMSB15A
TIMP3	FXYD7				1486			TAF1C
FAM110D	KIF5C						1487	FAM46B
SULT1C4	TAS2R38		1488		1488			VNN3
CALCB	CYP4F3						1489	CCDC85B
CD79A	ABCA12		1490		1490			IBA57-AS1
EGFL7	HIST1H1C				1491			ITPRIP
PRIMA1	LMAN1L						1492	DMPK
KIAA1239	ADH1A						1493	PITPNM2
LENG8	TGFB1I1						1494	COX8C
KCTD4	CSAD						1495	SSBP3-AS1
NR1D1	TWIST2						1496	TCEAL7
ALDH1A2	RGS17		1497		1497			CRIPAK
C2orf80	RHOBTB2		1498		1498			AGTR1
SH2D3C	RASL11B				1499			BCL2A1
TPD52L3	VGF		1500		1500			TMC2
C12orf54	ALS2CL		1501				1501	SCML1
TUSC5	KAAG1						1502	CALN1
LPPR1	PLA2G4B						1503	MICU3
C10orf115	GOLGA8H						1504	AGAP6
SRY	ABCG8						1505	KRTDAP
TRH	CCDC39		1506		1506			TLDC2
HIST1H2BO	XAF1				1507			FCRLA
MRGPRF	ADRA2C						1508	CLDN15
C17orf74	GOLGA8B		1509				1509	SLC35G5
RXFP1	SELP				1510			C6orf201
SPARCL1	AC105020.1						1511	RP13-996F3.5
C11orf21	F10						1512	MYLK4
RP11-248J23.6	RP11-231C14.4		1513				1513	LRRTM1
SAP25	KLKB1						1514	AC092964.2
BPIFB6	S1PR4		1515		1515			AL136531.1
ZNF728	IL25		1516				1516	DPF1
IGJ	SLC2A4		1517				1517	B3GAT2
AC107021.1	GPC2				1518			RPGR
TAS2R46	LIM2						1519	TBC1D28
CCDC85B	ANKRD2						1520	EPB41L2
CLEC18B	CDC25C		1521		1521			AC016722.1
PRSS57	KANK2				1522			AC006547.14
C17orf82	CDH22						1523	ERMN
ADCY5	TG		1524				1524	FGFBP2
TMEM178A	SRY		1525				1525	FAM194B
C3orf35	CASS4				1526			FOXC2
POU5F2	CDC25A				1527			FKSG68
NRXN1	HYPK						1528	GCOM1
CD19	MAP3K12		1529				1529	KIR3DX1
OR2A14	AGAP9		1530				1530	LRTM2
LCE2D	TTC29		1531		1531			TPM2
FNDC7	GATA6		1532		1532			FCER2
DPP4	STX11		1533				1533	USP9Y
PDZRN4	KLRK1		1534				1534	P2RY1
USP6	MAP3K6						1535	CPNE4
NYAP1	CCDC141		1536				1536	C7orf63
BCL6B	MATK				1537			BRS3
MFAP5	GGH		1538		1538			SRRM4
RSPO3	NXPH3		1539				1539	CDH6
RNF152	SPC25		1540		1540			AC138969.4
FBN3	SGIP1		1541				1541	IL15RA
NPIPB11	MEP1B						1542	TSLP
HCAR3	FGF7		1543				1543	OR2B6
STAR	SLC6A20		1544		1544			CDCP2
EMILIN3	GRAPL		1545		1545			FSCN3
ASIC4	KCNQ4				1546			LTB4R
TMOD1	CPS1				1547			NCR1
STAB1	NMUR2						1548	PHEX
GCGR	MYOZ2		1549				1549	DMRTC1B
FAM217A	AQP8		1550		1550			CTRL
SORBS1	SNX22						1551	HSPA1B
SLCO1B3	TCEAL6		1552				1552	PALM2
SPINK4	ZPLD1		1553		1553			PDK4
TAS2R50	RIC3				1554			ENPP3
CCDC17	DAAM2				1555			GLDC
ERN2	DNAH10		1556		1556			VIPR2
HIST2H2AB	KRT83				1557			BCHE
FAM187B	ZNF540				1558			IL12A
MS4A1	KAZN		1559				1559	A3GALT2
SYT5	CLIC5				1560			IRS4
RNASE10	DUXA		1561				1561	INSC
IQSEC3	B3GNT6						1562	NNAT
SBSPON	MDGA1				1563			SHISA7
SLC22A1	PLCB2		1564		1564			NLRP6
PPAN-P2RY11	GABRR2						1565	LPHN2
DMPK	CYYR1				1566			TRIP10
VWA2	IGSF11		1567		1567			SERPINE1
ADAMTS10	ZNF331						1568	SOAT2
RP11-89K11.1	GDF5				1569			MLIP
MCHR2	FIBIN		1570				1570	S100A9
IFNK	ENDOU						1571	LIPN
LBP	IGFBP1		1572				1572	CPO
CASKIN2	FAM13C				1573			DSCAM
HIST1H2BJ	SPG20OS						1574	FAM65A
DENND2A	ZCCHC5						1575	OBSCN
AKR1CL1	GAS6				1576			SEMA6D
PDE2A	PKHD1				1577			LGR5
RADIL	F2						1578	AQP5
SLC1A7	SPINK1						1579	CYP3A5
MASP1	APOA2						1580	SLC39A12
LILRA4	PF4V1		1581				1581	LMX1A
CSNK2B-LY6G5B-1181	C1orf228						1582	AKR1CL1
ANKDD1A	BZRAP1				1583			TRAPPC3L
HSPA6	RASAL3				1584			DLG4
GAL	LSAMP				1585			BCO2
ADAMTSL3	NR1D1						1586	MYH3
HEPACAM	CRYGS						1587	TCEB3B
GSTM2	OLFML1				1588			SIRPD
ODF3L2	C15orf27		1589		1589			PNOC
DND1	C16orf89						1590	C6ORF50
S100B	RP1-27O5.3		1591				1591	CYP19A1
GABRQ	LYL1				1592			P2RX6
TMEM59L	TRPC3		1593				1593	ACAD11
SRL	SLC14A1				1594			ADM
PPARGC1B	CDO1						1595	PRKCE
RP11-685N3.1	C1QTNF2						1596	C1orf145
HS3ST5	STXBP6		1597				1597	PCDH10
MRGPRD	IFITM2		1598		1598			CHRM5
HIST1H4E	TF						1599	RP11-343C2.11
DMBT1	PRICKLE4		1600		1600			HOXA2
SLC5A12	SYT15				1601			TRIM3
FEZF1	C19orf45				1602			RP11-574K11.31
GABRR1	GSTM2						1603	PEAK1
CCL23	EPAS1						1604	TUB
FCER1A	SORBS3				1605			RP11-553A10.1
GADD45B	KRT222				1606			NFASC
CTD-2535L24.2	EPHA6		1607				1607	CENPT
STON1	GIMAP1				1608			SCML2
HOGA1	CER1		1609				1609	LRFN5
PAX7	BRI3BP		1610		1610			FCRL4
SMTNL1	CCDC13		1611		1611			NR1H4
FAM180B	LMO2						1612	CAMK2N1
AL078585.1	VGLL2						1613	LEPR
SULT1E1	VNN2		1614				1614	ST6GALNAC3
DNAH17	UBA7		1615		1615			MYH10
COL11A2	MAN2C1		1616				1616	MSS51
ACTL7A	GALNT18		1617		1617			C2CD4C
HK3	PCDHGA12						1618	CXCL14
INSC	SLCO1A2						1619	CTC-479C5.12
C17orf47	ZNF423		1620		1620			DKFZP667F0711
MMP7	SLC22A31		1621		1621			CYP2A7
KCNK17	RTKN2						1622	FBXW10
MRGPRX3	COLQ				1623			OR1L8
TPO	ABCC2						1624	INSL5
B3GAT2	SLC6A16						1625	SPNS2
TRIM6-TRIM34	AC104057.1		1626		1626			PRRT1
DOCK6	TUBB4A				1627			IL1A
OTOGL	C20orf202						1628	SLC12A1
CT45A3	CLEC4E		1629				1629	STARD13
PRR16	KLF9						1630	SYCE1
HABP2	SCTR		1631				1631	NPIPB15
LILRA6	EPHB6				1632			TRIM7
RGL4	GPR158				1633			ASIP
FGF7	LILRB2						1634	AFF2
VGLL2	CXCL1				1635			ZNF705A
ACTL9	AVPR1A		1636		1636			AQP9
KRT25	C20orf62		1637		1637			SAMD4A
PCDHGC4	ZNF385D				1638			CDH13
KAZN	KDM5D						1639	CD1A
PLIN1	ODF3B				1640			MCAM
CXorf48	YJEFN3						1641	SCRG1
B3GALT1	SEMA6A		1642				1642	RP1L1
PTPRB	MSI1						1643	LIPG
ADH4	ERVFRD-1						1644	PDE1C
OR56B1	KIF17						1645	LPPR1
SH2D1B	PALD1						1646	RBM24
RAB40AL	C4orf6		1647				1647	CCDC175
ITGA5	CALR3		1648		1648			FLJ00418
RLBP1	KIRREL2		1649		1649			DKK3
TAF1L	AC008267.1		1650		1650			BEST4
IL25	TMEM88						1651	MAP3K8
ADM5	GIMAP5						1652	SPATA22
KCNG1	TBC1D10C		1653		1653			UCP1
FGFR1	CD33		1654		1654			RP11-195B21.3
OR1B1	AC022532.1						1655	PDGFRA
CBFA2T3	CTD-3105H18.14				1656			COL5A3
KCNV2	PRR16		1657				1657	AKAP17A
NIPAL4	JPH4		1658		1658			AL354808.2
MCAM	ADCYAP1						1659	CAB39L
GPSM1	KIF23				1660			PLA1A
PEX5L	C12orf71				1661			NDRG4
OR5P2	ZBTB47		1662		1662			NPY5R
NKAIN3	TAL2		1663		1663			TEX29
WNT10A	C2orf66		1664				1664	LAMB1
CYP8B1	DAPK2		1665		1665			SNAI1
RP11-122A3.2	RECK		1666				1666	SYNE3
DACT3	GPRASP1						1667	DGKH
TEX19	APBB3						1668	HES7
CDKL2	CDK15		1669		1669			ARHGEF25
TNFRSF11B	FAM209A		1670				1670	CALCRL
TMPRSS11F	SCAND3				1671			SH3GL3
PIGR	ZBBX		1672		1672			CCDC74B
ASGR2	MAMDC4		1673				1673	IRGM
CREB5	ATRNL1		1674		1674			AKAP2
BEST3	GRIN3B				1675			ZNF471
FTCD	RASL10A		1676				1676	CSNK2B-LY6G5B-1181
RP11-45M22.4	HIC1						1677	L34079.2
UCP1	GAP43				1678			PTPRD
PON3	TINAGL1		1679				1679	AL049840.1
SMIM3	SPOCK2				1680			KLHL10
TINAGL1	MYOM2				1681			RAPSN
RP1-27O5.3	PTPRM				1682			MYBPHL
ALK	MZF1		1683		1683			LRRC4B
OR2AE1	SLC12A2		1684		1684			LIMS3
FSTL3	IL11RA				1685			IL17B
LCE3D	CISH		1686		1686			AFAP1L1
KIF17	ENGASE				1687			THSD7B
XKRX	TMEM240		1688				1688	SH3BP2
DST	C6orf195		1689		1689			KCTD15
RP11-503N18.3	PTRF				1690			FAT3
AC124890.1	TNNI3				1691			TPO
FMR1NB	DAB1						1692	ACRC
MOV10L1	EHD2		1693		1693			SIN3B
ASB15	NTN5		1694				1694	BMP3
MKRN3	GOLGA8K						1695	EFCAB8
ABI3BP	MACC1						1696	MSLN
LILRB2	DUSP9				1697			RBMXL2
GP1BB	UPB1		1698				1698	CAMP
CLEC17A	TAGLN		1699				1699	AL603965.1
DPF1	ZCCHC24				1700			AL627309.1
THSD1	FKSG61						1701	CACNA1D
AL049840.1	DLC1				1702			ANKRD20A1
HSD11B1	TRIM73				1703			PDZRN3
RSPO2	SCNN1D				1704			GRIN2B
NAV3	CST5				1705			KRT32
FAM209A	GOLGA8R				1706			NTSR1
LAMA2	RP11-343C2.9				1707			C3orf35
S100A9	ARHGEF17				1708			RELT
AFAP1L1	CCDC69				1709			TAC3
GOLGA6L1	MAP1LC3C		1710		1710			FCER1A
CSMD1	TSSK3						1711	FFAR2
GLRA4	SYNPO		1712		1712			RP11-190A12.7
SCARF2	AC007952.5						1713	RP11-89K11.1
RP11-507M3.1	NPTX1		1714				1714	TGM3
TENM2	GOLGA8N						1715	FAM209B
FLT4	PLA2G5				1716			LRRC38
CDH7	CHGA						1717	AGPAT4
NCR3LG1	CST7		1718		1718			FAM9C
MLXIPL	NUP210L		1719		1719			SLC30A8
HRH2	FZD4		1720				1720	NBPF16
IRX4	OPCML		1721		1721			AC069368.3
AP001885.1	TET1				1722			CCDC168
EBLN2	PODXL2		1723		1723			FLG
TRPM6	ROBO3		1724				1724	YIPF7
FUT1	DTHD1		1725		1725			SLC5A11
BTBD19	NEB						1726	ANKDD1A
GPR31	ASIC3		1727				1727	OR1J1
KRT14	NPR2		1728				1728	CADM2
GLDC	VSTM4				1729
FPR1	SMOC1				1730
DLX3	TBX18		1731				1731
ACTL7B	FAM153A		1732				1732
FAM71F1	MTNR1A		1733				1733
HEPACAM2	NAV3						1734
DNAH1	RP11-268J15.5						1735
FAM181B	SIGLEC11		1736		1736
HIST1H2AL	AGBL2				1737
MYH3	NEGR1						1738
SYPL2	GPM6B		1739				1739
C17orf66	HIST2H2BF						1740
TBX5	SNED1				1741
LMCD1	NRBP2				1742
ITGA8	RNF122						1743
MOCS1	NOTUM				1744
GLYATL1	CXCL3						1745
TDRD12	CALCOCO1				1746
BCHE	TNFAIP2						1747
C10orf10	GAB3				1748
PDE6C	WNT3A		1749				1749
ZNF750	SLC27A3		1750		1750
EXOC3L1	LMX1B				1751
FSCN3	C10orf99						1752
NEB	DYNC1I1				1753
MYH11	NR2F1				1754
PLD5	C9orf47		1755				1755
PLAGL1	DKFZP779J2370				1756
OVCH1	GALNT16						1757
HIST1H2BH	PRDM6				1758
DNAH17-AS1	GGTLC2		1759		1759
AC016722.1	DNASE1L3						1760
KRTAP11-1	TGM1		1761				1761
C21orf90	MYO1F		1762		1762
CPA6	LEAP2		1763				1763
AC142381.1	WNT4		1764		1764
TRHR	ARRDC2		1765		1765
FSTL5	PRIMA1						1766
LRRTM3	ZC3H12A		1767				1767
IP6K3	RGL4		1768				1768
SLC27A6	U82695.9		1769		1769
HMCN2	HOXC6				1770
PRSS37	GATM		1771		1771
SOSTDC1	TNFRSF6B				1772
AL953854.2	TROAP				1773
TSPAN32	NKTR						1774
CPNE6	AREGB		1775		1775
COX7A1	TIMP3						1776
CXorf65	BCL6B						1777
TMTC1	STAB1		1778				1778
TMEM89	TNS1		1779		1779
BEND4	RPH3A		1780				1780
GPM6A	BCL6		1781				1781
ATP2A1	PRPS2		1782		1782
AL603965.1	MLNR				1783
NMUR1	MOG						1784
KRT79	ADAMTSL2				1785
TNFRSF13B	ERCC6L		1786		1786
BCL6	UBXN11						1787
ZNF560	RBMS3				1788
UPK3B	SBK2						1789
KLF14	FXYD6		1790				1790
C7	JUNB				1791
TTLL3	POPDC2				1792
TRPM3	SLC2A1		1793		1793
C1orf145	STK31				1794
MUSK	DNAH11				1795
NEUROD1	PROM1		1796		1796
VEGFC	KCNA4		1797				1797
RP11-212D19.4	ANGPTL3		1798				1798
ADAMTS16	CAPN6		1799				1799
NCAM1	ACAP1				1800
C20orf201	RP11-382J12.1				1801
RP13-996F3.4	MXD1		1802				1802
TRO	FMNL1		1803		1803
RAPGEF3	SLC9A7				1804
GALNT16	CYP4F12						1805
ACADL	CCDC85A				1806
NPIPA2	COL6A5				1807
KCTD16	CACNA2D3		1808				1808
MYPN	TMOD1		1809				1809
BRICD5	CYR61						1810
FCER2	TDGF1				1811
NAT8	RASGRF1		1812		1812
SMPDL3B	IL31RA		1813				1813
DNHD1	XIRP1						1814
NECAB2	ANXA8L2		1815				1815
PNMA6A	HDAC9		1816		1816
HOXA2	PRR24						1817
MPL	C1QTNF1						1818
RP11-433C9.2	RNASE2		1819				1819
MYH7B	CHRM3		1820				1820
C12orf50	PDIA2		1821				1821
TCF15	RGN		1822				1822
SLC22A8	ZSCAN10		1823				1823
ANXA8L2	C6orf222						1824
LILRB3	DND1						1825
CCL15	GFPT2		1826				1826
HPR	METTL11B				1827
RSPH6A	ZNF662				1828
CBR1	ICAM2		1829		1829
GOLGA8F	CASKIN1		1830		1830
TMPRSS6	AC124890.1		1831				1831
GCK	C1orf63		1832		1832
PODXL	GLYAT		1833				1833
DKFZP667F0711	BOC				1834
PCDHGC5	LRRN3						1835
LRRC24	GOLGA8Q		1836				1836
CPLX1	KRT86		1837		1837
SLC5A10	APOBEC3B				1838
CSDC2	SPTBN2				1839
LEMD1	DYTN		1840				1840
BVES	SYDE1		1841				1841
OR2T8	SBK1				1842
SNCA	AHSA2		1843				1843
GOLGA8J	DCN		1844				1844
ACTBL2	XRCC2		1845		1845
PURG	RP11-146D12.2		1846				1846
CCR8	RASIP1		1847				1847
DNASE1L3	RBM44						1848
HEPN1	C8orf34				1849
TAS2R31	FAM72A		1850		1850
MGARP	DOCK6		1851				1851
OBSCN	ARHGEF26						1852
PTGDR	LRCH4				1853
RASL10A	FHOD1				1854
ARHGEF25	AKAP4						1855
LTB4R	CCL22				1856
PNLDC1	SEZ6						1857
PANX3	SPRR2G						1858
TENC1	IL3RA				1859
TCEB3B	RET				1860
RHOJ	KLHL41						1861
ADAD2	SNAP25		1862				1862
SPACA3	ZFP92		1863				1863
NEGR1	FANCB				1864
SPINK1	FER1L6						1865
GPR82	NPIPA5				1866
FOXQ1	CD22		1867		1867
RP11-219A15.1	DUSP26						1868
KLF2	GOLGA8O						1869
FRG2B	RYR3		1870		1870
FAM198A	CSMD1						1871
RECK	KLK1				1872
SKOR1	TAS2R40		1873				1873
ADCYAP1	MAL				1874
ZIC3	MYOT		1875				1875
RP11-190A12.7	CASKIN2						1876
SSTR1	NLRP2		1877		1877
SPTB	C5orf56		1878		1878
CCL2	GPSM1						1879
SBK2	SLC25A29				1880
AC132872.2	HEYL		1881		1881
FAM151A	SLC9A3R2		1882		1882
GRK7	FAM160B2		1883		1883
HLX	SBSPON						1884
DRD4	TNFAIP8L3		1885				1885
PPP1R17	FLNC		1886				1886
PCDHGA3	LGALS7B		1887		1887
ODF1	CCL19		1888		1888
CC2D2B	EPB42		1889		1889
SPHK1	APOL3		1890		1890
NKTR	C1orf162				1891
SYNE3	IL1R1				1892
LYZL2	HOXA4		1893				1893
SNAI1	AJAP1						1894
XIRP1	GOLGA8A						1895
TTLL6	LRIT3				1896
MALL	RTEL1-TNFRSF6B		1897				1897
DHRS7C	HSPA1A		1898				1898
CTB-186H2.3	NPIPB4						1899
TCEAL6	ARHGEF10						1900
HIGD1B	ADH4						1901
DPEP3	ZACN		1902		1902
SASH1	AC011755.1		1903				1903
CLDN19	MSRB3		1904				1904
NDRG2	AC004466.1						1905
PRKCE	HSFY2						1906
CGB5	IRAK3		1907				1907
C1QL1	ST6GALNAC6				1908
RP11-553A10.1	CLK1						1909
KIR2DL3	EBF1						1910
EYA4	LMCD1		1911				1911
TMEM132E	NPIPB8		1912				1912
IRGC	FPR1		1913				1913
CTD-2278I10.6	CACNA1H		1914				1914
PKLR	NPIPA2		1915				1915
MSI1	SCAMP5				1916
KLHL10	RP11-211G3.3						1917
VWA5B1	FRMPD1				1918
UGT1A10	CXXC4		1919		1919
HSFY1	DIRAS2				1920
HOXB2	BHMT		1921		1921
SGPP2	FAM156A		1922				1922
BCL2L15	HAVCR1		1923		1923
COX4I2	MACROD2				1924
FAM25A	RP11-347C12.1		1925				1925
FAM162B	C15orf37				1926
SEMA3F	NDUFC2-KCTD14		1927		1927
FAM193B	PALMD				1928
ADAMTSL4	BRICD5						1929
PPP1R15A	NPIPA3						1930
PDE6A	FKBP5		1931		1931
SRGAP1	ADCYAP1R1		1932				1932
RNASE7	PHYKPL		1933		1933
CYP2A6	TMEM252				1934
TP53TG3C	MAP2K6				1935
FZD9	NBEAL2		1936		1936
GIMAP5	SERPINI2						1937
PCDH10	PTGIS						1938
MYOG	PFN2		1939		1939
PLA2G2D	AP000322.54		1940		1940
SERPIND1	GJC2		1941		1941
GATA4	CADM3		1942		1942
MT1G	MGAT4C		1943				1943
SLC6A19	STAC2		1944		1944
ZNF705A	MGAT3				1945
C8orf46	SLC19A3						1946
AC069547.2	ZYX				1947
CA10	RBM6						1948
BLID	NYAP2				1949
KRT35	MYOZ1		1950		1950
SYT10	CCDC150				1951
SYNGAP1	EGFL6				1952
DNAJC5G	ASIC4		1953				1953
CENPT	CACNG7						1954
PRAP1	UBE2S				1955
AQP9	WNT11						1956
GFPT2	PNISR						1957
OPTC	KIAA1462		1958		1958
OSR1	PTPN21				1959
CDKN2D	ODC1		1960		1960
UPK1A	KIAA0087		1961				1961
WDR72	ANKRD20A2						1962
RANBP3L	C10orf54		1963		1963
MYOD1	ZNF80		1964		1964
QRICH2	UGT8		1965		1965
LRP1B	CAPN11				1966
CD27	NCF4		1967		1967
POU3F2	FGD3				1968
GIMAP8	TMPRSS11B						1969
C9orf72	EIF4EBP1		1970		1970
AL138847.1	SMARCD3				1971
USP9Y	C5orf45				1972
FBXO17	FOXS1		1973		1973
LAMB1	STON1						1974
LRRN3	TMEM132D						1975
VSTM2B	SPI1		1976		1976
CYP4Z1	SSX2IP				1977
DACH1	HSPB2-C11orf52		1978				1978
CIDEA	PCDH17		1979				1979
RNF113B	RNF166		1980		1980
MC2R	PLAGL1		1981				1981
TCTEX1D1	PAX5						1982
C2CD4C	THBD				1983
PF4V1	HSPB3						1984
IL17B	ABTB1				1985
ZNF98	ZNF83						1986
NEXN	SRL						1987
RCVRN	FOXD1						1988
CTD-3148I10.1	FLJ27365		1989		1989
PTX4	PLCD1		1990		1990
GJC1	LY6G6D		1991				1991
TLR7	ACCS		1992		1992
MPP3	FCN1		1993				1993
LHFP	DKK2				1994
RPGR	TBXA2R						1995
SNCB	ART5		1996		1996
C20orf202	TTC21A				1997
NPIPB4	PTPRH				1998
TGFB1I1	PDGFRB				1999
NMNAT2	AC010547.9		2000		2000
[truncated: 924 more rows]
