# Supplementary material for: Genomics data analysis via spectral shape and topology
Source: PLoS One. 2023 Apr 26;18(4):e0284820. doi: 10.1371/journal.pone.0284820 (PMC10132553; doi:10.1371/journal.pone.0284820)
Supplement: S3 File — The .xlsx file includes two .xlsx files—one has results from DESeq2 for healthy subjects vs. PI = -1 and healthy subjects vs. PI = +1 (A to H), and another one has a subcategorized list of genes in PI = -1 only, PI = +1 only, and shared genes in PI = +1 and PI = -1. (XLSX) [file pone.0284820.s003.xlsx]

## Sheet: Readme
Sheet names	Comments
GO_Biol_Proc_2021_PI minus1	GO term analysis for Biological Processes (Human 2021 database), unique genes in PI=-1
GO_Biological_Proc_2021_Shared	GO term analysis for Biological Processes (Human 2021 database), shared genes in PI=-1 and PI=+1
GO_Biol_Proc_2021_PI plus1	GO term analysis for Biological Processes (Human 2021 database), unique genes in PI=+1
KEGG_2021_Human_PI minus1	KEGG pathway analysis (Human 2021 database), unique genes in PI=-1
KEGG_2021_Human_Shared	KEGG pathway analysis (Human 2021 database), shared genes in PI=-1 and PI=+1
KEGG_2021_Human_PI plus1	KEGG pathway analysis (Human 2021 database), unique genes in PI=+1

## Sheet: GO_Biol_Proc_2021_PI minus1
Term	Overlap	P-value	Adjusted P-value	Old P-value	Old Adjusted P-value	Odds Ratio	Combined Score	Genes
chloride transport (GO:0006821)	14/76	0.000103551	0.133117	0	0	3.70686	34.0121	GABRB3;SLC12A2;CLIC5;SLC12A4;TTYH1;SLC4A10;CLCNKA;SLC6A1;ANO4;GABRG3;CLCN6;GLRA3;BSND;GABRE
extracellular structure organization (GO:0043062)	27/216	0.000137115	0.133117	0	0	2.35607	20.9565	FBN2;ECM2;ELN;NCAN;PAPLN;ICAM2;LAMC2;ICAM5;MMP21;HAPLN1;MMP20;COMP;ADAMTS13;SPOCK2;ADAMTS17;ADAMTSL2;MMP28;COL27A1;VWF;NPNT;COLQ;BCAN;MMP16;SMOC1;COL6A2;COL6A1;DDR2
peptidyl-tyrosine phosphorylation (GO:0018108)	13/69	0.000143028	0.133117	0	0	3.80876	33.717	PDGFRB;NTRK1;TXK;AATK;TTBK1;ZAP70;EFEMP1;FES;PTK2B;FYN;EPHB2;JAK3;DDR2
external encapsulating structure organization (GO:0045229)	27/217	0.000148155	0.133117	0	0	2.34354	20.6636	FBN2;ECM2;ELN;NCAN;PAPLN;ICAM2;LAMC2;ICAM5;MMP21;HAPLN1;MMP20;COMP;ADAMTS13;SPOCK2;ADAMTS17;ADAMTSL2;MMP28;COL27A1;VWF;NPNT;COLQ;BCAN;MMP16;SMOC1;COL6A2;COL6A1;DDR2
peptidyl-tyrosine modification (GO:0018212)	11/56	0.000313411	0.151545	0	0	4.00595	32.32	PDGFRB;NTRK1;ZAP70;EFEMP1;FES;PTK2B;FYN;EPHB2;JAK3;TTBK1;DDR2
lipoxin biosynthetic process (GO:2001301)	4/7	0.00033977	0.151545	0	0	21.7666	173.855	ALOX5;ALOX5AP;LTC4S;ALOX15B
negative regulation of dendritic cell apoptotic process (GO:2000669)	4/7	0.00033977	0.151545	0	0	21.7666	173.855	CCL21;LILRB1;CCL19;GAS6
cellular response to tumor necrosis factor (GO:0071356)	24/194	0.000367545	0.151545	0	0	2.32456	18.3841	TNFSF18;EDARADD;CCL14;PID1;TNFRSF6B;CCL22;TNFSF14;CCL21;TNFSF12;TNFRSF9;NPNT;TNFRSF1B;TNF;CX3CL1;EDA2R;ZFP36L2;EDAR;HYAL1;TNFSF11;PTK2B;TNFRSF14;CCL19;TDGF1;CCL17
lymphocyte migration (GO:0072676)	9/40	0.000379495	0.151545	0	0	4.75305	37.4382	CCL14;RET;ZAP70;CCL22;CCL21;TBX21;CCL19;CCL17;CX3CL1
leukotriene biosynthetic process (GO:0019370)	6/19	0.000525028	0.166443	0	0	7.54367	56.9702	GGTLC2;ALOX5;ALOX5AP;PLA2G4A;PLA2G5;LTC4S

## Sheet: GO_Biological_Proc_2021_Shared
Term	Overlap	P-value	Adjusted P-value	Old P-value	Old Adjusted P-value	Odds Ratio	Combined Score	Genes
muscle contraction (GO:0006936)	44/129	4.18275e-16	1.57648e-12	0	0	5.59416	198.091	TRIM72;LMOD1;ADRA1A;ACTG2;CACNA1H;LTB4R;LMOD2;TTN;SGCA;MYH11;CACNA1S;ANKRD2;CHRNB2;TMOD1;MYBPC3;CAV3;ACTN2;KCNJ12;TPM2;NEB;SORBS1;KLHL41;MYL4;ACTA1;P2RX6;MYH2;MYL7;MYH3;ACTC1;DES;MYL1;MYOT;MYL2;TNNT2;MYL3;FXYD1;TNNT3;CASQ2;TCAP;NMUR1;MYL9;CRYAB;MYH6;MYH7
myofibril assembly (GO:0030239)	22/43	6.17597e-13	1.16386e-09	0	0	11.2147	315.28	TMOD1;PDGFRA;BMP10;ACTN2;LMOD1;KLHL41;LMOD2;TTN;CSRP3;ACTC1;MYH3;OBSCN;SYNPO2L;MYL2;TNNT2;TNNT3;ANKRD1;CAPN3;TCAP;CASQ1;MYOZ2;MYH6
actin-myosin filament sliding (GO:0033275)	20/38	3.50615e-12	3.30367e-09	0	0	11.8824	313.417	MYBPC3;TMOD1;ACTN2;TPM2;NEB;TTN;MYL4;ACTA1;MYH2;ACTC1;DES;MYH3;MYL1;MYL2;TNNT2;MYL3;TNNT3;TCAP;MYH6;MYH7
muscle filament sliding (GO:0030049)	20/38	3.50615e-12	3.30367e-09	0	0	11.8824	313.417	MYBPC3;TMOD1;ACTN2;TPM2;NEB;TTN;MYL4;ACTA1;MYH2;ACTC1;DES;MYH3;MYL1;MYL2;TNNT2;MYL3;TNNT3;TCAP;MYH6;MYH7
sarcomere organization (GO:0045214)	16/28	9.96399e-11	7.51085e-08	0	0	14.2303	327.716	BMP10;ACTN2;LMOD2;TTN;CSRP3;MYH3;OBSCN;SYNPO2L;TNNT2;TNNT3;ANKRD1;CAPN3;TCAP;CASQ1;MYOZ2;MYH6
cardiac muscle tissue morphogenesis (GO:0055008)	15/32	1.43147e-08	8.99203e-06	0	0	9.40902	169.945	MYBPC3;BMP10;TTN;TGFBR3;ACTC1;MYL2;TNNT2;MYL3;ANKRD1;S1PR1;TCAP;NKX2-5;MYH6;ENG;MYH7
actomyosin structure organization (GO:0031032)	23/76	5.64186e-08	3.03774e-05	0	0	4.64014	77.446	TMOD1;BMP10;ACTN2;LMOD1;SORBS1;KLHL41;LMOD2;TTN;CSRP3;MYH3;OBSCN;ACTC1;SYNPO2L;TNNT2;EPB41L2;TNNT3;ANKRD1;CAPN3;TCAP;CASQ1;MYOZ2;MYH10;MYH6
heart contraction (GO:0060047)	16/41	1.13935e-07	5.36776e-05	0	0	6.82567	109.126	MYBPC3;RYR2;ATP1A2;TTN;MYL4;CSRP3;ACTC1;MYL2;TNNT2;MYL3;CASQ2;TCAP;SCN4B;SGCG;MYH6;MYH7
antimicrobial humoral immune response mediated by antimicrobial peptide (GO:0061844)	20/64	2.28432e-07	9.56621e-05	0	0	4.85408	74.2287	REG1B;DEFA4;REG1A;DEFA5;DEFA3;RNASE3;REG3G;DEFA1;PPBP;CXCL3;F2;CXCL14;GNLY;MUC7;S100A12;PGLYRP1;S100A9;CAMP;PF4V1;PF4
positive regulation of cytosolic calcium ion concentration (GO:0007204)	33/147	2.661e-07	0.000100293	0	0	3.10304	46.9782	RYR2;CHRNA9;FPR1;GPR20;HTR2C;ADRA1D;CACNA1C;FPR2;ADRA1A;JPH2;C1QTNF1;CXCR1;TBXA2R;GPER1;CXCR2;P2RY1;PROK2;CD36;FFAR1;PTGDR;PDGFRA;GPR17;PTGIR;CAV3;TRPC3;CAV1;GPR4;ADCYAP1;DLG4;P2RX2;AGTR1;NMUR2;F2RL3
regulation of cytosolic calcium ion concentration (GO:0051480)	32/148	9.75298e-07	0.000334172	0	0	2.95506	40.8996	RYR2;CALCB;CHRNA9;FPR1;ADRA1D;ATP1A2;CACNA1C;FPR2;ADRA1A;C1QTNF1;CALB1;CXCR1;TBXA2R;GPER1;CXCR2;P2RY1;CDH23;PROK2;CD36;FFAR1;PTGDR;PDGFRA;PTGIR;CAV3;TRPC3;TRPC4;CAV1;F2;ADCYAP1;DLG4;AGTR1;NMUR2
cardiac muscle contraction (GO:0060048)	13/34	2.33092e-06	0.000704421	0	0	6.5921	85.4946	MYBPC3;RYR2;ATP1A2;TTN;MYL4;CSRP3;TNNT2;MYL3;CASQ2;TCAP;SCN4B;MYH6;MYH7
defense response to bacterium (GO:0042742)	35/176	2.42968e-06	0.000704421	0	0	2.66008	34.3888	CRP;SERPINE1;FPR2;REG3G;EPX;CFP;MPO;GNLY;STAB1;S100A12;IL12A;CTSG;NLRP1;PGLYRP1;ELANE;CAMP;CHGA;SLC11A1;DEFA4;DEFA5;SFTPD;PLA2G2A;DEFA3;RNASE3;AZU1;DEFA1;RNASE2;IRGM;FGR;IL6;TF;BPI;LYG2;S100A9;S100A8
hydrogen peroxide catabolic process (GO:0042744)	10/21	3.2557e-06	0.00087648	0	0	9.66908	122.17	HBZ;HBM;HBG2;GPX3;HBG1;HBE1;HBB;HBA1;HBD;MPO
heart development (GO:0007507)	33/164	3.56921e-06	0.000896823	0	0	2.69783	33.8393	ACVRL1;FOXC2;POPDC3;NDRG4;BMP10;RAMP2;GATA5;LDB3;CACNA1C;CSRP3;SCUBE1;SOX17;SOX18;GPC3;NKX2-5;CER1;SGCG;MYBPC3;MYOCD;FOXF1;OSR1;NTRK3;TBX5;POU6F1;TBX2;TGFBR3;SYNPO2L;MYL2;TCAP;TEK;FGF12;MYH6;MYH7
muscle organ development (GO:0007517)	17/58	4.8785e-06	0.00114919	0	0	4.42082	54.0697	TRIM72;TAGLN;LAMA2;CAV3;FHL1;TCF21;NEB;CACNA1H;POU6F1;MYH3;SGCA;CAPN3;SPEG;ITGA7;ANKRD2;SGCG;MYH6
striated muscle contraction (GO:0006941)	16/54	7.90712e-06	0.00175305	0	0	4.48737	52.7165	MYBPC3;RYR2;ATP1A2;KLHL41;TTN;MYL4;CSRP3;MYH3;TNNT2;MYL3;TNNT3;CASQ2;TCAP;SCN4B;MYH6;MYH7
cardiac myofibril assembly (GO:0055003)	8/15	1.12519e-05	0.00235603	0	0	12.1439	138.38	PDGFRA;CSRP3;ACTC1;MYL2;NRAP;TCAP;NEB;TTN
negative regulation of inflammatory response (GO:0050728)	38/212	1.20359e-05	0.00238754	0	0	2.34023	26.5093	VIPR1;ADCYAP1R1;RAMP2;VIPR2;RAMP3;CALCB;CALCRL;ADCY4;GPR20;ADM;ADRB1;FPR2;PTH1R;MEFV;RXFP1;INS;CDH5;GPER1;ENPP3;CGA;ELANE;TSHB;PTGDR;PTGIR;PTGIS;ADIPOQ;GLP2R;NR1H4;SCTR;APOA1;NR1D1;KLF4;FGR;ADCYAP1;IL6;LRFN5;TEK;VIP
phospholipase C-activating G protein-coupled receptor signaling pathway (GO:0007200)	20/81	1.3119e-05	0.00243543	0	0	3.49804	39.323	CHRM2;GPR17;CHRM1;ACTN2;FPR1;GPR20;HTR2C;ADRA1D;GPR4;PTH1R;FPR2;ADRA1A;LTB4R;CXCR2;P2RY1;AGTR1;NMUR2;NMUR1;VIP;F2RL3
metal ion transport (GO:0030001)	21/88	1.41767e-05	0.00243543	0	0	3.34488	37.3419	CHRNB2;RYR2;RAMP2;SLC30A8;CALCRL;RAMP3;TRPC3;TRPC4;CHRNA4;SLC11A1;CAV1;CAMK2A;CACNA1D;CACNA1C;CACNG7;SLN;CDH23;NMUR2;NMUR1;CACNA1S;CACNG3
cardiac muscle cell development (GO:0055013)	10/24	1.42158e-05	0.00243543	0	0	7.59589	84.7789	PDGFRA;BMP10;CSRP3;ACTC1;MYL2;TCAP;MYH11;NKX2-5;MYH6;TTN
hydrogen peroxide metabolic process (GO:0042743)	11/29	1.54119e-05	0.00252553	0	0	6.50107	72.0343	DUOX1;HBZ;HBM;HBG2;GPX3;HBG1;HBE1;HBB;HBD;HBA1;MPO
killing by host of symbiont cells (GO:0051873)	8/16	2.07964e-05	0.00316362	0	0	10.6254	114.549	DCD;DEFA5;CFHR5;DEFA1;REG3G;F2;CAMP;PF4
regulation of blood circulation (GO:1903522)	12/35	2.09845e-05	0.00316362	0	0	5.55203	59.805	DES;CAV3;DMPK;KCNJ12;TNNT2;HSPB7;FXYD1;AGTR1;AGER;CACNA1H;MYH6;TBX2
ventricular cardiac muscle tissue development (GO:0003229)	10/25	2.18617e-05	0.0031691	0	0	7.08911	76.0716	MYBPC3;TGFBR3;BMP10;MYL2;TNNT2;MYL3;TBX5;ADAMTS9;MYH6;MYH7
striated muscle hypertrophy (GO:0014897)	5/6	2.65948e-05	0.00369623	0	0	53.0546	558.919	RYR2;CSRP3;MYOC;TCAP;TTN
adult heart development (GO:0007512)	6/9	2.74594e-05	0.00369623	0	0	21.2318	222.994	BMP10;SCUBE1;TCAP;NKX2-5;MYH6;MYH7
adenylate cyclase-modulating G protein-coupled receptor signaling pathway (GO:0007188)	31/165	2.90182e-05	0.00377136	0	0	2.47425	25.85	CHRM2;VIPR1;ADCYAP1R1;RAMP2;VIPR2;CALCB;CALCRL;RAMP3;FPR1;ADCY4;CACNA1D;ADM;ADRA1D;FPR2;PTH1R;RXFP1;GRK5;TBXA2R;GPER1;S1PR1;PTGIR;GABBR1;PDE2A;GLP2R;SCTR;GPR4;ADCYAP1;MTNR1A;VIP;LGR5;PF4
regulation of heart contraction (GO:0008016)	21/93	3.46277e-05	0.0043504	0	0	3.11174	31.9602	RYR2;BMP10;CAV3;DMPK;NPR1;KCNJ12;NPR2;HSPB7;ATP1A2;ATP1B2;CACNA1H;TBX2;DES;TNNT2;NPPA;FXYD1;CASQ2;FXYD6;CASQ1;NKX2-5;MYH6
vasculature development (GO:0001944)	8/17	3.63049e-05	0.00441398	0	0	9.44425	96.5538	ACVRL1;PDGFRA;CDH5;FOXF1;SOX18;FLT4;NOTCH4;TCF21
complement activation, lectin pathway (GO:0001867)	6/10	6.36091e-05	0.00749196	0	0	15.923	153.86	FCN1;MFAP4;FCN3;KRT1;MASP2;MASP1
negative regulation of growth (GO:0045926)	25/126	6.62568e-05	0.00756733	0	0	2.64278	25.4288	ACVRL1;BMP10;NPR1;MT1M;FHL1;WFDC1;MT1X;MT2A;WNT11;SOX17;CCDC85B;GNG4;HYAL2;DACT3;SLIT3;MSX1;SLIT2;TSPYL2;GDF2;MT1A;BCL6;MYL2;SCGB3A1;HSPA1B;HSPA1A
regulation of muscle contraction (GO:0006937)	10/28	6.89762e-05	0.00764622	0	0	5.90662	56.5957	CHRM2;MYBPC3;CNN1;CAV1;MYL2;MYL3;TNNT3;NMUR2;ATP1A2;MYL9
regulation of inflammatory response (GO:0050727)	35/206	8.17254e-05	0.00880066	0	0	2.18977	20.6104	SERPINE1;FPR2;MEFV;LILRA5;CDH5;CASP12;NLRP6;HYAL2;GPER1;S100A12;FFAR2;ENPP3;NLRP1;ELANE;PTGIS;TSLP;PDE2A;ADIPOQ;PLA2G2A;NR1H4;APOA1;GPR4;NR1D1;MMP8;KLF4;SELE;IL6;LRFN5;BCL6;BCL6B;AGTR1;TEK;DNASE1L3;S100A9;S100A8
ventricular cardiac muscle tissue morphogenesis (GO:0055010)	11/34	8.5047e-05	0.00890395	0	0	5.0864	47.6713	MYBPC3;TGFBR3;RYR2;BMP10;MYL2;TNNT2;MYL3;NKX2-5;MYH6;ENG;MYH7
sprouting angiogenesis (GO:0002040)	14/52	9.30714e-05	0.00948071	0	0	3.92187	36.4033	ACVRL1;CCBE1;RAMP2;ANGPT1;YJEFN3;FLT4;FGF2;NR4A1;BMPER;CDH13;SLIT2;TEK;RECK;ENG
extracellular matrix assembly (GO:0085029)	9/24	0.000103119	0.0102277	0	0	6.37648	58.5338	NTNG1;MFAP4;RAMP2;TNXB;HAS1;LAMB1;MYH11;FBLN5;GPM6B
cardiac muscle tissue development (GO:0048738)	14/53	0.000116526	0.0109797	0	0	3.8211	34.6092	MYOCD;GATA5;TBX18;TTN;TBX2;CSRP3;ACTC1;NPPA;ANKRD1;TCAP;MSX1;NKX2-5;ADAMTS9;SGCG
heart morphogenesis (GO:0003007)	14/53	0.000116526	0.0109797	0	0	3.8211	34.6092	ACVRL1;MYBPC3;RYR2;TBX3;TTN;TBX2;TGFBR3;ACTC1;SOX17;SYNPO2L;ANKRD1;TCAP;NKX2-5;ENG
response to muscle stretch (GO:0035994)	7/15	0.000122153	0.0112036	0	0	9.29179	83.7212	RYR2;CSRP3;CAV3;NPPA;ANKRD1;TCAP;TTN
defense response to Gram-negative bacterium (GO:0050829)	17/73	0.000125608	0.0112036	0	0	3.23401	29.049	CHGA;SLC11A1;DEFA4;SERPINE1;DEFA5;DEFA3;RNASE3;AZU1;DEFA1;F2;RNASE2;IRGM;IL6;CTSG;BPI;CAMP;ELANE
cell-cell adhesion via plasma-membrane adhesion molecules (GO:0098742)	30/170	0.000127821	0.0112036	0	0	2.28971	20.527	ROBO3;ROBO4;TENM2;GATA5;NEXN;CLDN2;CDH7;CDH6;CDH5;SLITRK2;SLITRK1;MPZ;CDH22;CDH23;LRRC4B;NTNG1;GRID2;DSCAM;PCDHGC3;SELE;IGFN1;PTPRD;CLDN5;MAG;LRFN5;CLDN15;MYOT;CDH12;CDH13;CDH18
negative regulation of cell growth (GO:0030308)	24/126	0.000178027	0.0150783	0	0	2.51059	21.6753	TSPYL2;ACVRL1;BMP10;NPR1;FHL1;GDF2;SEMA3G;WFDC1;MAG;WNT11;SOX17;BCL6;CCDC85B;GNG4;MYL2;HYAL2;SCGB3A1;DACT3;SLIT3;OSTN;MSX1;SLIT2;HSPA1B;HSPA1A
cellular divalent inorganic cation homeostasis (GO:0072503)	22/111	0.000180027	0.0150783	0	0	2.63632	22.7314	RYR2;CASR;SLC24A4;CCL23;SLC30A8;CALCB;DMPK;SLC11A1;CAV1;MT1M;HTR2C;MT1X;PTH1R;SLC39A12;SLC30A10;CDH5;MT2A;CSRP3;MT1A;RGN;CTRC;ELANE
membrane depolarization during action potential (GO:0086010)	9/26	0.000210262	0.016459	0	0	5.62569	47.6336	SCN7A;ATP1A2;CACNA1D;CACNA1C;SCN2A;SCN3A;SCN4B;CACNA1H;SCN1A
cellular response to hormone stimulus (GO:0032870)	17/76	0.000211917	0.016459	0	0	3.06907	25.9622	RAMP2;RAMP3;CAV1;LMO2;ARID5A;UCP1;ATP1A2;AKR1C4;GATA1;CACNA1H;GHR;NR4A3;GPER1;CYP11B1;KLF9;SLIT3;SLIT2
adenylate cyclase-inhibiting G protein-coupled acetylcholine receptor signaling pathway (GO:0007197)	5/8	0.00021398	0.016459	0	0	17.6829	149.414	CHRM2;CHRM3;CHRM1;HRH3;CHRM5
skeletal myofibril assembly (GO:0014866)	5/8	0.00021398	0.016459	0	0	17.6829	149.414	ACTA1;ACTC1;TCAP;MYH11;TTN
blood vessel morphogenesis (GO:0048514)	14/56	0.000220082	0.0165898	0	0	3.54758	29.876	CCBE1;EGFL7;RAMP2;FLT4;CAV1;GDF2;ADM;RASIP1;TGFBR3;SOX17;SOX18;ANGPTL3;NKX2-5;ENG
regulation of feeding behavior (GO:0060259)	6/12	0.000240393	0.0176699	0	0	10.6142	88.4504	NR4A3;SGIP1;LEPR;GNB3;INSL5;INS
defense response to Gram-positive bacterium (GO:0050830)	16/70	0.00024755	0.0176699	0	0	3.15501	26.1989	CRP;CHGA;DEFA4;DEFA5;PLA2G2A;DEFA3;RNASE3;REG3G;DEFA1;RNASE2;FGR;IL6;IL12A;LYG2;PGLYRP1;CAMP
positive regulation of macromolecule metabolic process (GO:0010604)	54/384	0.000248476	0.0176699	0	0	1.75501	14.5668	FGF2;ACTG2;RIMS2;CDH5;FGF7;C1QTNF1;GPER1;ZC3H12A;ITGAX;CD36;HOXA5;FOXD1;MUSK;SLC11A1;OSR1;MMP8;POU3F3;CLDN5;IL1A;ACTA1;CRP;RAMP2;RAMP3;GATA5;GATA2;INS;TTN;WNT11;CAMK2N1;SRY;FGF22;FGF21;NTRK2;ANGPT1;WNT3A;NTRK3;PDE2A;AZU1;KLF4;SELE;KLF2;CTCFL;FGF17;GH1;MAPK11;IL6;RGCC;ACTC1;SLC26A9;FGFR4;HSPA1B;HSPA1A;PF4;FGF10
anterograde trans-synaptic signaling (GO:0098916)	38/244	0.000268839	0.0187639	0	0	1.97321	16.2225	CHRM2;GRIA1;CHRM3;SNAP25;CHRM1;DOC2A;CHRNA4;NRXN1;CHRM5;CHRNA9;GRIK4;HTR2C;GRIK1;SLC1A6;GABRR2;GABRR1;HRH3;MPZ;NPTX1;NTSR1;GABRA2;GABRQ;CHRNB2;SYT5;NPY5R;NPFF;GABRA3;HTR3C;GRIN2B;GABRG2;DLG4;SST;SYT10;PNOC;PLP1;PMP22;RAPSN;KCNK3
peptide hormone secretion (GO:0030072)	9/27	0.000291369	0.0199668	0	0	5.31286	43.2516	RIMS2;EXOC3L1;ADCYAP1;IL6;SLC30A8;GAL;PTPRN;LTBP4;VIP
regulation of angiogenesis (GO:0045765)	33/203	0.000300027	0.0201739	0	0	2.07445	16.8272	RAMP2;HSPB6;YJEFN3;NPR1;SERPINE1;ECSCR;GATA2;FGF2;CDH5;BMPER;ADAMTS1;ZC3H12A;STAB1;ITGAX;PROK2;HOXA5;PROK1;SEMA6A;PTGIS;TIE1;KRT1;GDF2;KLF4;DCN;CLDN5;IL1A;IL6;RGCC;RHOJ;ANGPTL3;TEK;RAPGEF3;PF4
calcium ion transport (GO:0006816)	22/115	0.000305097	0.0201739	0	0	2.52237	20.4183	CHRNB2;RYR2;CASR;RAMP2;SLC24A4;CALCRL;RAMP3;TRPC3;CHRNA4;TRPC4;CAV1;CAMK2A;CACNA1D;CACNA1C;CACNA1H;CACNG7;SLN;CDH23;NMUR2;NMUR1;CACNA1S;CACNG3
muscle cell development (GO:0055001)	10/33	0.000326062	0.0208293	0	0	4.62131	37.1018	RAMP2;CAV3;NRAP;TCAP;MYH11;NEB;NKX2-5;MYH6;TTN;ENG
vasculogenesis (GO:0001570)	10/33	0.000326062	0.0208293	0	0	4.62131	37.1018	TGFBR3;RAMP2;EGFL7;SOX17;SOX18;CAV1;ADM;NKX2-5;RASIP1;ENG
inorganic cation transmembrane transport (GO:0098662)	41/274	0.000372412	0.0233937	0	0	1.88281	14.8658	KCNE1;SLC24A4;KCNC1;KCNK9;KCNC2;LRRC38;UCP1;KCNA4;KCNA5;CACNA1D;ATP1A2;CACNA1C;SLC30A10;CACNA1H;SLC6A4;SLC25A27;ASIC4;SCN7A;SCN3A;ASIC3;SCN1A;KCNH5;SLC30A8;KCNH6;SCARA5;TRPC3;SLC6A16;KCNH7;ABCC8;TRPC4;KCNJ12;SLC11A1;SLC6A15;SLC12A1;KCNK17;ATP4A;RHAG;KCNA10;SCN2A;SCN4B;KCNK3
neutrophil activation involved in immune response (GO:0002283)	64/485	0.000424911	0.0262539	0	0	1.6319	12.6694	ARHGAP9;FCN1;SNAP25;MS4A3;HBB;SLC2A3;EPX;MPO;FCAR;RAB44;HK3;MMP25;FCGR3B;ITGAX;CTSG;CD36;PGLYRP1;CAMP;ARG1;SLC11A1;KRT1;RNASE3;RNASE2;OLFM4;MMP8;CEACAM3;FGR;FLG2;CLEC4D;CRISPLD2;BPI;PRTN3;S100A9;DNASE1L3;S100A8;CFD;FPR1;FPR2;RETN;CFP;LILRA3;CXCR1;CXCR2;S100A12;ELANE;MGAM;DEFA4;HSPA6;PRG2;AZU1;DEFA1;PPBP;PRG3;LILRB2;LILRB3;PTPRB;NFASC;P2RX1;TARM1;PTX3;FOLR3;HSPA1B;HSPA1A;SIGLEC5
regulation of peptide hormone secretion (GO:0090276)	16/74	0.000483007	0.0293621	0	0	2.93678	22.4237	SNAP25;CELA2A;KCNC2;ABCC8;HTR2C;CACNA1D;KCNA5;CACNA1C;ADRA2C;INS;G6PC2;IL6;RFX6;FFAR2;FFAR1;RAPGEF3
external encapsulating structure organization (GO:0045229)	34/217	0.000491609	0.0294107	0	0	1.98522	15.1231	VIT;COL13A1;LAMA2;LAMC3;SERPINE1;ITGA2B;FGF2;ADAMTS10;FBLN5;TGM1;ADAMTS4;ADAMTS15;MMP25;MMP27;ADAMTSL4;ADAMTS1;ADAMTSL3;ITGAX;TNR;ADAMTS8;ADAMTS9;JAM2;TGM3;LAMB1;MMP8;DCN;ADAMTS20;MMP23B;COL5A3;ITGA10;ITGA8;MMP19;ITGA7;RECK
neutrophil mediated immunity (GO:0002446)	64/488	0.000501365	0.0295257	0	0	1.62008	12.3096	ARHGAP9;FCN1;SNAP25;MS4A3;HBB;SLC2A3;EPX;MPO;FCAR;RAB44;HK3;MMP25;FCGR3B;ITGAX;CTSG;CD36;PGLYRP1;CAMP;ARG1;SLC11A1;KRT1;RNASE3;RNASE2;OLFM4;MMP8;CEACAM3;FGR;FLG2;CLEC4D;CRISPLD2;BPI;PRTN3;S100A9;S100A8;CFD;FPR1;FPR2;RETN;CFP;LILRA3;CXCR1;CXCR2;S100A12;ELANE;MGAM;DEFA4;HSPA6;PRG2;AZU1;DEFA1;PPBP;PRG3;LILRB2;LILRB3;PTPRB;NFASC;IL6;P2RX1;TARM1;PTX3;FOLR3;HSPA1B;HSPA1A;SIGLEC5
lipid catabolic process (GO:0016042)	9/29	0.00053151	0.0308194	0	0	4.78105	36.0481	HSD11B1;ACADL;CYP4F2;LIPG;CYP4F3;CYP1A2;CYP4F12;PNLIP;PLA1A
neutrophil degranulation (GO:0043312)	63/481	0.00057152	0.0326373	0	0	1.61723	12.0762	ARHGAP9;FCN1;SNAP25;MS4A3;HBB;SLC2A3;EPX;MPO;FCAR;RAB44;HK3;MMP25;FCGR3B;ITGAX;CTSG;CD36;PGLYRP1;CAMP;ARG1;SLC11A1;KRT1;RNASE3;RNASE2;OLFM4;MMP8;CEACAM3;FGR;FLG2;CLEC4D;CRISPLD2;BPI;PRTN3;S100A9;S100A8;CFD;FPR1;FPR2;RETN;CFP;LILRA3;CXCR1;CXCR2;S100A12;ELANE;MGAM;DEFA4;HSPA6;PRG2;AZU1;DEFA1;PPBP;PRG3;LILRB2;LILRB3;PTPRB;NFASC;P2RX1;TARM1;PTX3;FOLR3;HSPA1B;HSPA1A;SIGLEC5
regulation of cardiac conduction (GO:1903779)	13/55	0.00065558	0.0348289	0	0	3.29226	24.1322	RYR2;DMPK;NPR1;NPR2;ATP1A2;ATP1B2;TBX5;NPPA;FXYD1;CASQ2;FXYD6;CASQ1;NKX2-5
regulation of ERK1 and ERK2 cascade (GO:0070372)	36/238	0.000670836	0.0348289	0	0	1.90454	13.9164	NDRG4;RAMP3;FLT4;HTR2C;FBLN1;FPR2;SLC30A10;FGF2;AGER;ADRA1A;BMPER;CAMK2N1;GPER1;P2RY1;TIMP3;CCL2;TNFAIP8L3;CD36;CCL16;FGF21;PDGFRA;NTRK2;EPHA7;CCL23;SEMA6A;ANGPT1;NTRK3;ADIPOQ;PLA2G2A;DUSP26;TGFBR3;ADCYAP1;TEK;FGFR4;FGF10;MAP3K12
cGMP-mediated signaling (GO:0019934)	6/14	0.000671423	0.0348289	0	0	7.95976	58.1549	KCNC2;PDE2A;NPPA;HTR2C;CD36;INS
striated muscle cell development (GO:0055002)	6/14	0.000671423	0.0348289	0	0	7.95976	58.1549	TMOD1;LMOD1;CAPN3;KLHL41;MYH6;LMOD2
synaptic membrane adhesion (GO:0099560)	6/14	0.000671423	0.0348289	0	0	7.95976	58.1549	NTNG1;PTPRD;LRFN5;SLITRK2;SLITRK1;LRRC4B
extracellular matrix organization (GO:0030198)	43/300	0.000682494	0.0348289	0	0	1.78999	13.0486	VIT;PRSS1;COL13A1;LAMA2;LAMC3;SERPINE1;ITGA2B;KLK2;FGF2;ADAMTS10;FBLN5;ADAMTS4;ADAMTS15;MMP25;SCUBE1;MMP27;ADAMTSL4;ADAMTS1;ADAMTSL3;HAS1;ITGAX;TNR;CTSG;A2M;ADAMTS8;ADAMTS9;ELANE;GPM6B;JAM2;CTRB2;CTRB1;LAMB1;MMP8;DCN;ADAMTS20;MMP23B;COL5A3;ITGA10;ITGA8;MMP19;ITGA7;KLKB1;RECK
regulation of striated muscle contraction (GO:0006942)	9/30	0.000701645	0.0348289	0	0	4.55313	33.0652	MYBPC3;RYR2;BMP10;CAV3;MYL2;MYL3;TNNT3;ATP1A2;NKX2-5
response to fatty acid (GO:0070542)	7/19	0.000702295	0.0348289	0	0	6.19317	44.9696	GLDC;NR1H4;UCP1;PDK4;FFAR2;CD36;FFAR1
inflammatory response (GO:0006954)	35/230	0.000707715	0.0348289	0	0	1.91771	13.9101	CRP;IL22;FPR1;ADM;FPR2;HPR;MEFV;CXCL3;LTB4R;MMP25;SCUBE1;TBXA2R;CXCR2;PROK2;CCL2;PF4V1;CCL16;PTGDR;AOC3;CCL23;PTGIR;SLC11A1;PLA2G4B;AZU1;PPBP;SELE;IL1A;IL6;AGTR1;CARD18;PTX3;CDO1;S100A9;S100A8;PF4
regulation of type B pancreatic cell proliferation (GO:0061469)	4/6	0.00072079	0.0348289	0	0	21.2084	153.446	NR4A1;NR4A3;PTPRN;NR1D1
skeletal muscle thin filament assembly (GO:0030240)	4/6	0.00072079	0.0348289	0	0	21.2084	153.446	ACTA1;ACTC1;TCAP;TTN
taurine metabolic process (GO:0019530)	4/6	0.00072079	0.0348289	0	0	21.2084	153.446	GHR;BAAT;CDO1;CSAD
positive regulation of ERK1 and ERK2 cascade (GO:0070374)	28/172	0.00080981	0.0386351	0	0	2.0748	14.7699	NDRG4;RAMP3;FLT4;HTR2C;FPR2;SLC30A10;FGF2;AGER;ADRA1A;BMPER;GPER1;P2RY1;CCL2;TNFAIP8L3;CD36;CCL16;FGF21;PDGFRA;NTRK2;CCL23;ANGPT1;NTRK3;PLA2G2A;ADCYAP1;TEK;FGFR4;FGF10;MAP3K12
cellular response to purine-containing compound (GO:0071415)	5/10	0.000830659	0.0386513	0	0	10.6086	75.2499	RYR2;GSTM2;P2RY1;CASQ2;CACNA1S
regulation of long-term synaptic depression (GO:1900452)	5/10	0.000830659	0.0386513	0	0	10.6086	75.2499	ARC;GRID2;LILRB2;AGER;SHANK3
regulation of AMPA receptor activity (GO:2000311)	8/25	0.000862721	0.0396536	0	0	4.99771	35.2609	PRRT1;CACNG7;ARC;GSG1L;SHISA9;CACNG3;SHANK3;SHISA7
cardiac muscle cell action potential involved in contraction (GO:0086002)	9/31	0.000913688	0.0414902	0	0	4.34594	30.413	RYR2;KCNE1;CAV3;CACNA1D;KCNA5;CACNA1C;FGF12;SCN4B;SCN1A
glucose homeostasis (GO:0042593)	17/86	0.000967095	0.0433926	0	0	2.62283	18.2056	SLC30A8;CAV3;ADIPOQ;ACSM2A;SLC2A4;CARTPT;NR1D1;INS;HK3;G6PC2;IL6;RFX6;CYP11B1;LEPR;PDK4;FFAR2;FGFR4
positive regulation of heart contraction (GO:0045823)	7/20	0.00100044	0.0436872	0	0	5.71646	39.4854	CHGA;RYR2;NPPA;ADM;ATP1A2;NKX2-5;ADRA1A
regulation of smooth muscle contraction (GO:0006940)	7/20	0.00100044	0.0436872	0	0	5.71646	39.4854	CHRM2;CHRM3;CNN1;MYOCD;CAV1;NMUR2;PROK2
branching morphogenesis of an epithelial tube (GO:0048754)	11/44	0.00102002	0.0436872	0	0	3.54312	24.4048	NOTCH4;TIE1;GDF2;TCF21;SLIT2;HOXD11;FGF2;RASIP1;HOXA11;ENG;FGF10
cardiac ventricle morphogenesis (GO:0003208)	11/44	0.00102002	0.0436872	0	0	3.54312	24.4048	MYBPC3;TGFBR3;BMP10;NPY5R;FOXF1;MYL2;TNNT2;MYL3;MYH6;ENG;MYH7
negative regulation of angiogenesis (GO:0016525)	17/87	0.00110702	0.0462946	0	0	2.58522	17.5952	SEMA6A;YJEFN3;NPR1;SERPINE1;ECSCR;GDF2;KLF4;DCN;KLF2;CLDN5;RGCC;ADAMTS1;STAB1;TEK;ADAMTS9;HOXA5;PF4
adenylate cyclase-activating G protein-coupled receptor signaling pathway (GO:0007189)	21/118	0.00110836	0.0462946	0	0	2.30657	15.6959	PTGIR;RAMP2;CALCB;CALCRL;RAMP3;ADCY4;ADRB1;ADM;ADRA1D;GPR4;PTH1R;ADRA2C;RXFP1;ADRA1A;ADCYAP1;TBXA2R;GPER1;S1PR1;VIP;LGR5;PF4
regulation of phagocytosis (GO:0050764)	13/58	0.00111775	0.0462946	0	0	3.07227	20.8805	TUB;IL15RA;SLC11A1;ADIPOQ;SFTPD;APOA2;APOA1;FPR2;AZU1;OLFM4;GATA2;FGR;PRTN3
response to lipopolysaccharide (GO:0032496)	26/159	0.00114141	0.0467607	0	0	2.08475	14.1252	SERPINE1;CXCL3;ZFP36;ZC3H12A;ANKRD1;CCL2;IL12A;CTSG;PF4V1;SLC11A1;DEFA4;DEFA5;DEFA3;IRAK3;DEFA1;NR1D1;PPBP;LILRB2;SMAD6;SELE;IRGM;IL1A;IL6;S100A9;S100A8;PF4
nervous system development (GO:0007399)	58/447	0.00115927	0.0469815	0	0	1.59767	10.8002	CHRM2;CNTFR;CHRM3;SH3GL3;CHRM1;DOC2A;MYT1L;MSI1;GRIK1;LDB2;FGF2;HAPLN2;EDNRB;DPYSL5;MPZ;TRIM3;DPF1;PRX;ZIC1;CER1;SRRM4;SEMA6A;RBFOX3;ACTL6B;DSCAM;SOX10;IGFN1;POU3F2;POU3F3;NAV3;FEZ1;TAGLN3;SHANK3;NRXN1;NTN5;ASCL1;SNTG2;GBX2;MOBP;SLITRK1;IGF2BP1;NPTX1;GPM6B;LGI1;MOG;ZBTB16;ZIC4;VAX1;TBX3;FGF17;NFASC;DLG4;MAB21L2;PMP22;NMUR2;SCN2A;SCRG1;FGF12
regulation of cell migration involved in sprouting angiogenesis (GO:0090049)	9/32	0.0011749	0.0471084	0	0	4.15675	28.0439	FOXC2;STARD13;TBXA2R;MMRN2;RHOJ;GATA2;MEOX2;KLF4;FGF2
positive regulation of synaptic transmission (GO:0050806)	15/73	0.00124881	0.0495451	0	0	2.75162	18.3961	LGI1;NRXN1;ADRA1A;AGER;GRIN2B;SHISA7;INS;RIMS2;CACNG7;ARC;DLG4;GPER1;CCL2;SHANK3;CACNG3

## Sheet: GO_Biol_Proc_2021_PI plus1
Term	Overlap	P-value	Adjusted P-value	Old P-value	Old Adjusted P-value	Odds Ratio	Combined Score	Genes
retinoid metabolic process (GO:0001523)	15/92	0.000309889	0.259351	0	0	3.12556	25.2523	RARRES2;ABCA4;APOC3;APOA4;CYP3A4;RLBP1;CYP2C8;AWAT2;ALDH1A2;RHO;SDC1;LRAT;ALDH8A1;UGT1A8;UGT1A7
epidermis development (GO:0008544)	14/83	0.00033954	0.259351	0	0	3.25401	25.9928	CERS3;COL17A1;SPRR2E;WNT10A;CALML5;BNC1;SPINK5;KLK5;DLL1;KRT85;KRT9;CASP14;KRT14;ZNF750
positive regulation of p38MAPK cascade (GO:1900745)	7/24	0.000353382	0.259351	0	0	6.58263	52.3185	SPHK1;HAND2;IL1B;RELL2;GDF6;XDH;SASH1
positive regulation of icosanoid secretion (GO:0032305)	4/7	0.000368958	0.259351	0	0	21.2768	168.189	AVPR1B;IL1B;CYP4A11;PLA2G10
extracellular structure organization (GO:0043062)	26/216	0.000456316	0.259351	0	0	2.20308	16.9468	COL17A1;LAMA5;ITGB4;LAMA4;COL11A2;PDGFB;ICAM4;THBS1;ADAMTS16;ADAMTS19;COL10A1;ITGB6;ADAMTS6;JAM3;FGB;FGA;MMP7;COL23A1;SPINK5;TEX14;MFAP5;COL2A1;MMP13;MATN1;COL4A6;ITGA5
external encapsulating structure organization (GO:0045229)	26/217	0.000489959	0.259351	0	0	2.19142	16.7013	COL17A1;LAMA5;ITGB4;LAMA4;COL11A2;PDGFB;ICAM4;THBS1;ADAMTS16;ADAMTS19;COL10A1;ITGB6;ADAMTS6;JAM3;FGB;FGA;MMP7;COL23A1;SPINK5;HRNR;MFAP5;COL2A1;MMP13;MATN1;COL4A6;ITGA5
spermatid development (GO:0007286)	9/43	0.000780376	0.354068	0	0	4.23507	30.305	FAM9B;PRM2;SPINK2;DPY19L2;RIMBP3C;SYCP3;SPANXB1;TNP1;TSSK2
regulation of acrosome reaction (GO:0060046)	5/14	0.000916611	0.358213	0	0	8.87002	62.0443	SERPINA10;PLA2G10;PRSS37;SPINK13;IQCF1
regulation of peptide hormone secretion (GO:0090276)	12/74	0.00126281	0.358213	0	0	3.09991	20.6901	FGB;DPP4;NEUROD1;FGA;NOS2;RASL10B;IL1B;SLC2A2;GCG;GCK;GIP;RAPGEF4
extracellular matrix organization (GO:0030198)	31/300	0.00183032	0.358213	0	0	1.85547	11.6955	COL17A1;LAMA5;TMPRSS6;ITGB4;LAMA4;COL11A2;KLK5;PDGFB;ICAM4;THBS1;ADAMTS16;ADAMTS19;HAS3;COL10A1;ITGB6;ADAMTS6;JAM3;FGB;FGA;MMP7;DST;COL23A1;SPINK5;MFAP5;COL2A1;MMP13;OPTC;MATN1;COL4A6;COL20A1;ITGA5

## Sheet: KEGG_2021_Human_PI minus1
Term	Overlap	P-value	Adjusted P-value	-log10(p-val)	Old P-value	Old Adjusted P-value	Odds Ratio	Combined Score	Genes
Fc epsilon RI signaling pathway (inflamatory signaling transduction)	13/68	0.000122488	0.0330414	3.91191	0	0	3.87822	34.9331	VAV3;PLA2G4F;IL13;PLA2G4C;PLA2G4A;PIK3R1;TNF;ALOX5;INPP5D;ALOX5AP;RAC3;FYN;MAP2K6
Cytokine-cytokine receptor interaction	33/295	0.000227872	0.0330414	3.64231	0	0	2.0802	17.4461	CCL14;TNFRSF6B;CXCL1;TNF;CXCL2;CX3CL1;EDA2R;TNFSF11;TNFRSF14;CCL19;AMH;CCL17;TNFSF18;NGFR;CCL22;IL4R;TNFSF14;CCL21;IL1R1;IL11RA;TNFSF12;TNFRSF9;IL13;IL16;TNFRSF1B;GDF5;EPOR;TGFBR2;EDAR;IL3RA;ACKR4;FAS;IL7R
Vascular smooth muscle contraction	18/133	0.000665642	0.0643454	3.17676	0	0	2.57121	18.8078	GUCY1A2;EDN1;PLA2G4F;EDN3;PLA2G4C;PLA2G4A;PLA2G5;AVPR1A;ADRA1B;MYLK;ACTA2;ADORA2A;KCNMB1;ARHGEF1;PPP1R12B;PLCB2;PPP1R12C;PRKG1
TNF signaling pathway	15/112	0.00201005	0.128387	2.69679	0	0	2.53606	15.7479	JUN;EDN1;MLKL;TNFAIP3;CXCL1;PIK3R1;CFLAR;TNFRSF1B;TNF;CXCL2;CX3CL1;SOCS3;FAS;JUNB;MAP2K6
NF-kappa B signaling pathway	14/104	0.00266301	0.128387	2.57463	0	0	2.54981	15.116	EDARADD;TNFSF14;CCL21;IL1R1;TNFAIP3;CXCL1;CFLAR;TNF;CXCL2;EDA2R;EDAR;ZAP70;TNFSF11;CCL19
Osteoclast differentiation	16/127	0.00273997	0.128387	2.56225	0	0	2.36424	13.9486	JUN;SPI1;IL1R1;NCF4;LILRB1;PIK3R1;LILRA2;TNF;SIRPB1;OSCAR;TGFBR2;SOCS3;TNFSF11;FYN;JUNB;MAP2K6
Focal adhesion	22/201	0.00309899	0.128387	2.50878	0	0	2.01917	11.6641	VAV3;PDGFRB;JUN;SHC2;VWF;RASGRF1;LAMC2;PIK3R1;MYLK;MYLPF;COMP;MYL5;PARVG;COL6A2;COL6A1;ZYX;RAC3;PIP5K1B;FYN;COL6A5;PPP1R12B;PPP1R12C
Viral protein interaction with cytokine and cytokine receptor	13/100	0.00503227	0.18242	2.29824	0	0	2.44757	12.9523	CCL14;CCL22;TNFSF14;CCL21;CXCL1;TNFRSF1B;TNF;CXCL2;CX3CL1;ACKR4;TNFRSF14;CCL19;CCL17
Arachidonic acid metabolism	9/61	0.00811912	0.261616	2.09049	0	0	2.83039	13.6242	HPGDS;PLA2G4F;ALOX5;PLA2G4C;PLA2G4A;PLA2G5;PTGDS;LTC4S;ALOX15B
Choline metabolism in cancer	12/98	0.0109641	0.28747	1.96003	0	0	2.2837	10.3066	PDGFRB;JUN;LYPLA1;PLA2G4F;CHKB;PLA2G4C;EIF4EBP1;WAS;RAC3;PLA2G4A;PIP5K1B;PIK3R1

## Sheet: KEGG_2021_Human_Shared
Term	Overlap	P-value	Adjusted P-value	Old P-value	Old Adjusted P-value	Odds Ratio	Combined Score	Genes
Neuroactive ligand-receptor interaction	78/341	7.84469e-16	2.25927e-13	0	0	3.23916	112.663	NPFFR2;CHRM2;CHRM3;PRSS1;VIPR1;VIPR2;CHRM1;CHRM5;GRIK4;HTR2C;ADM;GRIK1;ADRA1D;PTH1R;RXFP1;ADRA1A;LTB4R;BRS3;GHR;GABRR2;GABRR1;EDNRB;LEPR;PRLHR;CTSG;INSL5;TSHB;PTGDR;CHRNB2;GRID2;PTGIR;NPY5R;NPFF;GLP2R;TACR3;F2;ADRA2C;GABRG2;SSTR4;ADCYAP1;MTNR1A;GAL;AGTR1;GRIA1;ADCYAP1R1;CALCB;CALCRL;CHRNA4;FPR1;CHRNA9;ADRB1;FPR2;NTS;HRH3;TBXA2R;P2RY1;S1PR1;TAC3;CGA;NTSR1;GABRA2;GABRQ;GABBR1;GABRA3;SCTR;GPR50;CCK;…
Dilated cardiomyopathy	26/96	9.71976e-08	9.5459e-06	0	0	3.97479	64.179	RYR2;LAMA2;ITGA2B;ADCY4;ADRB1;CACNA1D;CACNA1C;TTN;CACNG7;SGCA;CACNA1S;CACNG3;SGCG;MYBPC3;TPM2;CACNA2D3;ACTC1;DES;MYL2;TNNT2;ITGA10;MYL3;ITGA8;ITGA7;MYH6;MYH7
Hypertrophic cardiomyopathy	25/90	9.94364e-08	9.5459e-06	0	0	4.11462	66.343	RYR2;LAMA2;ITGA2B;CACNA1D;CACNA1C;TTN;CACNG7;SGCA;CACNA1S;CACNG3;SGCG;MYBPC3;TPM2;CACNA2D3;IL6;ACTC1;DES;MYL2;TNNT2;ITGA10;MYL3;ITGA8;ITGA7;MYH6;MYH7
Adrenergic signaling in cardiomyocytes	30/150	1.10271e-05	0.000676127	0	0	2.67428	30.5273	RYR2;KCNE1;CAMK2A;ADCY4;CALML3;ADRB1;CACNA1D;ADRA1D;ATP1A2;CACNA1C;ADRA1A;PIK3R5;CACNG7;SCN7A;CACNA1S;CACNG3;TPM2;CACNA2D3;ATP1B2;MYL4;MAPK11;ACTC1;MYL2;TNNT2;MYL3;AGTR1;SCN4B;MYH6;RAPGEF3;MYH7
Cardiac muscle contraction	21/87	1.17383e-05	0.000676127	0	0	3.39574	38.5507	RYR2;COX8C;TPM2;COX4I2;CACNA2D3;ATP1A2;CACNA1D;ATP1B2;CACNA1C;COX7A1;MYL4;CACNG7;ACTC1;MYL2;TNNT2;MYL3;CASQ2;CACNA1S;CACNG3;MYH6;MYH7
Vascular smooth muscle contraction	27/133	2.25082e-05	0.00108039	0	0	2.72203	29.1301	RAMP2;CALCB;CALCRL;RAMP3;NPR1;NPR2;ADCY4;CALML3;CACNA1D;ADM;ADRA1D;CACNA1C;ADRA1A;ACTG2;MYLK4;NPPA;MYH11;CACNA1S;MYH10;PPP1R14A;PTGIR;PRKCE;PLA2G4B;PLA2G2A;JMJD7-PLA2G4B;AGTR1;MYL9
Taste transduction	20/86	3.36439e-05	0.00138421	0	0	3.23215	33.2901	GABRA2;CHRM3;TAS2R50;TAS2R40;GABBR1;TAS2R30;PDE1C;PDE1B;TAS2R43;GABRA3;HTR3C;TAS2R13;ADCY4;TAS2R46;CACNA1C;P2RX2;P2RY1;GNB3;SCN2A;SCN3A
Calcium signaling pathway	40/240	4.13186e-05	0.00148747	0	0	2.14262	21.628	CHRM2;RYR2;CHRM3;CHRM1;PDE1C;PDE1B;FLT4;CHRM5;CAMK2A;ADCY4;HTR2C;CALML3;ADRB1;CACNA1D;ADRA1D;CACNA1C;FGF2;ADRA1A;CACNA1H;MYLK4;FGF7;EDNRB;TBXA2R;CACNA1S;NTSR1;FGF22;FGF21;PDGFRA;NTRK2;NTRK3;TACR3;FGF17;P2RX6;P2RX2;P2RX1;AGTR1;CASQ2;CASQ1;FGFR4;FGF10
Pancreatic secretion	22/102	4.81302e-05	0.00154017	0	0	2.93435	29.1722	PNLIPRP1;CHRM3;CPA2;CELA3A;RYR2;PRSS1;CPA1;CELA3B;CELA2A;CELA2B;AMY2A;AMY2B;CTRB2;CTRB1;PLA2G2A;ADCY4;SCTR;ATP1A2;CCK;ATP1B2;CTRL;PNLIP
Malaria	13/50	0.000240712	0.0069325	0	0	3.73818	31.1462	CSF3;GYPA;GYPC;GYPB;HBB;HBA2;HBA1;SELE;IL6;KLRK1;CCL2;IL12A;CD36
Protein digestion and absorption	20/103	0.000459734	0.0120367	0	0	2.56774	19.7327	CPA2;CELA3A;PRSS1;CPA1;CELA3B;CELA2A;CELA2B;COL13A1;CTRB2;KCNJ13;CTRB1;ATP1A2;ATP1B2;PGA3;PGA4;CTRL;MEP1B;XPNPEP2;COL5A3;COL6A6
Arrhythmogenic right ventricular cardiomyopathy	16/77	0.000767224	0.0184134	0	0	2.79189	20.0255	RYR2;LAMA2;ACTN2;ITGA2B;CACNA2D3;CACNA1D;CACNA1C;CACNG7;DES;SGCA;ITGA10;ITGA8;ITGA7;CACNA1S;CACNG3;SGCG
Insulin secretion	17/86	0.000967095	0.0214249	0	0	2.62283	18.2056	CHRM3;RYR2;SNAP25;ADCYAP1R1;ABCC8;CAMK2A;ADCY4;ATP1A2;CACNA1D;CCK;ATP1B2;CACNA1C;INS;RIMS2;ADCYAP1;FFAR1;CACNA1S
Aldosterone synthesis and secretion	18/98	0.00168558	0.0328432	0	0	2.39522	15.295	KCNK9;HSD3B2;NPR1;PRKCE;PDE2A;CAMK2A;ADCY4;CALML3;CACNA1D;ATP1A2;ATP1B2;CACNA1C;CACNA1H;NR4A1;NPPA;AGTR1;CACNA1S;KCNK3
Nicotine addiction	10/40	0.00171058	0.0328432	0	0	3.54164	22.5635	GRIA1;CHRNB2;GABRA2;GABRQ;GABRR2;GABRR1;CHRNA4;GABRA3;GRIN2B;GABRG2

## Sheet: KEGG_2021_Human_PI plus1
Term	Overlap	P-value	Adjusted P-value	Old P-value	Old Adjusted P-value	Odds Ratio	Combined Score	Genes
Neuroactive ligand-receptor interaction	47/341	5.56052e-08	1.60699e-05	0	0	2.60665	43.5441	GRIA2;CALCA;NPFFR1;CSH2;GRIK5;NPY2R;CHRNA6;PRL;TRH;MCHR2;GHRHR;CHRND;MC2R;GALR3;UCN3;CNR2;HRH2;GALR1;ADORA1;TAC1;S1PR5;DRD4;GRIA3;NTSR2;GABRA1;GABRP;CHRNB3;AVPR1B;GABRA6;GABRA4;GCGR;NPY1R;GCG;SSTR1;GRIN2C;SLURP1;TRHR;GIP;GH2;POMC;PYY;LTB4R2;FSHR;MC5R;GNRH2;IAPP;AVP
Protein digestion and absorption	19/103	8.55132e-06	0.00123567	0	0	3.64023	42.4794	COL17A1;KCNK5;SLC6A19;SLC36A3;CPB1;SLC36A2;MME;COL23A1;COL11A2;SLC3A1;ATP1B1;PGA5;DPP4;COL2A1;SLC7A9;COL4A6;COL20A1;COL10A1;KCNN4
Bile secretion	17/90	1.82047e-05	0.00175372	0	0	3.7436	40.8571	ABCC3;UGT2B10;UGT1A10;SLC22A1;ATP1B1;SLC51B;CYP3A4;ADCY5;SLCO1B1;SLCO1B3;UGT2B4;UGT2A2;SLC22A8;UGT1A8;SLC22A7;CFTR;UGT1A7
Linoleic acid metabolism	9/29	2.92832e-05	0.00211571	0	0	7.20498	75.2092	PLA2G2D;CYP2C8;PLA2G12B;PLA2G4D;PLA2G2C;PLA2G4E;PLA2G10;CYP2E1;CYP3A4
Nicotine addiction	10/40	8.37195e-05	0.00483898	0	0	5.33873	50.1202	GRIA2;GABRA1;GABRP;GABRA6;GABRA4;CHRNA6;SLC17A7;SLC17A8;GRIN2C;GRIA3
Retinol metabolism	13/68	0.000151543	0.00729933	0	0	3.7903	33.3344	UGT2B10;UGT1A10;CYP3A4;CYP2C8;CYP2B6;AWAT2;ALDH1A2;RDH16;UGT2B4;LRAT;UGT2A2;UGT1A8;UGT1A7
Arachidonic acid metabolism	11/61	0.00080598	0.0332754	0	0	3.52282	25.0946	CBR1;PLA2G2D;CYP2C8;PLA2G12B;CYP2B6;PLA2G4D;PLA2G4E;PLA2G2C;PLA2G10;ALOX12;CYP2E1
Pancreatic secretion	15/102	0.000950413	0.0343337	0	0	2.76482	19.2393	PLA2G2D;CPB1;PLA2G12B;AMY1A;PLA2G2C;AMY1B;TRPC1;AMY1C;ATP2A1;CEL;ATP1B1;ADCY5;PLA2G10;SLC26A3;CFTR
Ascorbate and aldarate metabolism	7/30	0.00152252	0.0488898	0	0	4.86387	31.5538	UGT2B10;UGT1A10;KL;UGT2B4;UGT2A2;UGT1A8;UGT1A7
cAMP signaling pathway	24/216	0.00223384	0.064558	0	0	2.00874	12.2614	HCN4;GRIA2;CALML5;NPY1R;GCG;ATP2A1;SSTR1;GRIN2C;ATP1B1;ADCY5;GIP;POMC;HCAR3;ADCY10;MC2R;PLN;FSHR;AKT3;PPP1R1B;ADORA1;CFTR;GRIA3;RAPGEF4;CREB5
